# Supplementary material for: New miRNA Signature Heralds Human NK Cell Subsets at Different Maturation Steps: Involvement of miR-146a-5p in the Regulation of KIR Expression
Source: Front Immunol. 2018 Oct 15;9:2360. doi: 10.3389/fimmu.2018.02360 (PMC6196268; doi:10.3389/fimmu.2018.02360)
Supplement: Supplementary file 1 [file Data_Sheet_1.ZIP]

Archive with 10 entries (7 files):
- Supplementary File 1/
- Supplementary File 1/.DS_Store
- __MACOSX/
- __MACOSX/Supplementary File 1/
- __MACOSX/Supplementary File 1/._.DS_Store
- Supplementary File 1/Legend Supplementary File 1.docx
- __MACOSX/Supplementary File 1/._Legend Supplementary File 1.docx
- Supplementary File 1/Supplementary File 1.xlsx
- __MACOSX/Supplementary File 1/._Supplementary File 1.xlsx
- __MACOSX/._Supplementary File 1
