# Supplementary material for: New miRNA Signature Heralds Human NK Cell Subsets at Different Maturation Steps: Involvement of miR-146a-5p in the Regulation of KIR Expression
Source: Front Immunol. 2018 Oct 15;9:2360. doi: 10.3389/fimmu.2018.02360 (PMC6196268; doi:10.3389/fimmu.2018.02360)
Supplement: Supplementary file 1 [file Data_Sheet_1.ZIP › Supplementary File 1/Supplementary File 1.xlsx]

## Sheet: raw log2 data
Normalized log2 miRNAs data before and after batch correction showing regulated miRNAs with the standard selection criteria
Annotation	LU thresholds		Median		raw log2 intensities																				median centered log intensities																				Annotation
systematic name	bright Count 1 LU	dim Count 1LU	bright	dim	CD56 bright 01	CD56 bright 02	CD56 bright 03	CD56 bright 04	CD56 bright 05	CD56 bright 06	CD56 bright 07	CD56 bright 08	CD56 bright 09	CD56 bright 10	CD56 dim 01	CD56 dim 02	CD56 dim 03	CD56 dim 04	CD56 dim 05	CD56 dim 06	CD56 dim 07	CD56 dim 08	CD56 dim 09	CD56 dim 10	CD56 bright 01	CD56 bright 02	CD56 bright 03	CD56 bright 04	CD56 bright 05	CD56 bright 06	CD56 bright 07	CD56 bright 08	CD56 bright 09	CD56 bright 10	CD56 dim 01	CD56 dim 02	CD56 dim 03	CD56 dim 04	CD56 dim 05	CD56 dim 06	CD56 dim 07	CD56 dim 08	CD56 dim 09	CD56 dim 10	active sequence	chr	mirbase accession No	start
hsa-let-7a-3p	0	0	-3.32193	-3.32193	-3.32193	-3.32193	-3.32193	-3.32193	-3.32193	-3.32193	-3.32193	-3.32193	-3.32193	-3.32193	-3.32193	-3.32193	-3.32193	-3.32193	-3.32193	-3.32193	-3.32193	-3.32193	-3.32193	-3.32193	0	0	0	0	0	0	0	0	0	0	0	0	0	0	0	0	0	0	0	0	96938295	chr9	MIMAT0004481	96938295
hsa-let-7a-5p	10	10	10.4879	10.2703	11.5152	11.5481	12.2245	11.8062	10.3687	10.517	9.58537	9.92999	10.4587	10.2633	12.2163	10.6361	11.5466	12.0111	9.91772	10.1308	10.1334	10.1875	10.0106	10.3531	1.10151	1.13443	1.8108	1.39252	-0.0450145	0.103291	-0.828343	-0.48372	0.0450145	-0.150408	1.80257	0.222363	1.13291	1.59737	-0.495995	-0.282868	-0.28032	-0.226196	-0.403133	-0.0606165	96938246	chr9	MIMAT0000062	96938246
hsa-let-7b-3p	0	0	-3.32193	-3.32193	-3.32193	-3.32193	-3.32193	-3.32193	-3.32193	-3.32193	-3.32193	-3.32193	-3.32193	-3.32193	-3.32193	-3.32193	-3.32193	-3.32193	-3.32193	-3.32193	-3.32193	-3.32193	-3.32193	-3.32193	0	0	0	0	0	0	0	0	0	0	0	0	0	0	0	0	0	0	0	0	46509631	chr22	MIMAT0004482	46509631
hsa-let-7b-5p	10	10	9.96814	9.25727	10.7487	10.8943	11.3666	10.8584	9.64073	10.0332	9.43007	9.3491	9.9031	9.82264	10.8446	9.39952	10.181	10.6219	8.74248	9.25043	9.26411	9.12328	9.11123	9.10934	1.01701	1.16257	1.6349	1.12667	-0.090958	0.301487	-0.30162	-0.382584	0.171411	0.090958	1.1129	-0.332165	0.449361	0.890259	-0.989208	-0.481252	-0.467573	-0.608405	-0.620456	-0.622346	46509574	chr22	MIMAT0000063	46509574
hsa-let-7c	10	10	6.4104	5.52608	7.92132	7.78612	8.29633	7.8519	6.10026	6.41308	5.68761	5.66945	6.40771	6.26797	7.77365	6.14992	7.01431	7.37811	5.0959	5.53013	5.52204	5.33104	5.44782	5.43766	1.71238	1.57718	2.08738	1.64296	-0.108685	0.204137	-0.52133	-0.539495	0.198771	0.0590262	1.56471	-0.0590262	0.805369	1.16917	-1.11305	-0.678812	-0.686906	-0.877906	-0.761121	-0.771284	17912162	chr21	MIMAT0000064	17912162
hsa-let-7d-3p	0	0	-3.32193	-3.32193	-3.32193	-3.32193	-3.32193	-3.32193	-3.32193	-3.32193	-3.32193	-3.32193	-3.32193	-3.32193	-3.32193	-3.32193	-3.32193	-3.32193	-3.32193	-3.32193	-3.32193	-3.32193	-3.32193	-3.32193	0	0	0	0	0	0	0	0	0	0	0	0	0	0	0	0	0	0	0	0	96941181	chr9	MIMAT0004484	96941181
hsa-let-7d-5p	10	10	7.2396	6.9907	8.18609	8.127	8.79262	8.75504	7.30006	7.01085	6.35389	6.71242	7.17913	6.90595	8.83229	7.28982	8.21909	8.63783	6.64403	6.50615	6.77529	6.85924	6.64098	7.12217	1.03544	0.976348	1.64197	1.60439	0.149412	-0.139802	-0.796762	-0.438226	0.0284818	-0.244695	1.68164	0.13917	1.06844	1.48718	-0.506617	-0.644497	-0.375355	-0.291414	-0.509668	-0.0284818	96941126	chr9	MIMAT0000065	96941126
hsa-let-7e-3p	0	0	-3.32193	-3.32193	-3.32193	-3.32193	-3.32193	-3.32193	-3.32193	-3.32193	-3.32193	-3.32193	-3.32193	-3.32193	-3.32193	-3.32193	-3.32193	-3.32193	-3.32193	-3.32193	-3.32193	-3.32193	-3.32193	-3.32193	0	0	0	0	0	0	0	0	0	0	0	0	0	0	0	0	0	0	0	0	122017300	chr11	MIMAT0004485	122017300
hsa-let-7e-5p	2	0	-1.00861	-3.32193	1.3047	-3.32193	2.40675	2.36474	3.24871	-3.32193	-3.32193	-3.32193	1.97204	-3.32193	1.34818	-3.32193	-3.32193	-3.32193	-3.32193	-3.32193	-3.32193	-3.32193	-3.32193	-3.32193	4.62663	0	5.72868	5.68666	6.57063	0	0	0	5.29397	0	4.6701	0	0	0	0	0	0	0	0	0	52196049	chr19	MIMAT0000066	52196049
hsa-let-7f-1-3p	0	0	-3.32193	-3.32193	-3.32193	-3.32193	-3.32193	-3.32193	-3.32193	-3.32193	-3.32193	-3.32193	-3.32193	-3.32193	-3.32193	-3.32193	-3.32193	-3.32193	-3.32193	-3.32193	-3.32193	-3.32193	-3.32193	-3.32193	0	0	0	0	0	0	0	0	0	0	0	0	0	0	0	0	0	0	0	0	96938693	chr9	MIMAT0004486	96938693
hsa-let-7f-2-3p	0	0	-3.32193	-3.32193	-3.32193	-3.32193	-3.32193	-3.32193	-3.32193	-3.32193	-3.32193	-3.32193	-3.32193	-3.32193	-3.32193	-3.32193	-3.32193	-3.32193	-3.32193	-3.32193	-3.32193	-3.32193	-3.32193	-3.32193	0	0	0	0	0	0	0	0	0	0	0	0	0	0	0	0	0	0	0	0	53584231	chrX	MIMAT0004487	53584231
hsa-let-7f-5p	10	10	9.98674	10.0092	11.0813	11.0807	11.833	11.4588	10.0229	9.91421	8.98559	9.49687	9.95059	9.77357	11.9574	10.4066	11.3169	11.7753	9.65853	9.73933	9.80565	9.91671	9.74893	10.1018	1.09454	1.09396	1.84629	1.47201	0.036153	-0.072531	-1.00115	-0.489872	-0.036153	-0.213165	1.97069	0.419852	1.33013	1.78858	-0.328207	-0.247409	-0.181092	-0.070027	-0.237806	0.115034	96938636	chr9	MIMAT0000067	96938636
hsa-let-7g-3p	0	0	-3.32193	-3.32193	-3.32193	-3.32193	-3.32193	-3.32193	-3.32193	-3.32193	-3.32193	-3.32193	-3.32193	-3.32193	-3.32193	-3.32193	-3.32193	-3.32193	-3.32193	-3.32193	-3.32193	-3.32193	-3.32193	-3.32193	0	0	0	0	0	0	0	0	0	0	0	0	0	0	0	0	0	0	0	0	52302375	chr3	MIMAT0004584	52302375
hsa-let-7g-5p	10	10	10.3149	10.6825	11.1795	11.3338	11.9364	11.5691	10.428	10.2018	9.64529	10.0691	10.1601	10.1246	12.2966	11.0081	11.9393	12.2881	10.4496	10.3261	10.5533	10.6232	10.4095	10.7417	0.591294	0.745598	1.34812	0.980827	-0.160238	-0.386445	-0.942942	-0.519133	-0.428105	-0.463591	1.70838	0.419878	1.35106	1.69989	-0.138645	-0.262137	-0.0349678	0.0349677	-0.17875	0.153487	52302319	chr3	MIMAT0000414	52302319
hsa-let-7i-3p	0	0	-3.32193	-3.32193	-3.32193	-3.32193	-3.32193	-3.32193	-3.32193	-3.32193	-3.32193	-3.32193	-3.32193	-3.32193	-3.32193	-3.32193	-3.32193	-3.32193	-3.32193	-3.32193	-3.32193	-3.32193	-3.32193	-3.32193	0	0	0	0	0	0	0	0	0	0	0	0	0	0	0	0	0	0	0	0	62997532	chr12	MIMAT0004585	62997532
hsa-let-7i-5p	10	10	9.16884	9.18093	9.90609	10.0885	10.5777	10.5153	9.25997	8.73697	8.69078	9.0777	9.02184	8.98668	10.5186	9.428	10.2599	10.7006	8.84016	8.57208	9.13937	9.06797	8.74393	9.22249	0.72516	0.90759	1.39673	1.33437	0.079035	-0.443961	-0.490151	-0.103232	-0.159094	-0.194256	1.3377	0.247066	1.07901	1.51971	-0.340777	-0.608849	-0.041559	-0.112962	-0.437009	0.041559	62997472	chr12	MIMAT0000415	62997472
hsa-miR-1	8	0	2.88366	-3.32193	4.18602	2.95907	4.87142	3.82544	3.05794	2.48897	-3.32193	1.97717	2.80826	1.20259	-3.32193	-3.32193	-3.32193	-3.32193	-3.32193	-3.32193	-3.32193	-3.32193	-3.32193	-3.32193	7.50795	6.28099	8.19335	7.14737	6.37987	5.8109	0	5.2991	6.13019	4.52452	0	0	0	0	0	0	0	0	0	0	19409038	chr18	MIMAT0000416	19409038
hsa-miR-100-3p	0	0	-3.32193	-3.32193	-3.32193	-3.32193	-3.32193	-3.32193	-3.32193	-3.32193	-3.32193	-3.32193	-3.32193	-3.32193	-3.32193	-3.32193	-3.32193	-3.32193	-3.32193	-3.32193	-3.32193	-3.32193	-3.32193	-3.32193	0	0	0	0	0	0	0	0	0	0	0	0	0	0	0	0	0	0	0	0	122023005	chr11	MIMAT0004512	122023005
hsa-miR-100-5p	2	0	-3.32193	-3.32193	-3.32193	2.91655	2.29276	-3.32193	-3.32193	-3.32193	-3.32193	-3.32193	1.20899	-3.32193	-3.32193	-3.32193	-3.32193	-3.32193	-3.32193	-3.32193	-3.32193	-3.32193	-3.32193	-3.32193	0	6.23848	5.61469	0	0	0	0	0	4.53092	0	0	0	0	0	0	0	0	0	0	0	122022970	chr11	MIMAT0000098	122022970
hsa-miR-101-3p	10	10	5.9892	4.94464	7.56156	7.55139	8.5412	7.94273	5.91738	5.46203	4.6938	5.76972	5.64495	6.06102	7.21468	5.9407	6.98751	7.411	4.71587	4.98647	4.78088	4.79845	4.90282	4.41878	1.71801	1.70784	2.69764	2.09917	0.0738311	-0.381523	-1.14975	-0.0738311	-0.198603	0.217465	1.37113	0.0971434	1.14395	1.56745	-1.12768	-0.857081	-1.06267	-1.04511	-0.940737	-1.42477	65524183	chr1	MIMAT0000099	65524183
hsa-miR-101-5p	0	0	-3.32193	-3.32193	-3.32193	-3.32193	0.824442	-3.32193	-3.32193	-3.32193	-3.32193	-3.32193	-3.32193	-3.32193	-3.32193	-3.32193	-3.32193	-3.32193	-3.32193	-3.32193	-3.32193	-3.32193	-3.32193	-3.32193	0	0	4.14637	0	0	0	0	0	0	0	0	0	0	0	0	0	0	0	0	0	65524148	chr1	MIMAT0004513	65524148
hsa-miR-103a-2-5p	0	0	-3.32193	-3.32193	-3.32193	-3.32193	-3.32193	-3.32193	-3.32193	-3.32193	-3.32193	-3.32193	-3.32193	-3.32193	-3.32193	-3.32193	-3.32193	-3.32193	-3.32193	-3.32193	-3.32193	-3.32193	-3.32193	-3.32193	0	0	0	0	0	0	0	0	0	0	0	0	0	0	0	0	0	0	0	0	3898158	chr20	MIMAT0009196	3898158
hsa-miR-103a-3p	10	10	7.73089	8.2383	8.91054	8.62688	9.29227	9.16118	7.77655	7.48283	6.87683	7.30017	7.68524	7.4732	10.157	8.33382	9.25117	9.76532	7.84192	7.68882	7.95052	8.14278	7.81604	8.38155	0.863887	0.580228	1.24562	1.11453	-0.270104	-0.563817	-1.16982	-0.746481	-0.361412	-0.573447	2.11037	0.287168	1.20452	1.71867	-0.204736	-0.357835	-0.0961288	0.0961288	-0.230615	0.334896	167987970	chr5	MIMAT0000101	167987970
hsa-miR-103b	0	0	-3.32193	-3.32193	-3.32193	-3.32193	-3.32193	-3.32193	-3.32193	-3.32193	-3.32193	-3.32193	-3.32193	-3.32193	-3.32193	-3.32193	-3.32193	-3.32193	-3.32193	-3.32193	-3.32193	-3.32193	-3.32193	-3.32193	0	0	0	0	0	0	0	0	0	0	0	0	0	0	0	0	0	0	0	0	167987915	chr5	MIMAT0007402	167987915
hsa-miR-105-3p	0	0	-3.32193	-3.32193	-3.32193	-3.32193	-3.32193	-3.32193	-3.32193	-3.32193	-3.32193	-3.32193	-3.32193	-3.32193	-3.32193	-3.32193	-3.32193	-3.32193	-3.32193	-3.32193	-3.32193	-3.32193	-3.32193	-3.32193	0	0	0	0	0	0	0	0	0	0	0	0	0	0	0	0	0	0	0	0	151560762	chrX	MIMAT0004516	151560762
hsa-miR-105-5p	0	0	-3.32193	-3.32193	-3.32193	-3.32193	-3.32193	-3.32193	-3.32193	-3.32193	-3.32193	-3.32193	-3.32193	-3.32193	-3.32193	-3.32193	-3.32193	-3.32193	-3.32193	-3.32193	-3.32193	-3.32193	-3.32193	-3.32193	0	0	0	0	0	0	0	0	0	0	0	0	0	0	0	0	0	0	0	0	151560725	chrX	MIMAT0000102	151560725
hsa-miR-106a-3p	0	0	-3.32193	-3.32193	0.472904	0.40831	1.0361	0.778713	-3.32193	-3.32193	-3.32193	-3.32193	-3.32193	-3.32193	1.41063	0.0830022	0.199889	1.09551	-3.32193	-3.32193	-3.32193	-3.32193	-3.32193	-3.32193	3.79483	3.73024	4.35802	4.10064	0	0	0	0	0	0	4.73256	3.40493	3.52182	4.41743	0	0	0	0	0	0	133304298	chrX	MIMAT0004517	133304298
hsa-miR-106b-3p	0	0	-3.32193	-3.32193	-3.32193	-3.32193	-3.32193	-3.32193	-3.32193	-3.32193	-3.32193	-3.32193	-3.32193	-3.32193	-3.32193	-3.32193	-3.32193	-3.32193	-3.32193	-3.32193	-3.32193	-3.32193	-3.32193	-3.32193	0	0	0	0	0	0	0	0	0	0	0	0	0	0	0	0	0	0	0	0	99691688	chr7	MIMAT0004672	99691688
hsa-miR-106b-5p	10	10	7.89673	7.57486	8.76477	8.75548	9.30849	9.47878	8.04049	7.28513	6.77428	7.49869	7.75297	7.69636	9.29274	7.99672	8.81787	9.33274	7.14379	7.0646	7.4361	7.56587	7.27924	7.58385	1.0401	1.03082	1.58382	1.75411	0.315832	-0.439534	-0.950386	-0.225974	0.0283053	-0.0283053	1.56808	0.272053	1.0932	1.60808	-0.580875	-0.660062	-0.288561	-0.158793	-0.445421	-0.140812	99691647	chr7	MIMAT0000680	99691647
hsa-miR-107	10	10	7.0838	7.38006	8.3604	8.14094	8.78727	8.76406	7.19895	6.68996	6.30512	6.66899	6.96866	6.72639	9.39927	7.85042	8.79322	9.22836	7.108	6.85715	7.28133	7.25139	7.10003	7.47878	1.09403	0.874579	1.52091	1.4977	-0.0674129	-0.576403	-0.961236	-0.597373	-0.297699	-0.539974	2.13291	0.584061	1.52686	1.962	-0.158362	-0.409209	0.0149697	-0.0149697	-0.166327	0.21242	91352575	chr10	MIMAT0000104	91352575
hsa-miR-10a-3p	0	0	-3.32193	-3.32193	-3.32193	-3.32193	-3.32193	-3.32193	-3.32193	-3.32193	-3.32193	-3.32193	-3.32193	-3.32193	-3.32193	-3.32193	-3.32193	-3.32193	-3.32193	-3.32193	-3.32193	-3.32193	-3.32193	-3.32193	0	0	0	0	0	0	0	0	0	0	0	0	0	0	0	0	0	0	0	0	46657283	chr17	MIMAT0004555	46657283
hsa-miR-10a-5p	8	10	2.64674	3.59249	3.51151	3.43553	3.95266	3.58118	1.43572	2.53596	-3.32193	1.43236	2.75751	-3.32193	5.56524	3.10465	3.9124	5.54798	1.59605	3.45711	3.43952	3.72787	4.24154	3.34477	0.0739848	-0.00199855	0.515131	0.143658	-2.0018	-0.901563	-6.75945	-2.00517	-0.680012	-6.75945	2.12772	-0.332881	0.474878	2.11045	-1.84147	0.0195885	0.00199855	0.290343	0.804017	-0.0927559	46657243	chr17	MIMAT0000253	46657243
hsa-miR-10b-3p	0	0	-3.32193	-3.32193	-3.32193	-3.32193	-3.32193	-3.32193	-3.32193	-3.32193	-3.32193	-3.32193	-3.32193	-3.32193	-3.32193	-3.32193	-3.32193	-3.32193	-3.32193	-3.32193	-3.32193	-3.32193	-3.32193	-3.32193	0	0	0	0	0	0	0	0	0	0	0	0	0	0	0	0	0	0	0	0	177015099	chr2	MIMAT0004556	177015099
hsa-miR-10b-5p	0	0	-3.32193	-3.32193	-3.32193	-3.32193	-3.32193	-3.32193	-3.32193	-3.32193	-3.32193	-3.32193	-3.32193	-3.32193	-3.32193	-3.32193	-3.32193	1.25635	-3.32193	-3.32193	-3.32193	-3.32193	-3.32193	-3.32193	0	0	0	0	0	0	0	0	0	0	0	0	0	4.57827	0	0	0	0	0	0	177015059	chr2	MIMAT0000254	177015059
hsa-miR-1178-3p	0	0	-3.32193	-3.32193	-3.32193	-3.32193	-3.32193	-3.32193	-3.32193	-3.32193	-3.32193	-3.32193	-3.32193	-3.32193	-3.32193	-3.32193	-3.32193	-3.32193	-3.32193	-3.32193	-3.32193	-3.32193	-3.32193	-3.32193	0	0	0	0	0	0	0	0	0	0	0	0	0	0	0	0	0	0	0	0	120151514	chr12	MIMAT0005823	120151514
hsa-miR-1178-5p	0	0	-3.32193	-3.32193	-3.32193	-3.32193	-3.32193	-3.32193	-3.32193	-3.32193	-3.32193	-3.32193	-3.32193	-3.32193	-3.32193	-3.32193	-3.32193	-3.32193	-3.32193	-3.32193	-3.32193	-3.32193	-3.32193	-3.32193	0	0	0	0	0	0	0	0	0	0	0	0	0	0	0	0	0	0	0	0	120151485	chr12	MIMAT0022940	120151485
hsa-miR-1179	0	0	-3.32193	-3.32193	-3.32193	-3.32193	-3.32193	-3.32193	-3.32193	-3.32193	-3.32193	-3.32193	-3.32193	-3.32193	-3.32193	-3.32193	-3.32193	-3.32193	-3.32193	-3.32193	-3.32193	-3.32193	-3.32193	-3.32193	0	0	0	0	0	0	0	0	0	0	0	0	0	0	0	0	0	0	0	0	89151356	chr15	MIMAT0005824	89151356
hsa-miR-1180	0	0	-3.32193	-3.32193	-3.32193	-3.32193	-3.32193	-3.32193	-3.32193	-3.32193	-3.32193	-3.32193	-3.32193	-3.32193	-3.32193	-3.32193	-3.32193	-3.32193	-3.32193	-3.32193	-3.32193	-3.32193	-3.32193	-3.32193	0	0	0	0	0	0	0	0	0	0	0	0	0	0	0	0	0	0	0	0	19247880	chr17	MIMAT0005825	19247880
hsa-miR-1181	3	1	-3.32193	-3.32193	3.37924	3.888	4.23336	2.94159	-3.32193	-3.32193	-3.32193	-3.32193	-3.32193	-3.32193	3.81858	2.16679	3.15719	-3.32193	-3.32193	-3.32193	2.00715	-3.32193	-3.32193	-3.32193	6.70117	7.20993	7.55529	6.26352	0	0	0	0	0	0	7.14051	5.48872	6.47912	0	0	0	5.32908	0	0	0	10514167	chr19	MIMAT0005826	10514167
hsa-miR-1182	0	0	-3.32193	-3.32193	-3.32193	-3.32193	-3.32193	-3.32193	-3.32193	-3.32193	-3.32193	-3.32193	-3.32193	-3.32193	-3.32193	-3.32193	-3.32193	-3.32193	-3.32193	-3.32193	-3.32193	-3.32193	-3.32193	-3.32193	0	0	0	0	0	0	0	0	0	0	0	0	0	0	0	0	0	0	0	0	231155657	chr1	MIMAT0005827	231155657
hsa-miR-1183	0	0	-3.32193	-3.32193	-3.32193	2.22593	3.14444	2.43474	-3.32193	-3.32193	-3.32193	-3.32193	-3.32193	-3.32193	-3.32193	-3.32193	-3.32193	-3.32193	-3.32193	-3.32193	-3.32193	-3.32193	-3.32193	-3.32193	0	5.54786	6.46637	5.75667	0	0	0	0	0	0	0	0	0	0	0	0	0	0	0	0	21510736	chr7	MIMAT0005828	21510736
hsa-miR-1184	0	0	-3.32193	-3.32193	-3.32193	-3.32193	-3.32193	-3.32193	-3.32193	-3.32193	-3.32193	-3.32193	-3.32193	-3.32193	-3.32193	-3.32193	-3.32193	-3.32193	-3.32193	-3.32193	-3.32193	-3.32193	-3.32193	-3.32193	0	0	0	0	0	0	0	0	0	0	0	0	0	0	0	0	0	0	0	0	154687245	chrX	MIMAT0005829	154687245
hsa-miR-1185-1-3p	4	3	1.01545	0.893366	-3.32193	2.62668	2.87515	1.51193	-3.32193	0.99004	1.04085	1.18791	-3.32193	-3.32193	1.36543	0.89236	2.66063	-3.32193	1.10889	-3.32193	1.32544	-3.32193	0.894372	-3.32193	-4.26413	1.68448	1.93295	0.569723	-4.26413	0.0478342	0.0986446	0.245701	-4.26413	-4.26413	0.423229	-0.0498459	1.71842	-4.26413	0.166687	-4.26413	0.383233	-4.26413	-0.0478342	-4.26413	101509372	chr14	MIMAT0022838	101509372
hsa-miR-1185-2-3p	0	0	-3.32193	-3.32193	-3.32193	-3.32193	-3.32193	-3.32193	-3.32193	-3.32193	-3.32193	-3.32193	-3.32193	-3.32193	-3.32193	-3.32193	-3.32193	-3.32193	-3.32193	-3.32193	-3.32193	-3.32193	-3.32193	-3.32193	0	0	0	0	0	0	0	0	0	0	0	0	0	0	0	0	0	0	0	0	101510594	chr14	MIMAT0022713	101510594
hsa-miR-1185-5p	0	0	-3.32193	-3.32193	-3.32193	-3.32193	-3.32193	-3.32193	-3.32193	-3.32193	-3.32193	-3.32193	-3.32193	-3.32193	-3.32193	-3.32193	-3.32193	-3.32193	-3.32193	-3.32193	-3.32193	-3.32193	-3.32193	-3.32193	0	0	0	0	0	0	0	0	0	0	0	0	0	0	0	0	0	0	0	0	101509330	chr14	MIMAT0005798	101509330
hsa-miR-1193	0	0	-3.32193	-3.32193	-3.32193	-3.32193	-3.32193	-3.32193	-3.32193	-3.32193	-3.32193	-3.32193	-3.32193	-3.32193	-3.32193	-3.32193	-3.32193	-3.32193	-3.32193	-3.32193	-3.32193	-3.32193	-3.32193	-3.32193	0	0	0	0	0	0	0	0	0	0	0	0	0	0	0	0	0	0	0	0	101496409	chr14	MIMAT0015049	101496409
hsa-miR-1197	0	0	-3.32193	-3.32193	-3.32193	-3.32193	-3.32193	-3.32193	-3.32193	-3.32193	-3.32193	-3.32193	-3.32193	-3.32193	-3.32193	-3.32193	-3.32193	-3.32193	-3.32193	-3.32193	-3.32193	-3.32193	-3.32193	-3.32193	0	0	0	0	0	0	0	0	0	0	0	0	0	0	0	0	0	0	0	0	101491961	chr14	MIMAT0005955	101491961
hsa-miR-1200	0	0	-3.32193	-3.32193	-3.32193	-3.32193	-3.32193	-3.32193	-3.32193	-3.32193	-3.32193	-3.32193	-3.32193	-3.32193	-3.32193	-3.32193	-3.32193	-3.32193	-3.32193	-3.32193	-3.32193	-3.32193	-3.32193	-3.32193	0	0	0	0	0	0	0	0	0	0	0	0	0	0	0	0	0	0	0	0	36958991	chr7	MIMAT0005863	36958991
hsa-miR-1202	10	10	5.4137	5.67661	5.50359	6.66585	6.43879	6.41791	5.05221	5.32381	5.20926	5.03362	4.73457	5.72988	6.4725	5.67725	6.24713	6.26206	6.20015	5.0875	5.50687	5.67597	5.22254	5.34737	-0.0878311	1.07443	0.847374	0.826491	-0.539211	-0.267605	-0.382156	-0.557802	-0.856849	0.138466	0.881079	0.0858364	0.65571	0.670645	0.608729	-0.503921	-0.0845532	0.0845532	-0.368876	-0.244047	156267952	chr6	MIMAT0005865	156267952
hsa-miR-1203	0	0	-3.32193	-3.32193	-3.32193	-3.32193	-3.32193	-3.32193	-3.32193	-3.32193	-3.32193	-3.32193	-3.32193	-3.32193	-3.32193	-3.32193	-3.32193	-3.32193	-3.32193	-3.32193	-3.32193	-3.32193	-3.32193	-3.32193	0	0	0	0	0	0	0	0	0	0	0	0	0	0	0	0	0	0	0	0	46233814	chr17	MIMAT0005866	46233814
hsa-miR-1204	0	0	-3.32193	-3.32193	-3.32193	-3.32193	-3.32193	-3.32193	-3.32193	-3.32193	-3.32193	-3.32193	-3.32193	-3.32193	-3.32193	-3.32193	-3.32193	-3.32193	-3.32193	-3.32193	-3.32193	-3.32193	-3.32193	-3.32193	0	0	0	0	0	0	0	0	0	0	0	0	0	0	0	0	0	0	0	0	128808216	chr8	MIMAT0005868	128808216
hsa-miR-1205	0	0	-3.32193	-3.32193	-3.32193	-3.32193	-3.32193	-3.32193	-3.32193	-3.32193	-3.32193	-3.32193	-3.32193	-3.32193	-3.32193	-3.32193	-3.32193	-3.32193	-3.32193	-3.32193	-3.32193	-3.32193	-3.32193	-3.32193	0	0	0	0	0	0	0	0	0	0	0	0	0	0	0	0	0	0	0	0	128972891	chr8	MIMAT0005869	128972891
hsa-miR-1206	0	0	-3.32193	-3.32193	-3.32193	-3.32193	-3.32193	-3.32193	-3.32193	-3.32193	-3.32193	-3.32193	-3.32193	-3.32193	-3.32193	-3.32193	-3.32193	-3.32193	-3.32193	-3.32193	-3.32193	-3.32193	-3.32193	-3.32193	0	0	0	0	0	0	0	0	0	0	0	0	0	0	0	0	0	0	0	0	129021149	chr8	MIMAT0005870	129021149
hsa-miR-1207-3p	0	0	-3.32193	-3.32193	-3.32193	-3.32193	-3.32193	-3.32193	-3.32193	-3.32193	-3.32193	-3.32193	-3.32193	-3.32193	-3.32193	-3.32193	-3.32193	-3.32193	-3.32193	-3.32193	-3.32193	-3.32193	-3.32193	-3.32193	0	0	0	0	0	0	0	0	0	0	0	0	0	0	0	0	0	0	0	0	129061453	chr8	MIMAT0005872	129061453
hsa-miR-1207-5p	10	10	7.17719	7.88579	7.26076	8.07879	8.13015	7.67223	6.02905	7.27618	5.85374	5.55711	7.02326	7.09362	9.33632	7.90031	8.13583	7.87126	6.54121	8.02768	7.79131	7.22948	7.58115	8.2612	-0.365926	0.452106	0.503462	0.0455395	-1.59764	-0.350506	-1.77294	-2.06958	-0.60343	-0.533064	1.70963	0.273626	0.509142	0.244573	-1.08548	0.400993	0.16462	-0.397204	-0.0455395	0.634517	129061414	chr8	MIMAT0005871	129061414
hsa-miR-1208	0	0	-3.32193	-3.32193	-3.32193	-3.32193	-3.32193	-3.32193	-3.32193	-3.32193	-3.32193	-3.32193	-3.32193	-3.32193	-3.32193	-3.32193	-3.32193	-3.32193	-3.32193	-3.32193	-3.32193	-3.32193	-3.32193	-3.32193	0	0	0	0	0	0	0	0	0	0	0	0	0	0	0	0	0	0	0	0	129162379	chr8	MIMAT0005873	129162379
hsa-miR-122-3p	0	0	-3.32193	-3.32193	-3.32193	-3.32193	-3.32193	-3.32193	-3.32193	-3.32193	-3.32193	-3.32193	-3.32193	-3.32193	-3.32193	-3.32193	-3.32193	-3.32193	-3.32193	-3.32193	-3.32193	-3.32193	-3.32193	-3.32193	0	0	0	0	0	0	0	0	0	0	0	0	0	0	0	0	0	0	0	0	56118356	chr18	MIMAT0004590	56118356
hsa-miR-122-5p	0	0	-3.32193	-3.32193	-3.32193	-3.32193	-3.32193	-3.32193	-3.32193	-3.32193	-3.32193	-3.32193	-3.32193	-3.32193	-3.32193	-3.32193	-3.32193	-3.32193	-3.32193	-3.32193	-3.32193	-3.32193	-3.32193	-3.32193	0	0	0	0	0	0	0	0	0	0	0	0	0	0	0	0	0	0	0	0	56118323	chr18	MIMAT0000421	56118323
hsa-miR-1224-3p	0	0	-3.32193	-3.32193	-3.32193	-3.32193	-3.32193	-3.32193	-3.32193	-3.32193	-3.32193	-3.32193	-3.32193	-3.32193	-3.32193	-3.32193	-3.32193	-3.32193	-3.32193	-3.32193	-3.32193	-3.32193	-3.32193	-3.32193	0	0	0	0	0	0	0	0	0	0	0	0	0	0	0	0	0	0	0	0	183959263	chr3	MIMAT0005459	183959263
hsa-miR-1224-5p	1	3	-3.32193	1.41037	2.13364	3.15114	3.24785	2.97678	-3.32193	-3.32193	-3.32193	-3.32193	-3.32193	-3.32193	3.30579	2.29421	2.95731	2.79872	-3.32193	-3.32193	0.850983	-3.32193	-3.32193	1.96976	3.36911	4.38661	4.48332	4.21226	-2.08646	-2.08646	-2.08646	-2.08646	-2.08646	-2.08646	4.54126	3.52968	4.19278	4.03419	-2.08646	-2.08646	2.08646	-2.08646	-2.08646	3.20524	183959202	chr3	MIMAT0005458	183959202
hsa-miR-1225-3p	0	0	-3.32193	-3.32193	-3.32193	-3.32193	1.22576	2.20119	-3.32193	-3.32193	-3.32193	-3.32193	-3.32193	-3.32193	2.34463	1.97194	2.67411	1.36745	-3.32193	-3.32193	-3.32193	-3.32193	-3.32193	-3.32193	0	0	4.54769	5.52312	0	0	0	0	0	0	5.66655	5.29387	5.99604	4.68938	0	0	0	0	0	0	2140285	chr16	MIMAT0005573	2140285
hsa-miR-1225-5p	10	10	5.9277	6.65077	6.86348	7.60759	7.98598	7.24862	5.02715	5.96296	5.51668	5.03353	5.60799	5.89244	7.94486	6.57968	7.41709	7.23434	6.72186	6.28084	6.75718	6.31562	5.98465	6.33889	0.404196	1.14831	1.52669	0.789333	-1.43213	-0.496327	-0.942606	-1.42575	-0.851294	-0.566844	1.48558	0.120394	0.957804	0.775055	0.262573	-0.178446	0.297901	-0.143665	-0.474638	-0.120394	2140217	chr16	MIMAT0005572	2140217
hsa-miR-1226-3p	0	0	-3.32193	-3.32193	-3.32193	-3.32193	-3.32193	-3.32193	-3.32193	-3.32193	-3.32193	-3.32193	-3.32193	-3.32193	-3.32193	-3.32193	-3.32193	-3.32193	-3.32193	-3.32193	-3.32193	-3.32193	-3.32193	-3.32193	0	0	0	0	0	0	0	0	0	0	0	0	0	0	0	0	0	0	0	0	47891105	chr3	MIMAT0005577	47891105
hsa-miR-1226-5p	0	0	-3.32193	-3.32193	-3.32193	2.31826	-3.32193	-3.32193	-3.32193	-3.32193	-3.32193	-3.32193	-3.32193	-3.32193	2.96494	0.851687	-3.32193	-3.32193	-3.32193	-3.32193	-3.32193	-3.32193	-3.32193	-3.32193	0	5.64018	0	0	0	0	0	0	0	0	6.28686	4.17362	0	0	0	0	0	0	0	0	47891060	chr3	MIMAT0005576	47891060
hsa-miR-1227-3p	0	0	-3.32193	-3.32193	-3.32193	-3.32193	-3.32193	-3.32193	-3.32193	-3.32193	-3.32193	-3.32193	-3.32193	-3.32193	-3.32193	-3.32193	-3.32193	-3.32193	-3.32193	-3.32193	-3.32193	-3.32193	-3.32193	-3.32193	0	0	0	0	0	0	0	0	0	0	0	0	0	0	0	0	0	0	0	0	2234148	chr19	MIMAT0005580	2234148
hsa-miR-1227-5p	4	9	-3.32193	2.30767	2.67807	3.8963	4.43667	4.12017	-3.32193	-3.32193	-3.32193	-3.32193	-3.32193	-3.32193	4.21439	2.96238	4.15635	3.63363	2.12548	1.05185	2.15024	1.24211	2.46511	-3.32193	0.540205	1.75844	2.29881	1.98231	-5.45979	-5.45979	-5.45979	-5.45979	-5.45979	-5.45979	2.07653	0.824515	2.01849	1.49577	-0.0123812	-1.08601	0.0123812	-0.895746	0.327247	-5.45979	2234077	chr19	MIMAT0022941	2234077
hsa-miR-1228-3p	7	9	2.17151	2.43394	2.54048	2.80687	3.06662	3.07067	1.95621	1.13383	1.99947	-3.32193	2.30819	2.03482	3.6652	2.63303	3.19979	2.90901	2.29635	-3.32193	2.48064	2.08885	2.3263	2.38725	0.183708	0.4501	0.70985	0.713895	-0.400567	-1.22295	-0.357303	-5.6787	-0.0485776	-0.321948	1.30843	0.276256	0.843019	0.552232	-0.0604208	-5.6787	0.123867	-0.267925	-0.0304741	0.0304741	57588347	chr12	MIMAT0005583	57588347
hsa-miR-1228-5p	0	0	-3.32193	-3.32193	-3.32193	-3.32193	-3.32193	-3.32193	-3.32193	-3.32193	-3.32193	-3.32193	-3.32193	-3.32193	-3.32193	-3.32193	-3.32193	-3.32193	-3.32193	-3.32193	-3.32193	-3.32193	-3.32193	-3.32193	0	0	0	0	0	0	0	0	0	0	0	0	0	0	0	0	0	0	0	0	57588296	chr12	MIMAT0005582	57588296
hsa-miR-1229-3p	0	0	-3.32193	-3.32193	-3.32193	-3.32193	-3.32193	-3.32193	-3.32193	-3.32193	-3.32193	-3.32193	-3.32193	-3.32193	-3.32193	-3.32193	-3.32193	-3.32193	-3.32193	-3.32193	-3.32193	-3.32193	-3.32193	-3.32193	0	0	0	0	0	0	0	0	0	0	0	0	0	0	0	0	0	0	0	0	179225346	chr5	MIMAT0005584	179225346
hsa-miR-1229-5p	10	10	4.29617	4.49587	4.83808	6.13388	6.05751	5.8067	3.55069	4.41379	3.19683	3.24476	4.07062	4.17855	5.68092	5.17234	5.56894	5.25709	4.20347	4.47028	4.0767	3.82977	3.90432	4.52146	0.396043	1.69185	1.61547	1.36466	-0.891351	-0.0282465	-1.24521	-1.19728	-0.371417	-0.263484	1.23888	0.730303	1.1269	0.815049	-0.238564	0.0282465	-0.365337	-0.61227	-0.537718	0.0794225	179225301	chr5	MIMAT0022942	179225301
hsa-miR-1231	0	0	-3.32193	-3.32193	-3.32193	-3.32193	-3.32193	-3.32193	-3.32193	-3.32193	-3.32193	-3.32193	-3.32193	-3.32193	-3.32193	-3.32193	-3.32193	-3.32193	-3.32193	-3.32193	-3.32193	-3.32193	-3.32193	-3.32193	0	0	0	0	0	0	0	0	0	0	0	0	0	0	0	0	0	0	0	0	201777753	chr1	MIMAT0005586	201777753
hsa-miR-1233-1-5p	1	1	-3.32193	-0.623573	2.8811	2.65223	3.40052	3.20106	-3.32193	-3.32193	-3.32193	-3.32193	-3.32193	-3.32193	3.59453	2.18061	3.05185	3.23754	-3.32193	-3.32193	-3.32193	-3.32193	-3.32193	2.07478	6.20303	5.97416	6.72244	6.52299	0	0	0	0	0	0	6.91645	5.50254	6.37378	6.55947	0	0	0	0	0	5.39671	34674294	chr15	MIMAT0022943	34674294
hsa-miR-1234-3p	5	7	2.05826	2.33051	2.18564	2.69072	3.19071	3.36404	2.0582	-3.32193	1.90929	-3.32193	2.05833	0.930964	3.10775	2.55199	3.35572	3.17692	2.04382	-3.32193	2.3637	-3.32193	2.29732	1.18465	0.0636572	0.568737	1.06873	1.24205	-0.0637818	-5.44391	-0.212699	-5.44391	-0.0636572	-1.19102	0.985767	0.430007	1.23373	1.05494	-0.0781601	-5.44391	0.24172	-5.44391	0.175336	-0.937336	145625557	chr8	MIMAT0005589	145625557
hsa-miR-1234-5p	10	10	7.54201	8.264	8.37323	9.21684	9.13062	8.64953	6.89737	7.6936	6.71346	6.39418	7.39043	7.34293	9.83669	8.4907	8.87174	8.25036	7.77304	8.11164	8.44446	7.86054	7.96645	8.27765	0.192239	1.03585	0.949628	0.46853	-1.28363	-0.487401	-1.46753	-1.78681	-0.790567	-0.838065	1.65569	0.309699	0.690742	0.069359	-0.407956	-0.069359	0.26346	-0.320455	-0.214542	0.096654	145625513	chr8	MIMAT0022944	145625513
hsa-miR-1236-3p	0	0	-3.32193	-3.32193	-3.32193	-3.32193	-3.32193	-3.32193	-3.32193	-3.32193	-3.32193	-3.32193	-3.32193	-3.32193	-3.32193	-3.32193	-3.32193	-3.32193	-3.32193	-3.32193	-3.32193	-3.32193	-3.32193	-3.32193	0	0	0	0	0	0	0	0	0	0	0	0	0	0	0	0	0	0	0	0	31924717	chr6	MIMAT0005591	31924717
hsa-miR-1236-5p	2	2	-3.32193	0.99417	-3.32193	2.84847	3.03063	2.59371	-3.32193	-3.32193	-3.32193	-3.32193	-3.32193	2.05326	1.57118	0.856006	1.33281	2.53126	1.13233	-3.32193	-3.32193	-3.32193	2.365	-3.32193	-2.08897	4.08143	4.26359	3.82667	-2.08897	-2.08897	-2.08897	-2.08897	-2.08897	3.28623	2.80414	2.08897	2.56577	3.76422	2.36529	-2.08897	-2.08897	-2.08897	3.59797	-2.08897	31924638	chr6	MIMAT0022945	31924638
hsa-miR-1237-3p	0	0	-3.32193	-3.32193	-3.32193	-3.32193	-3.32193	1.17989	-3.32193	-3.32193	-3.32193	-3.32193	-3.32193	-3.32193	-3.32193	-3.32193	1.40114	-3.32193	-3.32193	-3.32193	-3.32193	-3.32193	-3.32193	-3.32193	0	0	0	4.50181	0	0	0	0	0	0	0	0	4.72307	0	0	0	0	0	0	0	64136165	chr11	MIMAT0005592	64136165
hsa-miR-1237-5p	0	0	-3.32193	-3.32193	-3.32193	-3.32193	-3.32193	-3.32193	-3.32193	-3.32193	-3.32193	-3.32193	-3.32193	-3.32193	-3.32193	-3.32193	-3.32193	-3.32193	-3.32193	-3.32193	-3.32193	-3.32193	-3.32193	-3.32193	0	0	0	0	0	0	0	0	0	0	0	0	0	0	0	0	0	0	0	0	64136133	chr11	MIMAT0022946	64136133
hsa-miR-1238-3p	0	0	-3.32193	-3.32193	-3.32193	-3.32193	1.93155	2.35966	-3.32193	-3.32193	-3.32193	-3.32193	-3.32193	-3.32193	1.27585	0.155244	2.42473	-3.32193	-3.32193	-3.32193	-3.32193	-3.32193	-3.32193	-3.32193	0	0	5.25347	5.68159	0	0	0	0	0	0	4.59778	3.47717	5.74665	0	0	0	0	0	0	0	10662866	chr19	MIMAT0005593	10662866
hsa-miR-1238-5p	0	0	-3.32193	-3.32193	-3.32193	-3.32193	-3.32193	-3.32193	-3.32193	-3.32193	-3.32193	-3.32193	-3.32193	-3.32193	-3.32193	-3.32193	-3.32193	-3.32193	-3.32193	-3.32193	-3.32193	-3.32193	-3.32193	-3.32193	0	0	0	0	0	0	0	0	0	0	0	0	0	0	0	0	0	0	0	0	10662808	chr19	MIMAT0022947	10662808
hsa-miR-124-3p	0	0	-3.32193	-3.32193	0.599451	-3.32193	-3.32193	-3.32193	-3.32193	-3.32193	-3.32193	-3.32193	-3.32193	-3.32193	-3.32193	-3.32193	-3.32193	-3.32193	-3.32193	-3.32193	-3.32193	-3.32193	-3.32193	-3.32193	3.92138	0	0	0	0	0	0	0	0	0	0	0	0	0	0	0	0	0	0	0	65291771	chr8	MIMAT0000422	65291771
hsa-miR-124-5p	0	0	-3.32193	-3.32193	-3.32193	-3.32193	-3.32193	-3.32193	-3.32193	-3.32193	-3.32193	-3.32193	-3.32193	-3.32193	-3.32193	-3.32193	-3.32193	-3.32193	-3.32193	-3.32193	-3.32193	-3.32193	-3.32193	-3.32193	0	0	0	0	0	0	0	0	0	0	0	0	0	0	0	0	0	0	0	0	65291735	chr8	MIMAT0004591	65291735
hsa-miR-1243	0	0	-3.32193	-3.32193	-3.32193	-3.32193	-3.32193	-3.32193	-3.32193	-3.32193	-3.32193	-3.32193	-3.32193	-3.32193	-3.32193	-3.32193	-3.32193	-3.32193	-3.32193	-3.32193	-3.32193	-3.32193	-3.32193	-3.32193	0	0	0	0	0	0	0	0	0	0	0	0	0	0	0	0	0	0	0	0	114028026	chr4	MIMAT0005894	114028026
hsa-miR-1244	0	0	-3.32193	-3.32193	-3.32193	-3.32193	-3.32193	-3.32193	-3.32193	-3.32193	-3.32193	-3.32193	-3.32193	-3.32193	-3.32193	-3.32193	-3.32193	-3.32193	-3.32193	-3.32193	-3.32193	-3.32193	-3.32193	-3.32193	0	0	0	0	0	0	0	0	0	0	0	0	0	0	0	0	0	0	0	0	12264947	chr12	MIMAT0005896	12264947
hsa-miR-1245a	0	0	-3.32193	-3.32193	-3.32193	-3.32193	-3.32193	-3.32193	-3.32193	-3.32193	-3.32193	-3.32193	-3.32193	-3.32193	-3.32193	-3.32193	-3.32193	-3.32193	-3.32193	-3.32193	-3.32193	-3.32193	-3.32193	-3.32193	0	0	0	0	0	0	0	0	0	0	0	0	0	0	0	0	0	0	0	0	189842864	chr2	MIMAT0005897	189842864
hsa-miR-1245b-3p	0	0	-3.32193	-3.32193	-3.32193	-3.32193	-3.32193	-3.32193	-3.32193	-3.32193	-3.32193	-3.32193	-3.32193	-3.32193	-3.32193	-3.32193	-3.32193	-3.32193	-3.32193	-3.32193	-3.32193	-3.32193	-3.32193	-3.32193	0	0	0	0	0	0	0	0	0	0	0	0	0	0	0	0	0	0	0	0	189842881	chr2	MIMAT0019951	189842881
hsa-miR-1245b-5p	0	0	-3.32193	-3.32193	-3.32193	-3.32193	-3.32193	-3.32193	-3.32193	-3.32193	-3.32193	-3.32193	-3.32193	-3.32193	-3.32193	-3.32193	-3.32193	-3.32193	-3.32193	-3.32193	-3.32193	-3.32193	-3.32193	-3.32193	0	0	0	0	0	0	0	0	0	0	0	0	0	0	0	0	0	0	0	0	189842847	chr2	MIMAT0019950	189842847
hsa-miR-1246	10	10	3.20426	2.94025	4.2969	5.61997	5.79508	5.65542	2.70338	2.50254	2.13188	3.16553	3.243	2.36399	4.50727	3.59873	3.70855	3.81547	3.67667	2.28176	2.11243	1.84058	2.22489	1.72171	1.09264	2.41571	2.59082	2.45115	-0.500878	-0.70172	-1.07238	-0.0387363	0.0387363	-0.840276	1.30301	0.394472	0.504289	0.61121	0.472411	-0.922505	-1.09184	-1.36369	-0.979376	-1.48256	177465736	chr2	MIMAT0005898	177465736
hsa-miR-1247-3p	0	0	-3.32193	-3.32193	-3.32193	-3.32193	-3.32193	-3.32193	-3.32193	-3.32193	-3.32193	-3.32193	-3.32193	-3.32193	-3.32193	-3.32193	-3.32193	-3.32193	-3.32193	-3.32193	-3.32193	-3.32193	-3.32193	-3.32193	0	0	0	0	0	0	0	0	0	0	0	0	0	0	0	0	0	0	0	0	102026720	chr14	MIMAT0022721	102026720
hsa-miR-1247-5p	0	0	-3.32193	-3.32193	-3.32193	-3.32193	-3.32193	-3.32193	-3.32193	-3.32193	-3.32193	-3.32193	-3.32193	-3.32193	-3.32193	-3.32193	-3.32193	-3.32193	-3.32193	-3.32193	-3.32193	-3.32193	-3.32193	-3.32193	0	0	0	0	0	0	0	0	0	0	0	0	0	0	0	0	0	0	0	0	102026684	chr14	MIMAT0005899	102026684
hsa-miR-1248	0	0	-3.32193	-3.32193	-3.32193	-3.32193	-3.32193	-3.32193	-3.32193	-3.32193	-3.32193	-3.32193	-3.32193	-3.32193	-3.32193	-3.32193	-3.32193	-3.32193	-3.32193	-3.32193	-3.32193	-3.32193	-3.32193	-3.32193	0	0	0	0	0	0	0	0	0	0	0	0	0	0	0	0	0	0	0	0	186504472	chr3	MIMAT0005900	186504472
hsa-miR-1249	0	0	-3.32193	-3.32193	-3.32193	-3.32193	-3.32193	-3.32193	-3.32193	-3.32193	-3.32193	-3.32193	-3.32193	-3.32193	2.55006	-3.32193	-3.32193	-3.32193	-3.32193	-3.32193	-3.32193	-3.32193	-3.32193	-3.32193	0	0	0	0	0	0	0	0	0	0	5.87199	0	0	0	0	0	0	0	0	0	45596896	chr22	MIMAT0005901	45596896
hsa-miR-1250	0	0	-3.32193	-3.32193	-3.32193	-3.32193	-3.32193	-3.32193	-3.32193	-3.32193	-3.32193	-3.32193	-3.32193	-3.32193	-3.32193	-3.32193	-3.32193	-3.32193	-3.32193	-3.32193	-3.32193	-3.32193	-3.32193	-3.32193	0	0	0	0	0	0	0	0	0	0	0	0	0	0	0	0	0	0	0	0	79107039	chr17	MIMAT0005902	79107039
hsa-miR-1251	0	0	-3.32193	-3.32193	-3.32193	-3.32193	-3.32193	-3.32193	-3.32193	-3.32193	-3.32193	-3.32193	-3.32193	-3.32193	-3.32193	-3.32193	-3.32193	-3.32193	-3.32193	-3.32193	-3.32193	-3.32193	-3.32193	-3.32193	0	0	0	0	0	0	0	0	0	0	0	0	0	0	0	0	0	0	0	0	97885699	chr12	MIMAT0005903	97885699
hsa-miR-1252	0	0	-3.32193	-3.32193	-3.32193	-3.32193	-3.32193	-3.32193	-3.32193	-3.32193	-3.32193	-3.32193	-3.32193	-3.32193	-3.32193	-3.32193	-3.32193	-3.32193	-3.32193	-3.32193	-3.32193	-3.32193	-3.32193	-3.32193	0	0	0	0	0	0	0	0	0	0	0	0	0	0	0	0	0	0	0	0	79813042	chr12	MIMAT0005944	79813042
hsa-miR-1253	0	0	-3.32193	-3.32193	-3.32193	-3.32193	-3.32193	-3.32193	-3.32193	-3.32193	-3.32193	-3.32193	-3.32193	-3.32193	-3.32193	-3.32193	-3.32193	-3.32193	-3.32193	-3.32193	-3.32193	-3.32193	-3.32193	-3.32193	0	0	0	0	0	0	0	0	0	0	0	0	0	0	0	0	0	0	0	0	2651415	chr17	MIMAT0005904	2651415
hsa-miR-1254	0	0	-3.32193	-3.32193	-3.32193	-3.32193	-3.32193	-3.32193	-3.32193	-3.32193	-3.32193	-3.32193	-3.32193	-3.32193	-3.32193	-3.32193	-3.32193	-3.32193	-3.32193	-3.32193	-3.32193	-3.32193	-3.32193	-3.32193	0	0	0	0	0	0	0	0	0	0	0	0	0	0	0	0	0	0	0	0	23682346	chr10	MIMAT0005905	23682346
hsa-miR-1255a	0	0	-3.32193	-3.32193	-3.32193	-3.32193	-3.32193	-3.32193	-3.32193	-3.32193	-3.32193	-3.32193	-3.32193	-3.32193	-3.32193	-3.32193	-3.32193	-3.32193	-3.32193	-3.32193	-3.32193	-3.32193	-3.32193	-3.32193	0	0	0	0	0	0	0	0	0	0	0	0	0	0	0	0	0	0	0	0	102251508	chr4	MIMAT0005906	102251508
hsa-miR-1255b-2-3p	0	0	-3.32193	-3.32193	-3.32193	-3.32193	-3.32193	-3.32193	-3.32193	-3.32193	-3.32193	-3.32193	-3.32193	-3.32193	-3.32193	-3.32193	-3.32193	-3.32193	-3.32193	-3.32193	-3.32193	-3.32193	-3.32193	-3.32193	0	0	0	0	0	0	0	0	0	0	0	0	0	0	0	0	0	0	0	0	167967942	chr1	MIMAT0022725	167967942
hsa-miR-1255b-5p	0	0	-3.32193	-3.32193	-3.32193	-3.32193	-3.32193	-3.32193	-3.32193	-3.32193	-3.32193	-3.32193	-3.32193	-3.32193	-3.32193	-3.32193	-3.32193	-3.32193	-3.32193	-3.32193	-3.32193	-3.32193	-3.32193	-3.32193	0	0	0	0	0	0	0	0	0	0	0	0	0	0	0	0	0	0	0	0	167967907	chr1	MIMAT0005945	167967907
hsa-miR-1256	0	0	-3.32193	-3.32193	-3.32193	-3.32193	-3.32193	-3.32193	-3.32193	-3.32193	-3.32193	-3.32193	-3.32193	-3.32193	-3.32193	-3.32193	-3.32193	-3.32193	-3.32193	-3.32193	-3.32193	-3.32193	-3.32193	-3.32193	0	0	0	0	0	0	0	0	0	0	0	0	0	0	0	0	0	0	0	0	21314862	chr1	MIMAT0005907	21314862
hsa-miR-1257	0	0	-3.32193	-3.32193	-3.32193	-3.32193	-3.32193	-3.32193	-3.32193	-3.32193	-3.32193	-3.32193	-3.32193	-3.32193	-3.32193	-3.32193	-3.32193	-3.32193	-3.32193	-3.32193	-3.32193	-3.32193	-3.32193	-3.32193	0	0	0	0	0	0	0	0	0	0	0	0	0	0	0	0	0	0	0	0	60528643	chr20	MIMAT0005908	60528643
hsa-miR-1258	0	0	-3.32193	-3.32193	-3.32193	-3.32193	-3.32193	-3.32193	-3.32193	-3.32193	-3.32193	-3.32193	-3.32193	-3.32193	-3.32193	-3.32193	-3.32193	-3.32193	-3.32193	-3.32193	-3.32193	-3.32193	-3.32193	-3.32193	0	0	0	0	0	0	0	0	0	0	0	0	0	0	0	0	0	0	0	0	180725626	chr2	MIMAT0005909	180725626
hsa-miR-125a-3p	4	4	1.22154	2.24782	2.89625	3.07632	3.31786	2.77025	-3.32193	-3.32193	-3.32193	-3.32193	0.328745	2.11433	4.0085	1.3238	2.69086	2.27759	-3.32193	2.41872	2.37758	-3.32193	-3.32193	2.21805	0.730063	0.910131	1.15167	0.604058	-5.48812	-5.48812	-5.48812	-5.48812	-1.83745	-0.0518579	1.84231	-0.842395	0.524668	0.111403	-5.48812	0.252527	0.211385	-5.48812	-5.48812	0.051858	52196565	chr19	MIMAT0004602	52196565
hsa-miR-125a-5p	1	0	-3.32193	-3.32193	-3.32193	-3.32193	-3.32193	-3.32193	1.22868	-3.32193	-3.32193	-3.32193	-3.32193	-3.32193	-3.32193	-3.32193	-3.32193	-3.32193	-3.32193	-3.32193	-3.32193	-3.32193	-3.32193	-3.32193	0	0	0	0	4.55061	0	0	0	0	0	0	0	0	0	0	0	0	0	0	0	52196527	chr19	MIMAT0000443	52196527
hsa-miR-125b-1-3p	0	0	-3.32193	-3.32193	-3.32193	-3.32193	-3.32193	-3.32193	-3.32193	-3.32193	-3.32193	-3.32193	-3.32193	-3.32193	-3.32193	-3.32193	-3.32193	-3.32193	-3.32193	-3.32193	-3.32193	-3.32193	-3.32193	-3.32193	0	0	0	0	0	0	0	0	0	0	0	0	0	0	0	0	0	0	0	0	121970540	chr11	MIMAT0004592	121970540
hsa-miR-125b-2-3p	0	0	-3.32193	-3.32193	-3.32193	-3.32193	-3.32193	-3.32193	-3.32193	-3.32193	-3.32193	-3.32193	-3.32193	-3.32193	-3.32193	-3.32193	-3.32193	-3.32193	-3.32193	-3.32193	-3.32193	-3.32193	-3.32193	-3.32193	0	0	0	0	0	0	0	0	0	0	0	0	0	0	0	0	0	0	0	0	17962617	chr21	MIMAT0004603	17962617
hsa-miR-125b-5p	8	0	1.95095	-3.32193	3.12651	2.8712	4.0622	3.23536	0.875867	1.57624	-3.32193	1.14008	2.32567	0.955618	-3.32193	-3.32193	-3.32193	-3.32193	-3.32193	-3.32193	-3.32193	-3.32193	-3.32193	-3.32193	6.44843	6.19312	7.38413	6.55729	4.19779	4.89816	0	4.46201	5.6476	4.27755	0	0	0	0	0	0	0	0	0	0	121970500	chr11	MIMAT0000423	121970500
hsa-miR-126-3p	0	0	-3.32193	-3.32193	2.14285	-3.32193	1.98242	2.11125	-3.32193	-3.32193	-3.32193	-3.32193	-3.32193	-3.32193	2.93152	-3.32193	-3.32193	-3.32193	-3.32193	-3.32193	-3.32193	-3.32193	-3.32193	-3.32193	5.46478	0	5.30435	5.43318	0	0	0	0	0	0	6.25344	0	0	0	0	0	0	0	0	0	139565109	chr9	MIMAT0000445	139565109
hsa-miR-126-5p	0	0	-3.32193	-3.32193	-3.32193	-3.32193	-3.32193	-3.32193	-3.32193	-3.32193	-3.32193	-3.32193	-3.32193	-3.32193	-3.32193	-3.32193	-3.32193	-3.32193	-3.32193	-3.32193	-3.32193	-3.32193	-3.32193	-3.32193	0	0	0	0	0	0	0	0	0	0	0	0	0	0	0	0	0	0	0	0	139565068	chr9	MIMAT0000444	139565068
hsa-miR-1260a	10	10	8.26408	8.63336	9.4004	8.98961	9.76576	9.83178	7.90209	7.94368	7.43482	7.70278	8.40642	8.12174	10.4421	8.81915	9.78837	10.0903	8.12004	8.23414	8.28652	8.53189	7.9664	8.73483	0.931252	0.520454	1.29661	1.36262	-0.567063	-0.525471	-1.03433	-0.766373	-0.062734	-0.347414	1.97292	0.35	1.31922	1.62115	-0.349116	-0.235013	-0.182628	0.062734	-0.502751	0.26568	77732577	chr14	MIMAT0005911	77732577
hsa-miR-1260b	10	10	6.76174	6.73653	8.07287	7.7156	8.38402	8.1285	6.39737	6.51703	5.95246	6.12531	7.00645	6.50057	8.56191	6.86922	7.97322	8.07015	6.33773	6.6092	6.62555	6.53519	6.27505	6.84751	1.33635	0.979069	1.64749	1.39198	-0.339155	-0.219494	-0.784063	-0.611221	0.269927	-0.235957	1.82538	0.132694	1.23669	1.33363	-0.398793	-0.127329	-0.11098	-0.20134	-0.461475	0.11098	96074616	chr11	MIMAT0015041	96074616
hsa-miR-1261	0	0	-3.32193	-3.32193	-3.32193	-3.32193	-3.32193	-3.32193	-3.32193	-3.32193	-3.32193	-3.32193	-3.32193	-3.32193	-3.32193	-3.32193	-3.32193	-3.32193	-3.32193	-3.32193	-3.32193	-3.32193	-3.32193	-3.32193	0	0	0	0	0	0	0	0	0	0	0	0	0	0	0	0	0	0	0	0	90602311	chr11	MIMAT0005913	90602311
hsa-miR-1262	0	0	-3.32193	-3.32193	-3.32193	-3.32193	-3.32193	-3.32193	-3.32193	-3.32193	-3.32193	-3.32193	-3.32193	-3.32193	-3.32193	-3.32193	-3.32193	-3.32193	-3.32193	-3.32193	-3.32193	-3.32193	-3.32193	-3.32193	0	0	0	0	0	0	0	0	0	0	0	0	0	0	0	0	0	0	0	0	68649235	chr1	MIMAT0005914	68649235
hsa-miR-1263	0	0	-3.32193	-3.32193	-3.32193	-3.32193	-3.32193	-3.32193	-3.32193	-3.32193	-3.32193	-3.32193	-3.32193	-3.32193	-3.32193	-3.32193	-3.32193	-3.32193	-3.32193	-3.32193	-3.32193	-3.32193	-3.32193	-3.32193	0	0	0	0	0	0	0	0	0	0	0	0	0	0	0	0	0	0	0	0	163889292	chr3	MIMAT0005915	163889292
hsa-miR-1264	0	0	-3.32193	-3.32193	-3.32193	-3.32193	-3.32193	-3.32193	-3.32193	-3.32193	-3.32193	-3.32193	-3.32193	-3.32193	-3.32193	-3.32193	-3.32193	-3.32193	-3.32193	-3.32193	-3.32193	-3.32193	-3.32193	-3.32193	0	0	0	0	0	0	0	0	0	0	0	0	0	0	0	0	0	0	0	0	113887176	chrX	MIMAT0005791	113887176
hsa-miR-1265	0	0	-3.32193	-3.32193	-3.32193	-3.32193	-3.32193	-3.32193	-3.32193	-3.32193	-3.32193	-3.32193	-3.32193	-3.32193	-3.32193	-3.32193	-3.32193	-3.32193	-3.32193	-3.32193	-3.32193	-3.32193	-3.32193	-3.32193	0	0	0	0	0	0	0	0	0	0	0	0	0	0	0	0	0	0	0	0	14478594	chr10	MIMAT0005918	14478594
hsa-miR-1266	0	0	-3.32193	-3.32193	-3.32193	-3.32193	-3.32193	-3.32193	-3.32193	-3.32193	-3.32193	-3.32193	-3.32193	-3.32193	-3.32193	-3.32193	-3.32193	-3.32193	-3.32193	-3.32193	-3.32193	-3.32193	-3.32193	-3.32193	0	0	0	0	0	0	0	0	0	0	0	0	0	0	0	0	0	0	0	0	52569348	chr15	MIMAT0005920	52569348
hsa-miR-1267	0	0	-3.32193	-3.32193	-3.32193	-3.32193	-3.32193	-3.32193	-3.32193	-3.32193	-3.32193	-3.32193	-3.32193	-3.32193	-3.32193	-3.32193	-3.32193	-3.32193	-3.32193	-3.32193	-3.32193	-3.32193	-3.32193	-3.32193	0	0	0	0	0	0	0	0	0	0	0	0	0	0	0	0	0	0	0	0	108183550	chr13	MIMAT0005921	108183550
hsa-miR-1268a	10	10	4.3023	4.74689	4.70175	6.23914	6.67637	5.69225	3.71707	4.32504	3.83578	3.59415	4.00953	4.27956	6.19567	5.7438	6.5008	5.77486	4.47115	4.73819	4.75559	4.403	4.57175	4.55129	0.0650022	1.60238	2.03962	1.05549	-0.919686	-0.311708	-0.800975	-1.0426	-0.627224	-0.357193	1.55892	1.10705	1.86405	1.13811	-0.1656	0.101437	0.118841	-0.23375	-0.0650021	-0.0854575	22513250	chr15	MIMAT0005922	22513250
hsa-miR-1268b	10	10	4.07216	4.17311	4.56851	4.95192	5.21009	5.07416	3.38538	3.98929	3.61535	3.43151	3.65061	4.15503	5.25307	4.15847	5.00759	4.93709	4.15194	4.18775	4.00441	4.13134	4.09338	4.31294	0.411759	0.79517	1.05333	0.917405	-0.771372	-0.167465	-0.541403	-0.725246	-0.506147	-0.001719	1.09632	0.001719	0.850837	0.780336	-0.0048108	0.0309945	-0.152339	-0.0254101	-0.0633705	0.156184	78072638	chr17	MIMAT0018925	78072638
hsa-miR-1269a	0	0	-3.32193	-3.32193	-3.32193	-3.32193	-3.32193	-3.32193	-3.32193	-3.32193	-3.32193	-3.32193	-3.32193	-3.32193	-3.32193	-3.32193	-3.32193	-3.32193	-3.32193	-3.32193	-3.32193	-3.32193	-3.32193	-3.32193	0	0	0	0	0	0	0	0	0	0	0	0	0	0	0	0	0	0	0	0	67142616	chr4	MIMAT0005923	67142616
hsa-miR-1269b	0	0	-3.32193	-3.32193	-3.32193	-3.32193	-3.32193	-3.32193	-3.32193	-3.32193	-3.32193	-3.32193	-3.32193	-3.32193	-3.32193	-3.32193	-3.32193	-3.32193	-3.32193	-3.32193	-3.32193	-3.32193	-3.32193	-3.32193	0	0	0	0	0	0	0	0	0	0	0	0	0	0	0	0	0	0	0	0	12820614	chr17	MIMAT0019059	12820614
hsa-miR-127-3p	0	0	-3.32193	-3.32193	-3.32193	-3.32193	-3.32193	-3.32193	-3.32193	-3.32193	-3.32193	-3.32193	-3.32193	-3.32193	-3.32193	-3.32193	-3.32193	-3.32193	-3.32193	-3.32193	-3.32193	-3.32193	-3.32193	-3.32193	0	0	0	0	0	0	0	0	0	0	0	0	0	0	0	0	0	0	0	0	100419129	chr14	MIMAT0000446	100419129
hsa-miR-127-5p	0	0	-3.32193	-3.32193	-3.32193	-3.32193	-3.32193	-3.32193	-3.32193	-3.32193	-3.32193	-3.32193	-3.32193	-3.32193	-3.32193	-3.32193	-3.32193	-3.32193	-3.32193	-3.32193	-3.32193	-3.32193	-3.32193	-3.32193	0	0	0	0	0	0	0	0	0	0	0	0	0	0	0	0	0	0	0	0	101349346	chr14	MIMAT0004604	101349346
hsa-miR-1270	0	0	-3.32193	-3.32193	-3.32193	-3.32193	-3.32193	-3.32193	-3.32193	-3.32193	-3.32193	-3.32193	-3.32193	-3.32193	-3.32193	-3.32193	-3.32193	-3.32193	-3.32193	-3.32193	-3.32193	-3.32193	-3.32193	-3.32193	0	0	0	0	0	0	0	0	0	0	0	0	0	0	0	0	0	0	0	0	20510115	chr19	MIMAT0005924	20510115
hsa-miR-1271-3p	0	0	-3.32193	-3.32193	-3.32193	-3.32193	-3.32193	-3.32193	-3.32193	-3.32193	-3.32193	-3.32193	-3.32193	-3.32193	-3.32193	-3.32193	-3.32193	-3.32193	-3.32193	-3.32193	-3.32193	-3.32193	-3.32193	-3.32193	0	0	0	0	0	0	0	0	0	0	0	0	0	0	0	0	0	0	0	0	175795007	chr5	MIMAT0022712	175795007
hsa-miR-1271-5p	0	7	-3.32193	1.7389	1.14867	1.27567	1.61084	1.7526	-3.32193	-3.32193	-3.32193	-3.32193	-3.32193	-3.32193	3.8561	1.93808	2.58257	3.53564	1.53972	-3.32193	1.3251	1.49647	1.34577	1.99773	-0.186771	-0.0597692	0.275404	0.417165	-4.65737	-4.65737	-4.65737	-4.65737	-4.65737	-4.65737	2.52066	0.602641	1.24713	2.2002	0.204287	-4.65737	-0.0103334	0.16103	0.0103334	0.662288	175794968	chr5	MIMAT0005796	175794968
hsa-miR-1272	0	0	-3.32193	-3.32193	-3.32193	-3.32193	-3.32193	-3.32193	-3.32193	-3.32193	-3.32193	-3.32193	-3.32193	-3.32193	-3.32193	-3.32193	-3.32193	-3.32193	-3.32193	-3.32193	-3.32193	-3.32193	-3.32193	-3.32193	0	0	0	0	0	0	0	0	0	0	0	0	0	0	0	0	0	0	0	0	65054630	chr15	MIMAT0005925	65054630
hsa-miR-1273a	0	0	-3.32193	-3.32193	-3.32193	-3.32193	-3.32193	-3.32193	-3.32193	-3.32193	-3.32193	-3.32193	-3.32193	-3.32193	-3.32193	-3.32193	-3.32193	-3.32193	-3.32193	-3.32193	-3.32193	-3.32193	-3.32193	-3.32193	0	0	0	0	0	0	0	0	0	0	0	0	0	0	0	0	0	0	0	0	101036309	chr8	MIMAT0005926	101036309
hsa-miR-1273c	0	0	-3.32193	-3.32193	-3.32193	-3.32193	-3.32193	-3.32193	-3.32193	-3.32193	-3.32193	-3.32193	-3.32193	-3.32193	-3.32193	-3.32193	-3.32193	-3.32193	-3.32193	-3.32193	-3.32193	-3.32193	-3.32193	-3.32193	0	0	0	0	0	0	0	0	0	0	0	0	0	0	0	0	0	0	0	0	155174510	chr6	MIMAT0015017	155174510
hsa-miR-1273d	0	0	-3.32193	-3.32193	-3.32193	-3.32193	-3.32193	-3.32193	-3.32193	-3.32193	-3.32193	-3.32193	-3.32193	-3.32193	-3.32193	-3.32193	-3.32193	-3.32193	-3.32193	-3.32193	-3.32193	-3.32193	-3.32193	-3.32193	0	0	0	0	0	0	0	0	0	0	0	0	0	0	0	0	0	0	0	0	10287796	chr1	MIMAT0015090	10287796
hsa-miR-1273e	0	0	-3.32193	-3.32193	-3.32193	0.413334	0.905944	-3.32193	-3.32193	-3.32193	-3.32193	-3.32193	-3.32193	-3.32193	-3.32193	-3.32193	-3.32193	-3.32193	-3.32193	-3.32193	-3.32193	-3.32193	-3.32193	-3.32193	0	3.73526	4.22787	0	0	0	0	0	0	0	0	0	0	0	0	0	0	0	0	0	0	0	MIMAT0018079	0
hsa-miR-1273f	0	0	-3.32193	-3.32193	-3.32193	2.83467	3.41716	2.99357	-3.32193	-3.32193	-3.32193	-3.32193	-3.32193	-3.32193	0.65036	0.690739	2.61758	1.8321	-3.32193	-3.32193	-3.32193	-3.32193	-3.32193	-3.32193	0	6.15659	6.73909	6.3155	0	0	0	0	0	0	3.97229	4.01267	5.9395	5.15403	0	0	0	0	0	0	53394374	chr1	MIMAT0020601	53394374
hsa-miR-1273g-3p	10	10	9.14593	8.95571	10.4121	10.6763	10.8297	10.8198	9.08504	8.69805	7.73956	8.58562	9.18053	9.11132	10.7536	9.41038	10.4194	10.6243	8.46764	8.79265	8.2295	8.6507	8.51612	9.11877	1.29704	1.56122	1.71465	1.70474	-0.030008	-0.416998	-1.37549	-0.529433	0.0654825	-0.003725	1.63855	0.295331	1.30431	1.50928	-0.647406	-0.322404	-0.885552	-0.464347	-0.59893	0.003725	53406049	chr1	MIMAT0022742	53406049
hsa-miR-1273g-5p	0	0	-3.32193	-3.32193	-3.32193	-3.32193	-3.32193	-3.32193	-3.32193	-3.32193	-3.32193	-3.32193	-3.32193	-3.32193	-3.32193	-3.32193	-3.32193	-3.32193	-3.32193	-3.32193	-3.32193	-3.32193	-3.32193	-3.32193	0	0	0	0	0	0	0	0	0	0	0	0	0	0	0	0	0	0	0	0	53406016	chr1	MIMAT0020602	53406016
hsa-miR-1275	10	10	4.24431	3.99837	5.0469	5.8108	6.47839	6.33143	4.24292	4.20302	4.10839	4.24569	4.099	3.80713	5.59402	4.36284	5.92304	5.2214	4.45663	3.63391	3.36228	3.3196	2.74886	2.46261	0.80259	1.5665	2.23408	2.08712	-0.00138585	-0.0412839	-0.13592	0.00138585	-0.145307	-0.437174	1.34971	0.118532	1.67874	0.977095	0.212326	-0.610396	-0.882023	-0.924705	-1.49545	-1.7817	33967782	chr6	MIMAT0005929	33967782
hsa-miR-1276	0	0	-3.32193	-3.32193	-3.32193	-3.32193	-3.32193	-3.32193	-3.32193	-3.32193	-3.32193	-3.32193	-3.32193	-3.32193	-3.32193	-3.32193	-3.32193	-3.32193	-3.32193	-3.32193	-3.32193	-3.32193	-3.32193	-3.32193	0	0	0	0	0	0	0	0	0	0	0	0	0	0	0	0	0	0	0	0	86313757	chr15	MIMAT0005930	86313757
hsa-miR-1277-3p	0	0	-3.32193	-3.32193	-3.32193	-3.32193	-3.32193	-3.32193	-3.32193	-3.32193	-3.32193	-3.32193	-3.32193	-3.32193	-3.32193	-3.32193	-3.32193	-3.32193	-3.32193	-3.32193	-3.32193	-3.32193	-3.32193	-3.32193	0	0	0	0	0	0	0	0	0	0	0	0	0	0	0	0	0	0	0	0	117520403	chrX	MIMAT0005933	117520403
hsa-miR-1278	0	0	-3.32193	-3.32193	-3.32193	-3.32193	-3.32193	-3.32193	-3.32193	-3.32193	-3.32193	-3.32193	-3.32193	-3.32193	-3.32193	-3.32193	-3.32193	-3.32193	-3.32193	-3.32193	-3.32193	-3.32193	-3.32193	-3.32193	0	0	0	0	0	0	0	0	0	0	0	0	0	0	0	0	0	0	0	0	193105684	chr1	MIMAT0005936	193105684
hsa-miR-1279	0	0	-3.32193	-3.32193	-3.32193	-3.32193	-3.32193	-3.32193	-3.32193	-3.32193	-3.32193	-3.32193	-3.32193	-3.32193	-3.32193	-3.32193	-3.32193	-3.32193	-3.32193	-3.32193	-3.32193	-3.32193	-3.32193	-3.32193	0	0	0	0	0	0	0	0	0	0	0	0	0	0	0	0	0	0	0	0	69666967	chr12	MIMAT0005937	69666967
hsa-miR-128	10	10	3.41938	3.27849	4.8036	4.54126	5.28045	5.26631	3.46165	2.84878	2.00303	2.53621	3.37712	2.95041	5.49982	3.84552	4.86813	5.2646	3.04995	2.91383	3.17452	3.23801	2.67777	3.31896	1.45556	1.19322	1.93241	1.91827	0.113612	-0.499262	-1.34501	-0.81183	0.0290753	-0.397629	2.15178	0.497482	1.52009	1.91656	-0.298089	-0.434207	-0.173518	-0.11003	-0.670268	-0.0290754	136423018	chr2	MIMAT0000424	136423018
hsa-miR-1281	0	0	-3.32193	-3.32193	-3.32193	-3.32193	1.65757	-3.32193	-3.32193	-3.32193	-3.32193	-3.32193	-3.32193	-3.32193	-3.32193	-3.32193	2.36992	-3.32193	-3.32193	-3.32193	-3.32193	-3.32193	-3.32193	-3.32193	0	0	4.97949	0	0	0	0	0	0	0	0	0	5.69185	0	0	0	0	0	0	0	41488553	chr22	MIMAT0005939	41488553
hsa-miR-1282	0	0	-3.32193	-3.32193	-3.32193	-3.32193	-3.32193	-3.32193	-3.32193	-3.32193	-3.32193	-3.32193	-3.32193	-3.32193	-3.32193	-3.32193	-3.32193	-3.32193	-3.32193	-3.32193	-3.32193	-3.32193	-3.32193	-3.32193	0	0	0	0	0	0	0	0	0	0	0	0	0	0	0	0	0	0	0	0	44085884	chr15	MIMAT0005940	44085884
hsa-miR-1283	0	0	-3.32193	-3.32193	-3.32193	-3.32193	-3.32193	-3.32193	-3.32193	-3.32193	-3.32193	-3.32193	-3.32193	-3.32193	-3.32193	-3.32193	-3.32193	-3.32193	-3.32193	-3.32193	-3.32193	-3.32193	-3.32193	-3.32193	0	0	0	0	0	0	0	0	0	0	0	0	0	0	0	0	0	0	0	0	54191753	chr19	MIMAT0005799	54191753
hsa-miR-1284	0	0	-3.32193	-3.32193	-3.32193	-3.32193	-3.32193	-3.32193	-3.32193	-3.32193	-3.32193	-3.32193	-3.32193	-3.32193	-3.32193	-3.32193	-3.32193	-3.32193	-3.32193	-3.32193	-3.32193	-3.32193	-3.32193	-3.32193	0	0	0	0	0	0	0	0	0	0	0	0	0	0	0	0	0	0	0	0	71591171	chr3	MIMAT0005941	71591171
hsa-miR-1285-3p	0	0	-3.32193	-3.32193	-3.32193	-3.32193	1.49593	-3.32193	-3.32193	-3.32193	-3.32193	-3.32193	-3.32193	-3.32193	-3.32193	-3.32193	-3.32193	-3.32193	-3.32193	-3.32193	-3.32193	-3.32193	-3.32193	-3.32193	0	0	4.81785	0	0	0	0	0	0	0	0	0	0	0	0	0	0	0	0	0	70480122	chr2	MIMAT0005876	70480122
hsa-miR-1285-5p	0	0	-3.32193	-3.32193	-3.32193	-3.32193	-3.32193	-3.32193	-3.32193	-3.32193	-3.32193	-3.32193	-3.32193	-3.32193	-3.32193	-3.32193	-3.32193	-3.32193	-3.32193	-3.32193	-3.32193	-3.32193	-3.32193	-3.32193	0	0	0	0	0	0	0	0	0	0	0	0	0	0	0	0	0	0	0	0	91833360	chr7	MIMAT0022719	91833360
hsa-miR-1286	0	0	-3.32193	-3.32193	-3.32193	-3.32193	-3.32193	-3.32193	-3.32193	-3.32193	-3.32193	-3.32193	-3.32193	-3.32193	-3.32193	-3.32193	-3.32193	-3.32193	-3.32193	-3.32193	-3.32193	-3.32193	-3.32193	-3.32193	0	0	0	0	0	0	0	0	0	0	0	0	0	0	0	0	0	0	0	0	20236723	chr22	MIMAT0005877	20236723
hsa-miR-1287	0	0	-3.32193	-3.32193	-3.32193	-3.32193	-3.32193	-3.32193	-3.32193	-3.32193	-3.32193	-3.32193	-3.32193	-3.32193	-3.32193	-3.32193	-3.32193	-3.32193	-3.32193	-3.32193	-3.32193	-3.32193	-3.32193	-3.32193	0	0	0	0	0	0	0	0	0	0	0	0	0	0	0	0	0	0	0	0	100155011	chr10	MIMAT0005878	100155011
hsa-miR-1288	0	0	-3.32193	-3.32193	-3.32193	2.24884	2.42034	2.33418	-3.32193	-3.32193	-3.32193	-3.32193	-3.32193	-3.32193	1.2809	-3.32193	-3.32193	1.36245	-3.32193	-3.32193	-3.32193	-3.32193	-3.32193	-3.32193	0	5.57077	5.74227	5.6561	0	0	0	0	0	0	4.60283	0	0	4.68438	0	0	0	0	0	0	16185378	chr17	MIMAT0005942	16185378
hsa-miR-1289	0	0	-3.32193	-3.32193	-3.32193	-3.32193	-3.32193	-3.32193	-3.32193	-3.32193	-3.32193	-3.32193	-3.32193	-3.32193	-3.32193	-3.32193	-3.32193	-3.32193	-3.32193	-3.32193	-3.32193	-3.32193	-3.32193	-3.32193	0	0	0	0	0	0	0	0	0	0	0	0	0	0	0	0	0	0	0	0	34041883	chr20	MIMAT0005879	34041883
hsa-miR-129-1-3p	0	0	-3.32193	-3.32193	-3.32193	-3.32193	-3.32193	-3.32193	-3.32193	-3.32193	-3.32193	-3.32193	-3.32193	-3.32193	-3.32193	-3.32193	-3.32193	-3.32193	-3.32193	-3.32193	-3.32193	-3.32193	-3.32193	-3.32193	0	0	0	0	0	0	0	0	0	0	0	0	0	0	0	0	0	0	0	0	127847976	chr7	MIMAT0004548	127847976
hsa-miR-129-2-3p	0	0	-3.32193	-3.32193	-3.32193	-3.32193	-3.32193	-3.32193	-3.32193	-3.32193	-3.32193	-3.32193	-3.32193	-3.32193	-3.32193	-3.32193	-3.32193	-3.32193	-3.32193	-3.32193	-3.32193	-3.32193	-3.32193	-3.32193	0	0	0	0	0	0	0	0	0	0	0	0	0	0	0	0	0	0	0	0	43603003	chr11	MIMAT0004605	43603003
hsa-miR-129-5p	0	0	-3.32193	-3.32193	-3.32193	-3.32193	-3.32193	-3.32193	-3.32193	-3.32193	-3.32193	-3.32193	-3.32193	-3.32193	-3.32193	-3.32193	-3.32193	-3.32193	-3.32193	-3.32193	-3.32193	-3.32193	-3.32193	-3.32193	0	0	0	0	0	0	0	0	0	0	0	0	0	0	0	0	0	0	0	0	127635171	chr7	MIMAT0000242	127635171
hsa-miR-1290	0	0	-3.32193	-3.32193	-3.32193	1.87284	2.71382	2.18338	-3.32193	-3.32193	-3.32193	-3.32193	-3.32193	-3.32193	-3.32193	0.728504	-3.32193	-3.32193	-3.32193	-3.32193	-3.32193	-3.32193	-3.32193	-3.32193	0	5.19477	6.03575	5.50531	0	0	0	0	0	0	0	4.05043	0	0	0	0	0	0	0	0	19223635	chr1	MIMAT0005880	19223635
hsa-miR-1291	0	0	-3.32193	-3.32193	-3.32193	-3.32193	-3.32193	-3.32193	-3.32193	-3.32193	-3.32193	-3.32193	-3.32193	-3.32193	-3.32193	-3.32193	-3.32193	-3.32193	-3.32193	-3.32193	-3.32193	-3.32193	-3.32193	-3.32193	0	0	0	0	0	0	0	0	0	0	0	0	0	0	0	0	0	0	0	0	49048263	chr12	MIMAT0005881	49048263
hsa-miR-1292-3p	0	0	-3.32193	-3.32193	-3.32193	-3.32193	-3.32193	-3.32193	-3.32193	-3.32193	-3.32193	-3.32193	-3.32193	-3.32193	-3.32193	-3.32193	-3.32193	-3.32193	-3.32193	-3.32193	-3.32193	-3.32193	-3.32193	-3.32193	0	0	0	0	0	0	0	0	0	0	0	0	0	0	0	0	0	0	0	0	2633473	chr20	MIMAT0022948	2633473
hsa-miR-1292-5p	0	0	-3.32193	-3.32193	-3.32193	-3.32193	-3.32193	-3.32193	-3.32193	-3.32193	-3.32193	-3.32193	-3.32193	-3.32193	-3.32193	-3.32193	-3.32193	-3.32193	-3.32193	-3.32193	-3.32193	-3.32193	-3.32193	-3.32193	0	0	0	0	0	0	0	0	0	0	0	0	0	0	0	0	0	0	0	0	2633437	chr20	MIMAT0005943	2633437
hsa-miR-1293	0	0	-3.32193	-3.32193	-3.32193	-3.32193	-3.32193	-3.32193	-3.32193	-3.32193	-3.32193	-3.32193	-3.32193	-3.32193	-3.32193	-3.32193	-3.32193	-3.32193	-3.32193	-3.32193	-3.32193	-3.32193	-3.32193	-3.32193	0	0	0	0	0	0	0	0	0	0	0	0	0	0	0	0	0	0	0	0	50627955	chr12	MIMAT0005883	50627955
hsa-miR-1294	0	0	-3.32193	-3.32193	-3.32193	-3.32193	-3.32193	-3.32193	-3.32193	-3.32193	-3.32193	-3.32193	-3.32193	-3.32193	-3.32193	-3.32193	-3.32193	-3.32193	-3.32193	-3.32193	-3.32193	-3.32193	-3.32193	-3.32193	0	0	0	0	0	0	0	0	0	0	0	0	0	0	0	0	0	0	0	0	153726719	chr5	MIMAT0005884	153726719
hsa-miR-1295a	0	0	-3.32193	-3.32193	-3.32193	-3.32193	-3.32193	-3.32193	-3.32193	-3.32193	-3.32193	-3.32193	-3.32193	-3.32193	-3.32193	-3.32193	-3.32193	-3.32193	-3.32193	-3.32193	-3.32193	-3.32193	-3.32193	-3.32193	0	0	0	0	0	0	0	0	0	0	0	0	0	0	0	0	0	0	0	0	171070937	chr1	MIMAT0005885	171070937
hsa-miR-1295b-3p	0	0	-3.32193	-3.32193	-3.32193	-3.32193	-3.32193	-3.32193	-3.32193	-3.32193	-3.32193	-3.32193	-3.32193	-3.32193	-3.32193	-3.32193	-3.32193	-3.32193	-3.32193	-3.32193	-3.32193	-3.32193	-3.32193	-3.32193	0	0	0	0	0	0	0	0	0	0	0	0	0	0	0	0	0	0	0	0	171070926	chr1	MIMAT0022294	171070926
hsa-miR-1295b-5p	0	0	-3.32193	-3.32193	-3.32193	-3.32193	-3.32193	-3.32193	-3.32193	-3.32193	-3.32193	-3.32193	-3.32193	-3.32193	-3.32193	-3.32193	-3.32193	-3.32193	-3.32193	-3.32193	-3.32193	-3.32193	-3.32193	-3.32193	0	0	0	0	0	0	0	0	0	0	0	0	0	0	0	0	0	0	0	0	171070885	chr1	MIMAT0022293	171070885
hsa-miR-1296	0	0	-3.32193	-3.32193	-3.32193	-3.32193	-3.32193	-3.32193	-3.32193	-3.32193	-3.32193	-3.32193	-3.32193	-3.32193	-3.32193	-3.32193	-3.32193	-3.32193	-3.32193	-3.32193	-3.32193	-3.32193	-3.32193	-3.32193	0	0	0	0	0	0	0	0	0	0	0	0	0	0	0	0	0	0	0	0	65132753	chr10	MIMAT0005794	65132753
hsa-miR-1297	0	0	-3.32193	-3.32193	-3.32193	-3.32193	-3.32193	-3.32193	-3.32193	-3.32193	-3.32193	-3.32193	-3.32193	-3.32193	-3.32193	-3.32193	-3.32193	-3.32193	-3.32193	-3.32193	-3.32193	-3.32193	-3.32193	-3.32193	0	0	0	0	0	0	0	0	0	0	0	0	0	0	0	0	0	0	0	0	54886174	chr13	MIMAT0005886	54886174
hsa-miR-1298	0	0	-3.32193	-3.32193	-3.32193	-3.32193	-3.32193	-3.32193	-3.32193	-3.32193	-3.32193	-3.32193	-3.32193	-3.32193	-3.32193	-3.32193	-3.32193	-3.32193	-3.32193	-3.32193	-3.32193	-3.32193	-3.32193	-3.32193	0	0	0	0	0	0	0	0	0	0	0	0	0	0	0	0	0	0	0	0	113949674	chrX	MIMAT0005800	113949674
hsa-miR-1299	2	5	-3.32193	-0.806842	-3.32193	-3.32193	-3.32193	-3.32193	-3.32193	-3.32193	2.46748	-3.32193	-3.32193	2.87587	-3.32193	1.70824	-3.32193	2.2456	2.05519	-3.32193	-3.32193	2.55402	2.81333	-3.32193	0	0	0	0	0	0	5.7894	0	0	6.1978	0	5.03017	0	5.56753	5.37712	0	0	5.87595	6.13526	0	69002321	chr9	MIMAT0005887	69002321
hsa-miR-1301	0	0	-3.32193	-3.32193	-3.32193	-3.32193	-3.32193	-3.32193	-3.32193	-3.32193	-3.32193	-3.32193	-3.32193	-3.32193	-3.32193	-3.32193	-3.32193	-3.32193	-3.32193	-3.32193	-3.32193	-3.32193	-3.32193	-3.32193	0	0	0	0	0	0	0	0	0	0	0	0	0	0	0	0	0	0	0	0	25551579	chr2	MIMAT0005797	25551579
hsa-miR-1302	0	0	-3.32193	-3.32193	-3.32193	-3.32193	-3.32193	-3.32193	-3.32193	-3.32193	-3.32193	-3.32193	-3.32193	-3.32193	-3.32193	-3.32193	-3.32193	-3.32193	-3.32193	-3.32193	-3.32193	-3.32193	-3.32193	-3.32193	0	0	0	0	0	0	0	0	0	0	0	0	0	0	0	0	0	0	0	0	30439	chr1	MIMAT0005890	30439
hsa-miR-1303	0	0	-3.32193	-3.32193	-3.32193	-3.32193	-3.32193	-3.32193	-3.32193	-3.32193	-3.32193	-3.32193	-3.32193	-3.32193	-3.32193	-3.32193	-3.32193	-3.32193	-3.32193	-3.32193	-3.32193	-3.32193	-3.32193	-3.32193	0	0	0	0	0	0	0	0	0	0	0	0	0	0	0	0	0	0	0	0	154065395	chr5	MIMAT0005891	154065395
hsa-miR-1304-3p	0	0	-3.32193	-3.32193	-3.32193	-3.32193	-3.32193	-3.32193	-3.32193	-3.32193	-3.32193	-3.32193	-3.32193	-3.32193	-3.32193	-3.32193	1.17733	-3.32193	-3.32193	-3.32193	-3.32193	-3.32193	-3.32193	-3.32193	0	0	0	0	0	0	0	0	0	0	0	0	4.49926	0	0	0	0	0	0	0	93466913	chr11	MIMAT0022720	93466913
hsa-miR-1304-5p	0	0	-3.32193	-3.32193	-3.32193	-3.32193	-3.32193	-3.32193	-3.32193	-3.32193	-3.32193	-3.32193	-3.32193	-3.32193	-3.32193	-3.32193	-3.32193	-3.32193	-3.32193	-3.32193	-3.32193	-3.32193	-3.32193	-3.32193	0	0	0	0	0	0	0	0	0	0	0	0	0	0	0	0	0	0	0	0	93466880	chr11	MIMAT0005892	93466880
hsa-miR-1305	10	10	3.2095	2.55234	3.10477	3.62617	3.85446	3.87871	2.57947	3.34163	0.946955	3.087	2.58219	3.31422	3.5697	3.02605	3.30029	3.88354	2.09941	2.3277	2.25922	2.49921	0.999365	2.60546	0.0482517	0.569651	0.79794	0.822185	-0.477048	0.285112	-2.10957	0.0304735	-0.474328	0.257698	0.51318	-0.0304735	0.243767	0.827017	-0.957116	-0.728818	-0.797302	-0.557309	-2.05716	-0.451064	183090500	chr4	MIMAT0005893	183090500
hsa-miR-1306-3p	0	0	-3.32193	-3.32193	-3.32193	-3.32193	-3.32193	-3.32193	-3.32193	-3.32193	-3.32193	-3.32193	-3.32193	-3.32193	-3.32193	-3.32193	-3.32193	-3.32193	-3.32193	-3.32193	-3.32193	-3.32193	-3.32193	-3.32193	0	0	0	0	0	0	0	0	0	0	0	0	0	0	0	0	0	0	0	0	20073639	chr22	MIMAT0005950	20073639
hsa-miR-1306-5p	0	0	-3.32193	-3.32193	-3.32193	-3.32193	-3.32193	-3.32193	-3.32193	-3.32193	-3.32193	-3.32193	-3.32193	-3.32193	-3.32193	-3.32193	-3.32193	-3.32193	-3.32193	-3.32193	-3.32193	-3.32193	-3.32193	-3.32193	0	0	0	0	0	0	0	0	0	0	0	0	0	0	0	0	0	0	0	0	20073603	chr22	MIMAT0022726	20073603
hsa-miR-1307-3p	0	0	-3.32193	-3.32193	-3.32193	-3.32193	-3.32193	-3.32193	-3.32193	-3.32193	-3.32193	-3.32193	-3.32193	-3.32193	-3.32193	-3.32193	-3.32193	-3.32193	-3.32193	-3.32193	-3.32193	-3.32193	-3.32193	-3.32193	0	0	0	0	0	0	0	0	0	0	0	0	0	0	0	0	0	0	0	0	105154110	chr10	MIMAT0005951	105154110
hsa-miR-1307-5p	0	0	-3.32193	-3.32193	-3.32193	1.0207	-3.32193	-3.32193	-3.32193	-3.32193	-3.32193	-3.32193	-3.32193	-3.32193	1.41155	-3.32193	1.53571	1.51926	-3.32193	-3.32193	-3.32193	-3.32193	-3.32193	-3.32193	0	4.34263	0	0	0	0	0	0	0	0	4.73347	0	4.85764	4.84119	0	0	0	0	0	0	105154070	chr10	MIMAT0022727	105154070
hsa-miR-130a-3p	10	0	4.65952	-3.32193	5.38766	4.91151	5.87923	6.07255	4.93343	3.79362	2.14418	3.49655	4.40753	4.08314	2.99414	-3.32193	-3.32193	1.78149	-3.32193	-3.32193	-3.32193	-3.32193	-3.32193	-3.32193	2.8185	2.34235	3.31007	3.50339	2.36427	1.22446	-0.424979	0.927389	1.83837	1.51398	0.424979	-5.89109	-5.89109	-0.787673	-5.89109	-5.89109	-5.89109	-5.89109	-5.89109	-5.89109	57408728	chr11	MIMAT0000425	57408728
hsa-miR-130a-5p	0	0	-3.32193	-3.32193	-3.32193	-3.32193	-3.32193	-3.32193	-3.32193	-3.32193	-3.32193	-3.32193	-3.32193	-3.32193	-3.32193	-3.32193	-3.32193	-3.32193	-3.32193	-3.32193	-3.32193	-3.32193	-3.32193	-3.32193	0	0	0	0	0	0	0	0	0	0	0	0	0	0	0	0	0	0	0	0	57408695	chr11	MIMAT0004593	57408695
hsa-miR-130b-3p	10	10	5.15653	4.37989	5.69769	5.61239	5.96683	6.6409	5.2487	4.52985	3.89927	4.39972	5.06436	4.65928	6.07368	4.83312	5.12977	6.13966	3.59346	3.60905	4.10005	4.28737	3.73442	4.47241	0.951486	0.866193	1.22063	1.8947	0.502494	-0.216347	-0.846928	-0.34648	0.318154	-0.0869199	1.32748	0.0869199	0.383568	1.39346	-1.15274	-1.13715	-0.646148	-0.458828	-1.01178	-0.273794	22007647	chr22	MIMAT0000691	22007647
hsa-miR-130b-5p	0	0	-3.32193	-3.32193	-3.32193	-3.32193	-3.32193	-3.32193	-3.32193	-3.32193	-3.32193	-3.32193	-3.32193	-3.32193	-3.32193	-3.32193	-3.32193	-3.32193	-3.32193	-3.32193	-3.32193	-3.32193	-3.32193	-3.32193	0	0	0	0	0	0	0	0	0	0	0	0	0	0	0	0	0	0	0	0	22007607	chr22	MIMAT0004680	22007607
hsa-miR-132-3p	1	10	-1.19764	2.94078	1.47865	1.36492	1.93476	1.74887	0.926645	-3.32193	-3.32193	-3.32193	-3.32193	-3.32193	5.32835	3.26638	3.91298	4.52262	2.52634	1.75592	2.18767	2.61519	1.86251	3.31969	-0.330567	-0.444298	0.125544	-0.0603491	-0.882573	-5.13115	-5.13115	-5.13115	-5.13115	-5.13115	3.51913	1.45716	2.10376	2.7134	0.717121	-0.0532967	0.378451	0.805967	0.0532967	1.51047	1953281	chr17	MIMAT0000426	1953281
hsa-miR-132-5p	0	0	-3.32193	-3.32193	-3.32193	-3.32193	-3.32193	-3.32193	-3.32193	-3.32193	-3.32193	-3.32193	-3.32193	-3.32193	1.855	-3.32193	-3.32193	-3.32193	-3.32193	-3.32193	-3.32193	-3.32193	-3.32193	-3.32193	0	0	0	0	0	0	0	0	0	0	5.17693	0	0	0	0	0	0	0	0	0	1953245	chr17	MIMAT0004594	1953245
hsa-miR-1321	0	0	-3.32193	-3.32193	-3.32193	-3.32193	-3.32193	-3.32193	-3.32193	-3.32193	-3.32193	-3.32193	-3.32193	-3.32193	-3.32193	-3.32193	-3.32193	-3.32193	-3.32193	-3.32193	-3.32193	-3.32193	-3.32193	-3.32193	0	0	0	0	0	0	0	0	0	0	0	0	0	0	0	0	0	0	0	0	85090839	chrX	MIMAT0005952	85090839
hsa-miR-1322	0	0	-3.32193	-3.32193	-3.32193	-3.32193	-3.32193	-3.32193	-3.32193	-3.32193	-3.32193	-3.32193	-3.32193	-3.32193	-3.32193	-3.32193	-3.32193	-3.32193	-3.32193	-3.32193	-3.32193	-3.32193	-3.32193	-3.32193	0	0	0	0	0	0	0	0	0	0	0	0	0	0	0	0	0	0	0	0	10682951	chr8	MIMAT0005953	10682951
hsa-miR-1323	0	0	-3.32193	-3.32193	-3.32193	-3.32193	-3.32193	-3.32193	-3.32193	-3.32193	-3.32193	-3.32193	-3.32193	-3.32193	-3.32193	-3.32193	-3.32193	-3.32193	-3.32193	-3.32193	-3.32193	-3.32193	-3.32193	-3.32193	0	0	0	0	0	0	0	0	0	0	0	0	0	0	0	0	0	0	0	0	54175238	chr19	MIMAT0005795	54175238
hsa-miR-1324	0	0	-3.32193	-3.32193	-3.32193	-3.32193	-3.32193	-3.32193	-3.32193	-3.32193	-3.32193	-3.32193	-3.32193	-3.32193	-3.32193	-3.32193	-3.32193	-3.32193	-3.32193	-3.32193	-3.32193	-3.32193	-3.32193	-3.32193	0	0	0	0	0	0	0	0	0	0	0	0	0	0	0	0	0	0	0	0	75679979	chr3	MIMAT0005956	75679979
hsa-miR-133a	0	0	-3.32193	-3.32193	1.13003	-3.32193	1.44877	-3.32193	-3.32193	-3.32193	-3.32193	-3.32193	-3.32193	-3.32193	-3.32193	-3.32193	-3.32193	-3.32193	-3.32193	-3.32193	-3.32193	-3.32193	-3.32193	-3.32193	4.45196	0	4.7707	0	0	0	0	0	0	0	0	0	0	0	0	0	0	0	0	0	19405732	chr18	MIMAT0000427	19405732
hsa-miR-133b	10	0	3.64592	-3.32193	4.79737	3.87096	5.17279	4.41762	3.71961	3.22071	1.81326	3.10315	3.57222	1.85781	-3.32193	-3.32193	-3.32193	-3.32193	-3.32193	-3.32193	-3.32193	-3.32193	-3.32193	-3.32193	5.5517	4.62529	5.92712	5.17196	4.47394	3.97504	2.56759	3.85748	4.32656	2.61214	-2.56759	-2.56759	-2.56759	-2.56759	-2.56759	-2.56759	-2.56759	-2.56759	-2.56759	-2.56759	52121748	chr6	MIMAT0000770	52121748
hsa-miR-134	10	10	3.83912	4.7274	4.20452	5.03612	5.02121	4.38565	2.55938	3.84283	2.18245	2.04203	3.57188	3.83542	6.18782	4.8214	4.99144	4.69457	3.20031	4.76023	4.57926	3.97135	4.27915	4.9908	-0.127874	0.70372	0.688813	0.0532485	-1.77301	-0.489571	-2.14994	-2.29037	-0.760516	-0.496976	1.85542	0.489002	0.659044	0.362172	-1.13208	0.42783	0.246868	-0.361044	-0.0532485	0.658399	101521041	chr14	MIMAT0000447	101521041
hsa-miR-1343	0	0	-3.32193	-3.32193	-3.32193	-3.32193	-3.32193	-3.32193	-3.32193	-3.32193	-3.32193	-3.32193	-3.32193	-3.32193	-3.32193	-3.32193	-3.32193	-3.32193	-3.32193	-3.32193	-3.32193	-3.32193	-3.32193	-3.32193	0	0	0	0	0	0	0	0	0	0	0	0	0	0	0	0	0	0	0	0	34963445	chr11	MIMAT0019776	34963445
hsa-miR-135a-3p	2	7	-3.32193	1.61531	2.33366	3.7821	3.89566	2.53181	-3.32193	-3.32193	-3.32193	-3.32193	-3.32193	-3.32193	3.34822	2.66603	3.95707	2.57055	1.46562	0	1.765	0.0912191	-3.32193	1.29195	0.954868	2.40331	2.51687	1.15302	-4.70072	-4.70072	-4.70072	-4.70072	-4.70072	-4.70072	1.96943	1.28724	2.57828	1.19176	0.0868369	-1.37879	0.386217	-1.28757	-4.70072	-0.086837	52328311	chr3	MIMAT0004595	52328311
hsa-miR-135a-5p	0	0	-3.32193	-3.32193	-3.32193	-3.32193	-3.32193	-3.32193	-3.32193	-3.32193	-3.32193	-3.32193	-3.32193	-3.32193	-3.32193	-3.32193	-3.32193	-3.32193	-3.32193	-3.32193	-3.32193	-3.32193	-3.32193	-3.32193	0	0	0	0	0	0	0	0	0	0	0	0	0	0	0	0	0	0	0	0	52328273	chr3	MIMAT0000428	52328273
hsa-miR-135b-3p	0	0	-3.32193	-3.32193	-3.32193	-3.32193	-3.32193	-3.32193	-3.32193	-3.32193	-3.32193	-3.32193	-3.32193	-3.32193	-3.32193	-3.32193	-3.32193	-3.32193	-3.32193	-3.32193	-3.32193	-3.32193	-3.32193	-3.32193	0	0	0	0	0	0	0	0	0	0	0	0	0	0	0	0	0	0	0	0	205417505	chr1	MIMAT0004698	205417505
hsa-miR-135b-5p	6	0	1.87473	-3.32193	3.67129	4.1276	4.02339	2.93039	-3.32193	1.07239	-3.32193	1.23375	-3.32193	2.5157	-3.32193	-3.32193	-3.32193	-3.32193	-3.32193	-3.32193	-3.32193	-3.32193	-3.32193	-3.32193	6.99322	7.44953	7.34532	6.25232	0	4.39432	0	4.55568	0	5.83763	0	0	0	0	0	0	0	0	0	0	205417467	chr1	MIMAT0000758	205417467
hsa-miR-136-3p	0	0	-3.32193	-3.32193	-3.32193	-3.32193	-3.32193	-3.32193	-3.32193	-3.32193	-3.32193	-3.32193	-3.32193	-3.32193	-3.32193	-3.32193	-3.32193	-3.32193	-3.32193	-3.32193	-3.32193	-3.32193	-3.32193	-3.32193	0	0	0	0	0	0	0	0	0	0	0	0	0	0	0	0	0	0	0	0	101351088	chr14	MIMAT0004606	101351088
hsa-miR-136-5p	0	0	-3.32193	-3.32193	-3.32193	-3.32193	-3.32193	-3.32193	-3.32193	-3.32193	-3.32193	-3.32193	-3.32193	-3.32193	-3.32193	-3.32193	-3.32193	-3.32193	-3.32193	-3.32193	-3.32193	-3.32193	-3.32193	-3.32193	0	0	0	0	0	0	0	0	0	0	0	0	0	0	0	0	0	0	0	0	101351053	chr14	MIMAT0000448	101351053
hsa-miR-137	0	0	-3.32193	-3.32193	-3.32193	-3.32193	-3.32193	-3.32193	-3.32193	-3.32193	-3.32193	-3.32193	-3.32193	-3.32193	-3.32193	-3.32193	-3.32193	-3.32193	-3.32193	-3.32193	-3.32193	-3.32193	-3.32193	-3.32193	0	0	0	0	0	0	0	0	0	0	0	0	0	0	0	0	0	0	0	0	98284294	chr1	MIMAT0000429	98284294
hsa-miR-138-1-3p	0	0	-3.32193	-3.32193	-3.32193	-3.32193	-3.32193	-3.32193	-3.32193	-3.32193	-3.32193	-3.32193	-3.32193	-3.32193	-3.32193	-3.32193	-3.32193	-3.32193	-3.32193	-3.32193	-3.32193	-3.32193	-3.32193	-3.32193	0	0	0	0	0	0	0	0	0	0	0	0	0	0	0	0	0	0	0	0	44155775	chr3	MIMAT0004607	44155775
hsa-miR-138-2-3p	0	0	-3.32193	-3.32193	-3.32193	-3.32193	-3.32193	-3.32193	-3.32193	-3.32193	-3.32193	-3.32193	-3.32193	-3.32193	-3.32193	-3.32193	-3.32193	-3.32193	-3.32193	-3.32193	-3.32193	-3.32193	-3.32193	-3.32193	0	0	0	0	0	0	0	0	0	0	0	0	0	0	0	0	0	0	0	0	56892492	chr16	MIMAT0004596	56892492
hsa-miR-138-5p	0	0	-3.32193	-3.32193	-3.32193	-3.32193	-3.32193	-3.32193	-3.32193	-3.32193	-3.32193	-3.32193	-3.32193	-3.32193	-3.32193	-3.32193	-3.32193	-3.32193	-3.32193	-3.32193	-3.32193	-3.32193	-3.32193	-3.32193	0	0	0	0	0	0	0	0	0	0	0	0	0	0	0	0	0	0	0	0	44155735	chr3	MIMAT0000430	44155735
hsa-miR-139-3p	0	0	-3.32193	-3.32193	-3.32193	1.31969	1.7853	1.23464	-3.32193	-3.32193	-3.32193	-3.32193	-3.32193	-3.32193	-3.32193	-3.32193	1.29639	1.42156	-3.32193	-3.32193	-3.32193	-3.32193	-3.32193	-3.32193	0	4.64162	5.10723	4.55657	0	0	0	0	0	0	0	0	4.61831	4.74349	0	0	0	0	0	0	72326171	chr11	MIMAT0004552	72326171
hsa-miR-139-5p	0	0	-3.32193	-3.32193	-3.32193	-3.32193	-3.32193	-3.32193	-3.32193	-3.32193	-3.32193	-3.32193	-3.32193	-3.32193	-3.32193	-3.32193	-3.32193	-3.32193	-3.32193	-3.32193	-3.32193	-3.32193	-3.32193	-3.32193	0	0	0	0	0	0	0	0	0	0	0	0	0	0	0	0	0	0	0	0	72326135	chr11	MIMAT0000250	72326135
hsa-miR-140-3p	10	10	5.75793	6.13742	7.21848	7.12324	7.92797	7.38597	5.82333	5.51084	4.91301	5.28046	5.68564	5.69252	8.20323	6.65267	7.89076	8.03999	5.93402	5.83615	6.08466	5.90412	5.9344	6.19017	1.20895	1.11371	1.91844	1.37644	-0.186198	-0.498691	-1.09652	-0.72907	-0.323887	-0.317008	2.1937	0.643141	1.88123	2.03046	-0.0755112	-0.173381	0.0751336	-0.105414	-0.0751335	0.180642	69967052	chr16	MIMAT0004597	69967052
hsa-miR-140-5p	10	10	5.8743	6.38705	7.00284	6.89153	7.78265	7.26084	6.01398	5.73463	4.87129	5.36215	5.68388	5.68678	8.41142	6.84832	7.9328	8.08128	6.24076	6.12322	6.20582	6.2978	6.2925	6.4763	0.707693	0.596384	1.48751	0.965695	-0.281168	-0.560518	-1.42385	-0.932992	-0.611267	-0.608369	2.11628	0.553174	1.63765	1.78613	-0.0543893	-0.171927	-0.0893257	0.00265035	-0.00265035	0.181156	68524508	chr16	MIMAT0000431	68524508
hsa-miR-141-3p	9	10	1.90581	1.87354	3.04036	3.08097	3.49263	3.51992	1.98923	1.43282	-3.32193	1.10757	1.50373	1.82238	4.34081	2.81705	3.38687	4.16111	1.86817	1.55818	1.41283	1.74284	1.8789	1.37156	1.16683	1.20743	1.6191	1.64638	0.115692	-0.440717	-5.19547	-0.76597	-0.369807	-0.0511541	2.46727	0.943517	1.51333	2.28757	-0.0053643	-0.315358	-0.460707	-0.130695	0.0053643	-0.501973	7073323	chr12	MIMAT0000432	7073323
hsa-miR-141-5p	0	0	-3.32193	-3.32193	-3.32193	-3.32193	-3.32193	-3.32193	-3.32193	-3.32193	-3.32193	-3.32193	-3.32193	-3.32193	-3.32193	-3.32193	-3.32193	-3.32193	-3.32193	-3.32193	-3.32193	-3.32193	-3.32193	-3.32193	0	0	0	0	0	0	0	0	0	0	0	0	0	0	0	0	0	0	0	0	7073280	chr12	MIMAT0004598	7073280
hsa-miR-142-3p	10	10	10.7086	10.93	12.6259	12.6697	13.442	13.0596	10.7098	10.4556	9.54774	10.4051	10.4145	10.7073	13.6164	12.3518	13.1707	13.5343	10.6642	10.7937	10.7337	10.8701	10.7972	10.9898	1.79218	1.83602	2.60836	2.22594	-0.12386	-0.378134	-1.28595	-0.42861	-0.419211	-0.126385	2.78274	1.51809	2.33702	2.70058	-0.169442	-0.0399615	-0.100015	0.0364405	-0.0364405	0.15609	56408666	chr17	MIMAT0000434	56408666
hsa-miR-142-5p	10	10	8.52874	8.67184	10.3747	10.3222	10.9972	10.5723	8.47961	7.93941	6.98353	8.20037	8.07456	8.57787	11.1359	9.86421	10.9118	11.0282	8.35588	8.58462	8.49846	8.69032	8.59971	8.65336	1.74821	1.69566	2.37062	1.94575	-0.146925	-0.68712	-1.643	-0.426165	-0.55197	-0.0486645	2.50939	1.23768	2.2853	2.40167	-0.270651	-0.0419145	-0.128073	0.0637885	-0.0268255	0.0268255	56408628	chr17	MIMAT0000433	56408628
hsa-miR-143-3p	0	0	-3.32193	-3.32193	-3.32193	-3.32193	-3.32193	-3.32193	-3.32193	-3.32193	-3.32193	-3.32193	-3.32193	-3.32193	-3.32193	-3.32193	-3.32193	-3.32193	-3.32193	-3.32193	-3.32193	-3.32193	-3.32193	-3.32193	0	0	0	0	0	0	0	0	0	0	0	0	0	0	0	0	0	0	0	0	148808547	chr5	MIMAT0000435	148808547
hsa-miR-143-5p	0	0	-3.32193	-3.32193	-3.32193	-3.32193	-3.32193	-3.32193	-3.32193	-3.32193	-3.32193	-3.32193	-3.32193	-3.32193	-3.32193	-3.32193	-3.32193	-3.32193	-3.32193	-3.32193	-3.32193	-3.32193	-3.32193	-3.32193	0	0	0	0	0	0	0	0	0	0	0	0	0	0	0	0	0	0	0	0	148808512	chr5	MIMAT0004599	148808512
hsa-miR-144-3p	1	0	-3.32193	-3.32193	2.3343	-3.32193	-3.32193	3.40263	-3.32193	-3.32193	-3.32193	-3.32193	-3.32193	-3.32193	3.50575	-3.32193	-3.32193	-3.32193	-3.32193	-3.32193	-3.32193	-3.32193	-3.32193	-3.32193	5.65623	0	0	6.72456	0	0	0	0	0	0	6.82768	0	0	0	0	0	0	0	0	0	27188621	chr17	MIMAT0000436	27188621
hsa-miR-144-5p	0	0	-3.32193	-3.32193	-3.32193	-3.32193	-3.32193	-3.32193	-3.32193	-3.32193	-3.32193	-3.32193	-3.32193	-3.32193	-3.32193	-3.32193	-3.32193	-3.32193	-3.32193	-3.32193	-3.32193	-3.32193	-3.32193	-3.32193	0	0	0	0	0	0	0	0	0	0	0	0	0	0	0	0	0	0	0	0	27188586	chr17	MIMAT0004600	27188586
hsa-miR-145-3p	0	0	-3.32193	-3.32193	-3.32193	-3.32193	-3.32193	-3.32193	-3.32193	-3.32193	-3.32193	-3.32193	-3.32193	-3.32193	-3.32193	-3.32193	-3.32193	-3.32193	-3.32193	-3.32193	-3.32193	-3.32193	-3.32193	-3.32193	0	0	0	0	0	0	0	0	0	0	0	0	0	0	0	0	0	0	0	0	148810263	chr5	MIMAT0004601	148810263
hsa-miR-145-5p	0	0	-3.32193	-3.32193	-3.32193	-3.32193	-3.32193	-3.32193	-3.32193	-3.32193	-3.32193	-3.32193	-3.32193	-3.32193	-3.32193	-3.32193	-3.32193	-3.32193	-3.32193	-3.32193	-3.32193	-3.32193	-3.32193	-3.32193	0	0	0	0	0	0	0	0	0	0	0	0	0	0	0	0	0	0	0	0	148810229	chr5	MIMAT0000437	148810229
hsa-miR-1468	0	0	-3.32193	-3.32193	-3.32193	-3.32193	-3.32193	-3.32193	-3.32193	-3.32193	-3.32193	-3.32193	-3.32193	-3.32193	-3.32193	-3.32193	-3.32193	-3.32193	-3.32193	-3.32193	-3.32193	-3.32193	-3.32193	-3.32193	0	0	0	0	0	0	0	0	0	0	0	0	0	0	0	0	0	0	0	0	63005914	chrX	MIMAT0006789	63005914
hsa-miR-1469	0	0	-3.32193	-3.32193	-3.32193	-3.32193	-3.32193	-3.32193	-3.32193	-3.32193	-3.32193	-3.32193	-3.32193	-3.32193	-3.32193	-3.32193	-3.32193	-3.32193	-3.32193	-3.32193	-3.32193	-3.32193	-3.32193	-3.32193	0	0	0	0	0	0	0	0	0	0	0	0	0	0	0	0	0	0	0	0	96876502	chr15	MIMAT0007347	96876502
hsa-miR-146a-3p	0	0	-3.32193	-3.32193	-3.32193	-3.32193	-3.32193	-3.32193	-3.32193	-3.32193	-3.32193	-3.32193	-3.32193	-3.32193	-3.32193	-3.32193	-3.32193	-3.32193	-3.32193	-3.32193	-3.32193	-3.32193	-3.32193	-3.32193	0	0	0	0	0	0	0	0	0	0	0	0	0	0	0	0	0	0	0	0	159912415	chr5	MIMAT0004608	159912415
hsa-miR-146a-5p	10	10	7.43766	5.09081	8.74965	8.68424	10.1442	8.41146	7.52298	6.36153	6.60044	6.95287	6.79927	7.35233	6.85026	5.48677	7.47934	6.3574	5.5687	3.67466	4.06898	4.37596	3.80081	4.69485	2.04979	1.98438	3.44434	1.7116	0.823126	-0.338328	-0.0994173	0.253018	0.0994173	0.652476	0.150401	-1.21309	0.779482	-0.342461	-1.13116	-3.02519	-2.63088	-2.32389	-2.89905	-2.00501	159912382	chr5	MIMAT0000449	159912382
hsa-miR-146b-3p	0	0	-3.32193	-3.32193	-3.32193	-3.32193	-3.32193	-3.32193	-3.32193	-3.32193	-3.32193	-3.32193	-3.32193	-3.32193	-3.32193	-3.32193	-3.32193	-3.32193	-3.32193	-3.32193	-3.32193	-3.32193	-3.32193	-3.32193	0	0	0	0	0	0	0	0	0	0	0	0	0	0	0	0	0	0	0	0	104196320	chr10	MIMAT0004766	104196320
hsa-miR-146b-5p	10	10	7.0668	8.17575	8.39936	8.34584	9.22577	8.936	7.1127	6.4634	6.51239	6.88271	6.83039	7.02091	9.89799	8.59168	9.23494	10.1292	7.69036	7.88058	8.16332	8.18818	8.02146	8.15767	0.238872	0.185349	1.06528	0.775508	-1.0478	-1.69709	-1.6481	-1.27778	-1.3301	-1.13958	1.7375	0.431188	1.07444	1.96874	-0.470132	-0.279914	0.0028255	0.0276915	-0.139029	-0.0028255	104186270	chr10	MIMAT0002809	104186270
hsa-miR-1470	0	0	-3.32193	-3.32193	-3.32193	-3.32193	-3.32193	-3.32193	-3.32193	-3.32193	-3.32193	-3.32193	-3.32193	-3.32193	-3.32193	-3.32193	-3.32193	-3.32193	-3.32193	-3.32193	-3.32193	-3.32193	-3.32193	-3.32193	0	0	0	0	0	0	0	0	0	0	0	0	0	0	0	0	0	0	0	0	15560369	chr19	MIMAT0007348	15560369
hsa-miR-1471	0	0	-3.32193	-3.32193	-3.32193	2.77353	3.15244	2.83509	-3.32193	-3.32193	-3.32193	-3.32193	-3.32193	-3.32193	1.42105	-3.32193	-3.32193	-3.32193	-3.32193	-3.32193	-3.32193	-3.32193	-3.32193	-3.32193	0	6.09546	6.47436	6.15701	0	0	0	0	0	0	4.74298	0	0	0	0	0	0	0	0	0	232756973	chr2	MIMAT0007349	232756973
hsa-miR-147a	0	0	-3.32193	-3.32193	-3.32193	-3.32193	-3.32193	-3.32193	-3.32193	-3.32193	-3.32193	-3.32193	-3.32193	-3.32193	-3.32193	-3.32193	-3.32193	-3.32193	-3.32193	-3.32193	-3.32193	-3.32193	-3.32193	-3.32193	0	0	0	0	0	0	0	0	0	0	0	0	0	0	0	0	0	0	0	0	123007322	chr9	MIMAT0000251	123007322
hsa-miR-147b	0	0	-3.32193	-3.32193	-3.32193	-3.32193	-3.32193	-3.32193	-3.32193	-3.32193	-3.32193	-3.32193	-3.32193	-3.32193	-3.32193	-3.32193	-3.32193	-3.32193	-3.32193	-3.32193	-3.32193	-3.32193	-3.32193	-3.32193	0	0	0	0	0	0	0	0	0	0	0	0	0	0	0	0	0	0	0	0	45725301	chr15	MIMAT0004928	45725301
hsa-miR-148a-3p	0	2	-3.32193	-3.32193	-3.32193	-3.32193	-3.32193	1.4006	-3.32193	-3.32193	-3.32193	-3.32193	-3.32193	-3.32193	3.8958	0.875285	1.91131	3.88347	-3.32193	-3.32193	-3.32193	-3.32193	-3.32193	-3.32193	0	0	0	4.72253	0	0	0	0	0	0	7.21773	4.19721	5.23324	7.2054	0	0	0	0	0	0	25989603	chr7	MIMAT0000243	25989603
hsa-miR-148a-5p	0	0	-3.32193	-3.32193	-3.32193	-3.32193	-3.32193	-3.32193	-3.32193	-3.32193	-3.32193	-3.32193	-3.32193	-3.32193	-3.32193	-3.32193	-3.32193	-3.32193	-3.32193	-3.32193	-3.32193	-3.32193	-3.32193	-3.32193	0	0	0	0	0	0	0	0	0	0	0	0	0	0	0	0	0	0	0	0	25989565	chr7	MIMAT0004549	25989565
hsa-miR-148b-3p	10	10	2.43495	3.07772	4.28326	4.01319	4.97082	4.50176	2.48471	2.3852	1.35902	1.8545	2.36152	2.34643	5.80576	3.90258	4.98588	5.34604	2.71093	2.46189	2.78984	3.0311	2.74794	3.12435	1.37279	1.10272	2.06036	1.5913	-0.425758	-0.52527	-1.55145	-1.05597	-0.548948	-0.564036	2.89529	0.992107	2.07541	2.43557	-0.19954	-0.448581	-0.120627	0.120627	-0.162525	0.213883	54731065	chr12	MIMAT0000759	54731065
hsa-miR-148b-5p	0	0	-3.32193	-3.32193	-3.32193	-3.32193	-3.32193	-3.32193	-3.32193	-3.32193	-3.32193	-3.32193	-3.32193	-3.32193	-3.32193	-3.32193	-3.32193	-3.32193	-3.32193	-3.32193	-3.32193	-3.32193	-3.32193	-3.32193	0	0	0	0	0	0	0	0	0	0	0	0	0	0	0	0	0	0	0	0	54731027	chr12	MIMAT0004699	54731027
hsa-miR-149-3p	0	0	-3.32193	-3.32193	-3.32193	-3.32193	-3.32193	-3.32193	-3.32193	-3.32193	-3.32193	-3.32193	-3.32193	-3.32193	-3.32193	-3.32193	-3.32193	-3.32193	-3.32193	-3.32193	-3.32193	-3.32193	-3.32193	-3.32193	0	0	0	0	0	0	0	0	0	0	0	0	0	0	0	0	0	0	0	0	241395481	chr2	MIMAT0004609	241395481
hsa-miR-149-5p	0	0	-3.32193	-3.32193	-3.32193	-3.32193	-3.32193	-3.32193	-3.32193	-3.32193	-3.32193	-3.32193	-3.32193	-3.32193	-3.32193	-3.32193	-3.32193	-3.32193	-3.32193	-3.32193	-3.32193	-3.32193	-3.32193	-3.32193	0	0	0	0	0	0	0	0	0	0	0	0	0	0	0	0	0	0	0	0	241395437	chr2	MIMAT0000450	241395437
hsa-miR-150-3p	10	10	1.25482	2.62949	3.31652	4.09175	4.34909	3.63602	0.363418	0.307895	0	0	1.2393	1.27034	4.26099	3.37319	4.01272	3.33964	2.49131	1.41464	2.76766	1.274	2.32715	2.45607	0.842827	1.61806	1.87539	1.16233	-2.11027	-2.1658	-2.47369	-2.47369	-1.23439	-1.20335	1.7873	0.899503	1.53903	0.865951	0.0176208	-1.05905	0.29397	-1.19969	-0.146544	-0.0176208	50004113	chr19	MIMAT0004610	50004113
hsa-miR-150-5p	10	10	12.0019	11.3623	13.1357	13.1927	13.8931	13.4678	12.0298	11.9739	11.4365	11.8015	11.9722	11.9058	12.9116	11.6765	12.8029	13.122	11.1949	11.4066	11.3181	10.9837	11.2615	11.1578	1.19669	1.25373	1.95409	1.52885	0.090853	0.034944	-0.502511	-0.137477	0.033207	-0.033207	0.972586	-0.262526	0.863916	1.18304	-0.744121	-0.532398	-0.620891	-0.955327	-0.677453	-0.781153	50004078	chr19	MIMAT0000451	50004078
hsa-miR-151a-3p	6	0	1.32779	-3.32193	3.49013	2.55026	3.64224	2.83839	-3.32193	1.04475	0.817075	-3.32193	1.56269	1.09288	1.29217	-3.32193	-3.32193	-3.32193	-3.32193	-3.32193	-3.32193	-3.32193	-3.32193	-3.32193	6.81205	5.87219	6.96417	6.16031	0	4.36668	4.139	0	4.88462	4.41481	4.6141	0	0	0	0	0	0	0	0	0	141742729	chr8	MIMAT0000757	141742729
hsa-miR-151a-5p	10	8	4.7505	2.32547	6.21695	5.76891	6.73698	6.33946	4.16315	4.54078	4.31784	4.51498	4.90599	4.59502	4.15047	2.90265	2.78018	3.84386	-3.32193	2.36797	2.28297	2.21615	1.88023	1.84082	2.06014	1.6121	2.58017	2.18265	0.0063433	0.383967	0.161027	0.358175	0.749182	0.438208	-0.0063433	-1.25416	-1.37663	-0.312947	-7.47874	-1.78883	-1.87384	-1.94066	-2.27657	-2.31599	141742693	chr8	MIMAT0004697	141742693
hsa-miR-151b	10	4	2.78263	-1.23549	4.78286	4.39036	5.33601	4.87626	2.23507	2.6741	2.2452	2.63004	2.89116	2.65202	3.82144	2.51143	2.99259	3.59499	-3.32193	-3.32193	0.850951	-3.32193	-3.32193	-3.32193	2.14183	1.74933	2.69498	2.23523	-0.405957	0.0330677	-0.395834	-0.0109915	0.250131	0.0109915	1.1804	-0.129604	0.351563	0.953955	-5.96296	-5.96296	-1.79008	-5.96296	-5.96296	-5.96296	100575832	chr14	MIMAT0010214	100575832
hsa-miR-152	0	10	-3.32193	2.51265	1.35934	-3.32193	-3.32193	-3.32193	-3.32193	-3.32193	-3.32193	-3.32193	-3.32193	-3.32193	5.78981	2.91755	4.33221	4.9535	2.1686	1.092	2.31407	2.52913	2.29755	2.49618	0.133669	-4.54759	-4.54759	-4.54759	-4.54759	-4.54759	-4.54759	-4.54759	-4.54759	-4.54759	4.56414	1.69188	3.10655	3.72784	0.942931	-0.133669	1.0884	1.30346	1.07188	1.27051	46114600	chr17	MIMAT0000438	46114600
hsa-miR-153	0	0	-3.32193	-3.32193	-3.32193	-3.32193	-3.32193	-3.32193	-3.32193	-3.32193	-3.32193	-3.32193	-3.32193	-3.32193	-3.32193	-3.32193	-3.32193	-3.32193	-3.32193	-3.32193	-3.32193	-3.32193	-3.32193	-3.32193	0	0	0	0	0	0	0	0	0	0	0	0	0	0	0	0	0	0	0	0	220158907	chr2	MIMAT0000439	220158907
hsa-miR-1537	0	0	-3.32193	-3.32193	-3.32193	-3.32193	-3.32193	-3.32193	-3.32193	-3.32193	-3.32193	-3.32193	-3.32193	-3.32193	-3.32193	-3.32193	-3.32193	-3.32193	-3.32193	-3.32193	-3.32193	-3.32193	-3.32193	-3.32193	0	0	0	0	0	0	0	0	0	0	0	0	0	0	0	0	0	0	0	0	236016360	chr1	MIMAT0007399	236016360
hsa-miR-1538	0	0	-3.32193	-3.32193	-3.32193	-3.32193	-3.32193	-3.32193	-3.32193	-3.32193	-3.32193	-3.32193	-3.32193	-3.32193	-3.32193	-3.32193	-3.32193	-3.32193	-3.32193	-3.32193	-3.32193	-3.32193	-3.32193	-3.32193	0	0	0	0	0	0	0	0	0	0	0	0	0	0	0	0	0	0	0	0	69599771	chr16	MIMAT0007400	69599771
hsa-miR-1539	0	0	-3.32193	-3.32193	-3.32193	-3.32193	-3.32193	-3.32193	-3.32193	-3.32193	-3.32193	-3.32193	-3.32193	-3.32193	-3.32193	-3.32193	-3.32193	-3.32193	-3.32193	-3.32193	-3.32193	-3.32193	-3.32193	-3.32193	0	0	0	0	0	0	0	0	0	0	0	0	0	0	0	0	0	0	0	0	47013780	chr18	MIMAT0007401	47013780
hsa-miR-154-3p	0	0	-3.32193	-3.32193	-3.32193	-3.32193	-3.32193	-3.32193	-3.32193	-3.32193	-3.32193	-3.32193	-3.32193	-3.32193	-3.32193	-3.32193	-3.32193	-3.32193	-3.32193	-3.32193	-3.32193	-3.32193	-3.32193	-3.32193	0	0	0	0	0	0	0	0	0	0	0	0	0	0	0	0	0	0	0	0	101526144	chr14	MIMAT0000453	101526144
hsa-miR-154-5p	0	0	-3.32193	-3.32193	-3.32193	-3.32193	-3.32193	-3.32193	-3.32193	-3.32193	-3.32193	-3.32193	-3.32193	-3.32193	-3.32193	-3.32193	-3.32193	-3.32193	-3.32193	-3.32193	-3.32193	-3.32193	-3.32193	-3.32193	0	0	0	0	0	0	0	0	0	0	0	0	0	0	0	0	0	0	0	0	101526109	chr14	MIMAT0000452	101526109
hsa-miR-155-3p	0	0	-3.32193	-3.32193	-3.32193	-3.32193	-3.32193	-3.32193	-3.32193	-3.32193	-3.32193	-3.32193	-3.32193	-3.32193	-3.32193	-3.32193	-3.32193	-3.32193	-3.32193	-3.32193	-3.32193	-3.32193	-3.32193	-3.32193	0	0	0	0	0	0	0	0	0	0	0	0	0	0	0	0	0	0	0	0	26946334	chr21	MIMAT0004658	26946334
hsa-miR-155-5p	10	10	4.80718	5.06823	5.56495	5.64386	6.23862	6.26035	4.66721	3.76525	3.66279	4.32985	4.94716	4.60499	5.96984	5.22625	7.48066	6.8764	4.87209	4.28646	4.70756	4.74268	4.91021	5.45692	0.636267	0.715174	1.30994	1.33167	-0.261478	-1.16344	-1.2659	-0.598834	0.0184753	-0.323699	1.04115	0.297569	2.55198	1.94771	-0.056593	-0.642222	-0.221122	-0.185999	-0.0184753	0.528236	26946301	chr21	MIMAT0000646	26946301
hsa-miR-1587	10	10	3.2398	3.65873	3.92823	6.11937	6.749	5.88714	3.38229	2.78357	2.92582	3.0973	3.02077	3.02856	5.34281	5.15934	6.54357	5.46341	3.89081	2.93235	3.42665	3.3382	2.88152	3.3135	0.523754	2.7149	3.34453	2.48267	-0.0221801	-0.6209	-0.478649	-0.307175	-0.383707	-0.375911	1.93834	1.75487	3.13909	2.05894	0.486333	-0.472122	0.0221801	-0.0662775	-0.522956	-0.0909755	39696824	chrX	MIMAT0019077	39696824
hsa-miR-15a-3p	0	0	-3.32193	-3.32193	0.341348	0.252634	0.335014	0.614173	-3.32193	-3.32193	-3.32193	-3.32193	-3.32193	-3.32193	1.32922	0	-3.32193	0.480141	-3.32193	-3.32193	-3.32193	-3.32193	-3.32193	-3.32193	3.66328	3.57456	3.65694	3.9361	0	0	0	0	0	0	4.65114	3.32193	0	3.80207	0	0	0	0	0	0	50623326	chr13	MIMAT0004488	50623326
hsa-miR-15a-5p	10	10	8.76379	9.25109	9.88673	9.90204	10.4793	10.2479	8.89511	8.58869	7.60348	8.28421	8.63247	8.53598	11.1454	9.77527	10.1964	10.7973	8.55681	8.83233	8.88257	9.17655	8.73347	9.32563	0.850898	0.866217	1.44348	1.21204	-0.140719	-0.44714	-1.43234	-0.751618	-0.403355	-0.499845	2.10953	0.739441	1.16062	1.76145	-0.479019	-0.203497	-0.153254	0.140719	-0.302361	0.289803	50623289	chr13	MIMAT0000068	50623289
hsa-miR-15b-3p	0	0	-3.32193	-3.32193	-3.32193	-3.32193	-3.32193	-3.32193	-3.32193	-3.32193	-3.32193	-3.32193	-3.32193	-3.32193	-3.32193	-3.32193	-3.32193	-3.32193	-3.32193	-3.32193	-3.32193	-3.32193	-3.32193	-3.32193	0	0	0	0	0	0	0	0	0	0	0	0	0	0	0	0	0	0	0	0	160122433	chr3	MIMAT0004586	160122433
hsa-miR-15b-5p	10	10	9.50194	9.37867	10.188	10.2926	10.9346	11.0227	9.64508	9.35397	8.65638	9.16019	9.3588	9.1554	11.0678	9.69212	10.4585	11.0566	8.86398	8.99466	9.23984	9.45619	8.80444	9.30115	0.780551	0.885132	1.52714	1.61518	0.237581	-0.05352	-0.751111	-0.247305	-0.048698	-0.252097	1.66031	0.284623	1.05103	1.64912	-0.543515	-0.41283	-0.167652	0.048698	-0.603053	-0.106344	160122397	chr3	MIMAT0000417	160122397
hsa-miR-16-1-3p	0	0	-3.32193	-3.32193	-3.32193	-3.32193	-3.32193	-3.32193	-3.32193	-3.32193	-3.32193	-3.32193	-3.32193	-3.32193	-3.32193	-3.32193	-3.32193	-3.32193	-3.32193	-3.32193	-3.32193	-3.32193	-3.32193	-3.32193	0	0	0	0	0	0	0	0	0	0	0	0	0	0	0	0	0	0	0	0	50623185	chr13	MIMAT0004489	50623185
hsa-miR-16-2-3p	5	3	0.534137	0.627912	1.74211	1.85321	2.58661	2.64285	0.560637	0.507637	0	0.458812	0.472852	0.121254	2.3056	1.33625	2.0988	2.61535	0	0.297626	0.269033	0.532955	-3.32193	0.722868	1.19531	1.30641	2.03981	2.09605	0.0138408	-0.0391586	-0.546796	-0.0879835	-0.0739443	-0.425542	1.75881	0.789459	1.552	2.06855	-0.546796	-0.24917	-0.277763	-0.0138408	-3.86872	0.176072	160122585	chr3	MIMAT0004518	160122585
hsa-miR-16-5p	10	10	11.0459	11.1336	11.817	11.9468	12.4402	12.4299	11.1387	10.7902	10.272	10.7005	10.9532	10.756	12.6286	11.429	11.9743	12.6512	10.4623	10.6708	11.0463	11.0486	10.7104	11.2185	0.723332	0.853144	1.34657	1.33623	0.045024	-0.303505	-0.821706	-0.393189	-0.140482	-0.337688	1.53498	0.335333	0.880621	1.55757	-0.631323	-0.422844	-0.047332	-0.045024	-0.383234	0.124843	160122545	chr3	MIMAT0000069	160122545
hsa-miR-17-3p	9	1	2.20031	-1.22911	3.84919	3.57097	4.16676	4.17166	2.23516	1.70054	-3.32193	1.61351	2.16547	1.98981	3.25123	1.93028	2.66717	3.20421	-3.32193	-3.32193	0.863701	-3.32193	-3.32193	-3.32193	1.88915	1.61093	2.20671	2.21162	0.275122	-0.2595	-5.28197	-0.346529	0.205423	0.0297659	1.29119	-0.0297659	0.707131	1.24417	-5.28197	-5.28197	-1.09634	-5.28197	-5.28197	-5.28197	92002915	chr13	MIMAT0000071	92002915
hsa-miR-17-5p	10	10	7.78058	6.86237	8.65209	8.47973	9.20216	9.23084	7.85501	7.58714	6.77981	7.20361	7.70616	7.46325	8.83084	7.57318	7.92625	8.79707	6.4492	6.68447	6.78693	6.91667	6.53705	6.80806	1.07193	0.899565	1.622	1.65068	0.274853	0.00697885	-0.800346	-0.376548	0.125996	-0.116914	1.25068	-0.00697885	0.346093	1.21691	-1.13096	-0.895689	-0.793231	-0.663489	-1.04311	-0.772097	92002878	chr13	MIMAT0000070	92002878
hsa-miR-181a-2-3p	2	10	0.0470756	3.65832	2.34383	1.36224	0.732148	1.65902	-3.32193	-3.32193	-3.32193	-3.32193	0.0922481	0.00190311	5.99082	3.67409	4.21196	4.58488	2.69983	3.38614	3.0212	3.64255	3.36516	3.97103	-0.178	-1.1596	-1.78969	-0.862809	-5.84376	-5.84376	-5.84376	-5.84376	-2.42959	-2.51993	3.46899	1.15226	1.69013	2.06304	0.178	0.864307	0.499369	1.12072	0.843323	1.44919	127454802	chr9	MIMAT0004558	127454802
hsa-miR-181a-3p	10	8	2.82463	1.56792	3.96388	3.85526	4.52765	4.66254	2.94763	2.1393	0.943651	1.43456	2.70162	1.97685	4.05122	3.07047	3.04627	4.33018	1.21235	-3.32193	1.17438	1.12409	-3.32193	1.92349	1.54342	1.4348	2.10719	2.24208	0.52717	-0.281164	-1.47681	-0.985899	0.281164	-0.443613	1.63076	0.650006	0.625807	1.90972	-1.20812	-5.74239	-1.24608	-1.29637	-5.74239	-0.496973	198828257	chr1	MIMAT0000270	198828257
hsa-miR-181a-5p	10	10	8.88035	9.37278	10.1174	10.1235	10.6492	10.3834	8.83932	8.61175	7.64048	8.08324	8.92138	8.81168	11.2163	9.64345	9.90514	10.7093	8.63654	8.54468	8.97213	9.1021	8.94143	9.686	1.08028	1.08643	1.61211	1.34628	-0.1978	-0.425369	-1.39664	-0.953875	-0.115734	-0.225435	2.17917	0.606337	0.868026	1.67214	-0.40058	-0.49244	-0.064981	0.064981	-0.095684	0.648882	198828218	chr1	MIMAT0000256	198828218
hsa-miR-181b-3p	0	0	-3.32193	-3.32193	-3.32193	-3.32193	-3.32193	-3.32193	-3.32193	-3.32193	-3.32193	-3.32193	-3.32193	-3.32193	-3.32193	-3.32193	-3.32193	-3.32193	-3.32193	-3.32193	-3.32193	-3.32193	-3.32193	-3.32193	0	0	0	0	0	0	0	0	0	0	0	0	0	0	0	0	0	0	0	0	198828097	chr1	MIMAT0022692	198828097
hsa-miR-181b-5p	10	10	6.13374	7.14823	7.21879	7.21852	7.33052	7.74242	6.08197	5.42177	5.30661	5.62364	6.16635	6.10114	8.5711	7.15615	7.45429	8.30901	6.37799	6.32712	7.1403	7.00969	6.95312	7.42895	0.143791	0.143523	0.255529	0.667423	-0.993029	-1.65323	-1.76839	-1.45136	-0.908641	-0.97386	1.49611	0.081159	0.379298	1.23402	-0.697008	-0.747877	0.065306	-0.065306	-0.12187	0.353957	198828059	chr1	MIMAT0000257	198828059
hsa-miR-181c-3p	0	0	-3.32193	-3.32193	-3.32193	-3.32193	-3.32193	-3.32193	-3.32193	-3.32193	-3.32193	-3.32193	-3.32193	-3.32193	-3.32193	-3.32193	-3.32193	-3.32193	-3.32193	-3.32193	-3.32193	-3.32193	-3.32193	-3.32193	0	0	0	0	0	0	0	0	0	0	0	0	0	0	0	0	0	0	0	0	13985583	chr19	MIMAT0004559	13985583
hsa-miR-181c-5p	10	10	2.98429	2.67544	4.35113	4.06758	4.98756	4.54872	3.1009	2.18285	1.18623	1.86424	2.86768	2.38951	4.75483	3.33235	3.7931	4.34743	1.8853	1.65939	2.02017	2.12777	2.23702	3.11387	1.36685	1.08329	2.00327	1.56443	0.11661	-0.801436	-1.79806	-1.12005	-0.11661	-0.594773	1.77054	0.348064	0.808815	1.36315	-1.09899	-1.3249	-0.964116	-0.856522	-0.747268	0.129583	13985542	chr19	MIMAT0000258	13985542
hsa-miR-181d	1	5	-3.32193	1.4381	2.51171	1.85988	2.88182	2.47993	-3.32193	-3.32193	-3.32193	-3.32193	-3.32193	-3.32193	3.44794	1.71524	2.0778	2.857	-3.32193	-3.32193	1.30682	1.37497	1.09323	1.50123	1.17081	0.518984	1.54092	1.13903	-4.66282	-4.66282	-4.66282	-4.66282	-4.66282	-4.66282	2.10705	0.374349	0.736909	1.5161	-4.66282	-4.66282	-0.0340725	0.0340725	-0.247666	0.160336	13985731	chr19	MIMAT0002821	13985731
hsa-miR-182-3p	0	0	-3.32193	-3.32193	-3.32193	-3.32193	-3.32193	-3.32193	-3.32193	-3.32193	-3.32193	-3.32193	-3.32193	-3.32193	-3.32193	-3.32193	-3.32193	-3.32193	-3.32193	-3.32193	-3.32193	-3.32193	-3.32193	-3.32193	0	0	0	0	0	0	0	0	0	0	0	0	0	0	0	0	0	0	0	0	129410309	chr7	MIMAT0000260	129410309
hsa-miR-182-5p	0	0	-3.32193	-3.32193	-3.32193	-3.32193	-3.32193	-3.32193	-3.32193	-3.32193	-3.32193	-3.32193	-3.32193	-3.32193	-3.32193	-3.32193	-3.32193	-3.32193	-3.32193	-3.32193	-3.32193	-3.32193	-3.32193	-3.32193	0	0	0	0	0	0	0	0	0	0	0	0	0	0	0	0	0	0	0	0	129410268	chr7	MIMAT0000259	129410268
hsa-miR-1825	0	0	-3.32193	-3.32193	-3.32193	-3.32193	-3.32193	-3.32193	-3.32193	-3.32193	-3.32193	-3.32193	-3.32193	-3.32193	-3.32193	-3.32193	-3.32193	-3.32193	-3.32193	-3.32193	-3.32193	-3.32193	-3.32193	-3.32193	0	0	0	0	0	0	0	0	0	0	0	0	0	0	0	0	0	0	0	0	30825638	chr20	MIMAT0006765	30825638
hsa-miR-1827	0	0	-3.32193	-3.32193	-3.32193	-3.32193	-3.32193	-3.32193	-3.32193	-3.32193	-3.32193	-3.32193	-3.32193	-3.32193	-3.32193	-3.32193	-3.32193	-3.32193	-3.32193	-3.32193	-3.32193	-3.32193	-3.32193	-3.32193	0	0	0	0	0	0	0	0	0	0	0	0	0	0	0	0	0	0	0	0	100583711	chr12	MIMAT0006767	100583711
hsa-miR-183-3p	0	0	-3.32193	-3.32193	-3.32193	-3.32193	-3.32193	-3.32193	-3.32193	-3.32193	-3.32193	-3.32193	-3.32193	-3.32193	-3.32193	-3.32193	-3.32193	-3.32193	-3.32193	-3.32193	-3.32193	-3.32193	-3.32193	-3.32193	0	0	0	0	0	0	0	0	0	0	0	0	0	0	0	0	0	0	0	0	129414831	chr7	MIMAT0004560	129414831
hsa-miR-183-5p	0	0	-3.32193	-3.32193	-3.32193	-3.32193	-3.32193	-3.32193	-3.32193	-3.32193	-3.32193	-3.32193	-3.32193	-3.32193	-3.32193	-3.32193	-3.32193	-3.32193	-3.32193	-3.32193	-3.32193	-3.32193	-3.32193	-3.32193	0	0	0	0	0	0	0	0	0	0	0	0	0	0	0	0	0	0	0	0	129414792	chr7	MIMAT0000261	129414792
hsa-miR-184	0	0	-3.32193	-3.32193	-3.32193	-3.32193	-3.32193	-3.32193	-3.32193	-3.32193	-3.32193	-3.32193	-3.32193	-3.32193	-3.32193	-3.32193	-3.32193	-3.32193	-3.32193	-3.32193	-3.32193	-3.32193	-3.32193	-3.32193	0	0	0	0	0	0	0	0	0	0	0	0	0	0	0	0	0	0	0	0	79502183	chr15	MIMAT0000454	79502183
hsa-miR-185-3p	0	0	-3.32193	-3.32193	-3.32193	-3.32193	-3.32193	-3.32193	-3.32193	-3.32193	-3.32193	-3.32193	-3.32193	-3.32193	-3.32193	-3.32193	-3.32193	-3.32193	-3.32193	-3.32193	-3.32193	-3.32193	-3.32193	-3.32193	0	0	0	0	0	0	0	0	0	0	0	0	0	0	0	0	0	0	0	0	20020716	chr22	MIMAT0004611	20020716
hsa-miR-185-5p	10	10	4.12371	4.80932	5.30924	4.94513	5.74788	5.71264	4.35339	3.69087	2.8251	3.26156	3.76266	3.89403	6.69949	4.91061	6.45963	6.3941	4.50811	4.16591	4.70804	4.60732	4.38037	4.95156	0.651558	0.287452	1.0902	1.05496	-0.304288	-0.966811	-1.83258	-1.39612	-0.895024	-0.763646	2.04181	0.252925	1.80195	1.73642	-0.149571	-0.491769	0.0503585	-0.0503585	-0.277313	0.293882	20020681	chr22	MIMAT0000455	20020681
hsa-miR-186-3p	0	0	-3.32193	-3.32193	-3.32193	-3.32193	-3.32193	-3.32193	-3.32193	-3.32193	-3.32193	-3.32193	-3.32193	-3.32193	-3.32193	-3.32193	-3.32193	-3.32193	-3.32193	-3.32193	-3.32193	-3.32193	-3.32193	-3.32193	0	0	0	0	0	0	0	0	0	0	0	0	0	0	0	0	0	0	0	0	71533388	chr1	MIMAT0004612	71533388
hsa-miR-186-5p	10	10	3.63774	4.06934	5.22985	5.01666	5.8938	5.42269	3.70896	3.23249	2.80367	3.24191	3.56653	3.47559	6.40403	4.7919	6.02481	6.26558	3.97063	3.59234	3.93274	3.98212	3.9981	4.14059	1.23975	1.02656	1.90369	1.43259	-0.281147	-0.757614	-1.18644	-0.748194	-0.423577	-0.514515	2.41392	0.801788	2.03471	2.27547	-0.0194759	-0.397764	-0.0573684	-0.00798855	0.00798855	0.15048	71533349	chr1	MIMAT0000456	71533349
hsa-miR-187-3p	0	0	-3.32193	-3.32193	-3.32193	-3.32193	-3.32193	-3.32193	-3.32193	-3.32193	-3.32193	-3.32193	-3.32193	-3.32193	-3.32193	-3.32193	-3.32193	-3.32193	-3.32193	-3.32193	-3.32193	-3.32193	-3.32193	-3.32193	0	0	0	0	0	0	0	0	0	0	0	0	0	0	0	0	0	0	0	0	33484872	chr18	MIMAT0000262	33484872
hsa-miR-187-5p	0	0	-3.32193	-3.32193	-3.32193	-3.32193	-3.32193	-3.32193	-3.32193	-3.32193	-3.32193	-3.32193	-3.32193	-3.32193	-3.32193	-3.32193	-3.32193	-3.32193	-3.32193	-3.32193	-3.32193	-3.32193	-3.32193	-3.32193	0	0	0	0	0	0	0	0	0	0	0	0	0	0	0	0	0	0	0	0	33484836	chr18	MIMAT0004561	33484836
hsa-miR-188-3p	0	0	-3.32193	-3.32193	-3.32193	-3.32193	-3.32193	-3.32193	-3.32193	-3.32193	-3.32193	-3.32193	-3.32193	-3.32193	-3.32193	-3.32193	-3.32193	-3.32193	-3.32193	-3.32193	-3.32193	-3.32193	-3.32193	-3.32193	0	0	0	0	0	0	0	0	0	0	0	0	0	0	0	0	0	0	0	0	49768167	chrX	MIMAT0004613	49768167
hsa-miR-188-5p	7	10	1.65202	2.51095	2.20636	3.80962	3.7775	3.36397	0.879141	1.12642	0.843501	-3.32193	-3.32193	2.17761	3.56933	2.78014	3.30914	3.17665	3.52828	1.32976	2.24176	2.21142	2.17532	2.07665	-0.0025339	1.60073	1.56861	1.15508	-1.32975	-1.08246	-1.36539	-5.53082	-5.53082	-0.0312748	1.36044	0.57125	1.10025	0.96776	1.31939	-0.879129	0.0328715	0.0025339	-0.033566	-0.132242	49768132	chrX	MIMAT0000457	49768132
hsa-miR-18a-3p	0	0	-3.32193	-3.32193	-3.32193	-3.32193	-3.32193	-3.32193	-3.32193	-3.32193	-3.32193	-3.32193	-3.32193	-3.32193	-3.32193	-3.32193	-3.32193	-3.32193	-3.32193	-3.32193	-3.32193	-3.32193	-3.32193	-3.32193	0	0	0	0	0	0	0	0	0	0	0	0	0	0	0	0	0	0	0	0	92003058	chr13	MIMAT0002891	92003058
hsa-miR-18a-5p	10	10	2.58991	1.25616	4.07664	3.68218	4.45753	4.86916	2.68502	2.14739	1.71175	1.8241	2.4948	2.3955	3.77398	2.08736	3.01751	3.97832	1.15889	1.30379	1.08481	1.20853	1.08231	1.18005	1.8052	1.41073	2.18608	2.59772	0.413576	-0.124057	-0.559694	-0.447341	0.223352	0.124057	1.50254	-0.18408	0.746068	1.70687	-1.11255	-0.967658	-1.18664	-1.06292	-1.18913	-1.09139	92003015	chr13	MIMAT0000072	92003015
hsa-miR-18b-3p	0	0	-3.32193	-3.32193	-3.32193	-3.32193	-3.32193	-3.32193	-3.32193	-3.32193	-3.32193	-3.32193	-3.32193	-3.32193	-3.32193	-3.32193	-3.32193	-3.32193	-3.32193	-3.32193	-3.32193	-3.32193	-3.32193	-3.32193	0	0	0	0	0	0	0	0	0	0	0	0	0	0	0	0	0	0	0	0	133304140	chrX	MIMAT0004751	133304140
hsa-miR-18b-5p	10	10	3.18532	2.71318	3.94985	3.79264	4.37178	5.04474	3.38002	2.66326	1.6884	2.48151	2.99061	2.83138	4.43149	3.2685	3.41117	4.73153	1.52283	1.62163	2.57731	2.78048	2.10728	2.64588	1.03885	0.881641	1.46079	2.13374	0.469023	-0.247735	-1.22259	-0.429492	0.0796127	-0.0796127	1.5205	0.357501	0.500177	1.82053	-1.38817	-1.28937	-0.333689	-0.130519	-0.803721	-0.265114	133304098	chrX	MIMAT0001412	133304098
hsa-miR-1908	0	0	-3.32193	-3.32193	-3.32193	-3.32193	-3.32193	-3.32193	-3.32193	-3.32193	-3.32193	-3.32193	-3.32193	-3.32193	-3.32193	-3.32193	-3.32193	-3.32193	-3.32193	-3.32193	-3.32193	-3.32193	-3.32193	-3.32193	0	0	0	0	0	0	0	0	0	0	0	0	0	0	0	0	0	0	0	0	61582664	chr11	MIMAT0007881	61582664
hsa-miR-1909-3p	0	0	-3.32193	-3.32193	-3.32193	-3.32193	-3.32193	-3.32193	-3.32193	-3.32193	-3.32193	-3.32193	-3.32193	-3.32193	-3.32193	-3.32193	-3.32193	-3.32193	-3.32193	-3.32193	-3.32193	-3.32193	-3.32193	-3.32193	0	0	0	0	0	0	0	0	0	0	0	0	0	0	0	0	0	0	0	0	1816227	chr19	MIMAT0007883	1816227
hsa-miR-1909-5p	0	0	-3.32193	-3.32193	-3.32193	-3.32193	-3.32193	-3.32193	-3.32193	-3.32193	-3.32193	-3.32193	-3.32193	-3.32193	-3.32193	-3.32193	-3.32193	-3.32193	-3.32193	-3.32193	-3.32193	-3.32193	-3.32193	-3.32193	0	0	0	0	0	0	0	0	0	0	0	0	0	0	0	0	0	0	0	0	1816193	chr19	MIMAT0007882	1816193
hsa-miR-190a	0	0	-3.32193	-3.32193	-3.32193	-3.32193	-3.32193	-3.32193	-3.32193	-3.32193	-3.32193	-3.32193	-3.32193	-3.32193	-3.32193	-3.32193	-3.32193	-3.32193	-3.32193	-3.32193	-3.32193	-3.32193	-3.32193	-3.32193	0	0	0	0	0	0	0	0	0	0	0	0	0	0	0	0	0	0	0	0	63116170	chr15	MIMAT0000458	63116170
hsa-miR-190b	0	0	-3.32193	-3.32193	-3.32193	-3.32193	-3.32193	-3.32193	-3.32193	-3.32193	-3.32193	-3.32193	-3.32193	-3.32193	-3.32193	-3.32193	-3.32193	-3.32193	-3.32193	-3.32193	-3.32193	-3.32193	-3.32193	-3.32193	0	0	0	0	0	0	0	0	0	0	0	0	0	0	0	0	0	0	0	0	154166171	chr1	MIMAT0004929	154166171
hsa-miR-191-3p	0	0	-3.32193	-1.66096	-3.32193	-3.32193	2.37129	1.94831	-3.32193	-3.32193	-3.32193	-3.32193	-3.32193	-3.32193	1.10965	0.714937	2.46882	0.233655	-3.32193	-3.32193	0	-3.32193	-3.32193	-3.32193	0	0	5.69321	5.27023	0	0	0	0	0	0	4.43158	4.03686	5.79075	3.55558	0	0	3.32193	0	0	0	49058129	chr3	MIMAT0001618	49058129
hsa-miR-191-5p	0	0	-3.32193	-3.32193	-3.32193	-3.32193	-3.32193	-3.32193	-3.32193	-3.32193	-3.32193	-3.32193	-3.32193	-3.32193	-3.32193	-3.32193	-3.32193	-3.32193	-3.32193	-3.32193	-3.32193	-3.32193	-3.32193	-3.32193	0	0	0	0	0	0	0	0	0	0	0	0	0	0	0	0	0	0	0	0	49058088	chr3	MIMAT0000440	49058088
hsa-miR-1910	0	0	-3.32193	-3.32193	-3.32193	-3.32193	-3.32193	-3.32193	-3.32193	-3.32193	-3.32193	-3.32193	-3.32193	-3.32193	-3.32193	-3.32193	-3.32193	-3.32193	-3.32193	-3.32193	-3.32193	-3.32193	-3.32193	-3.32193	0	0	0	0	0	0	0	0	0	0	0	0	0	0	0	0	0	0	0	0	85775258	chr16	MIMAT0007884	85775258
hsa-miR-1911-3p	0	0	-3.32193	-3.32193	-3.32193	-3.32193	-3.32193	-3.32193	-3.32193	-3.32193	-3.32193	-3.32193	-3.32193	-3.32193	-3.32193	-3.32193	-3.32193	-3.32193	-3.32193	-3.32193	-3.32193	-3.32193	-3.32193	-3.32193	0	0	0	0	0	0	0	0	0	0	0	0	0	0	0	0	0	0	0	0	113997797	chrX	MIMAT0007886	113997797
hsa-miR-1911-5p	0	0	-3.32193	-3.32193	-3.32193	-3.32193	-3.32193	-3.32193	-3.32193	-3.32193	-3.32193	-3.32193	-3.32193	-3.32193	-3.32193	-3.32193	-3.32193	-3.32193	-3.32193	-3.32193	-3.32193	-3.32193	-3.32193	-3.32193	0	0	0	0	0	0	0	0	0	0	0	0	0	0	0	0	0	0	0	0	113997763	chrX	MIMAT0007885	113997763
hsa-miR-1912	0	0	-3.32193	-3.32193	-3.32193	-3.32193	-3.32193	-3.32193	-3.32193	-3.32193	-3.32193	-3.32193	-3.32193	-3.32193	-3.32193	-3.32193	-3.32193	-3.32193	-3.32193	-3.32193	-3.32193	-3.32193	-3.32193	-3.32193	0	0	0	0	0	0	0	0	0	0	0	0	0	0	0	0	0	0	0	0	113886070	chrX	MIMAT0007887	113886070
hsa-miR-1913	0	0	-3.32193	-3.32193	-3.32193	-3.32193	-3.32193	-3.32193	-3.32193	-3.32193	-3.32193	-3.32193	-3.32193	-3.32193	-3.32193	-3.32193	-3.32193	-3.32193	-3.32193	-3.32193	-3.32193	-3.32193	-3.32193	-3.32193	0	0	0	0	0	0	0	0	0	0	0	0	0	0	0	0	0	0	0	0	166922911	chr6	MIMAT0007888	166922911
hsa-miR-1914-3p	9	7	2.62807	2.26834	2.55144	3.46658	3.53893	3.39492	1.96873	2.77633	-3.32193	2.4948	0.917753	2.7047	3.23554	2.55429	2.94478	3.48827	2.44392	-3.32193	2.04647	2.06549	-3.32193	2.09276	0.0283174	0.94346	1.0158	0.871796	-0.55439	0.253209	-5.84505	-0.0283174	-1.60537	0.181575	0.712416	0.0311693	0.421654	0.965146	-0.0791976	-5.84505	-0.476649	-0.457636	-5.84505	-0.43036	62572888	chr20	MIMAT0007890	62572888
hsa-miR-1914-5p	0	0	-3.32193	-3.32193	-3.32193	-3.32193	-3.32193	-3.32193	-3.32193	-3.32193	-3.32193	-3.32193	-3.32193	-3.32193	-3.32193	-3.32193	-3.32193	-3.32193	-3.32193	-3.32193	-3.32193	-3.32193	-3.32193	-3.32193	0	0	0	0	0	0	0	0	0	0	0	0	0	0	0	0	0	0	0	0	62572851	chr20	MIMAT0007889	62572851
hsa-miR-1915-3p	10	10	5.56187	6.40696	6.6726	7.34135	7.88288	7.45861	4.77604	5.61515	5.01552	4.84633	5.5086	5.49649	8.11803	6.93793	7.80254	7.52902	5.84	6.11368	6.48598	6.09299	6.21758	6.32794	0.399836	1.06859	1.61012	1.18585	-1.49672	-0.657614	-1.25724	-1.42643	-0.764157	-0.776266	1.84527	0.665171	1.52978	1.25626	-0.432758	-0.159082	0.213224	-0.179773	-0.0551841	0.0551842	21785556	chr10	MIMAT0007892	21785556
hsa-miR-1915-5p	0	0	-3.32193	-3.32193	-3.32193	-3.32193	-3.32193	-3.32193	-3.32193	-3.32193	-3.32193	-3.32193	-3.32193	-3.32193	-3.32193	-3.32193	-3.32193	-3.32193	-3.32193	-3.32193	-3.32193	-3.32193	-3.32193	-3.32193	0	0	0	0	0	0	0	0	0	0	0	0	0	0	0	0	0	0	0	0	21785523	chr10	MIMAT0007891	21785523
hsa-miR-192-3p	0	0	-3.32193	-3.32193	-3.32193	-3.32193	-3.32193	-3.32193	-3.32193	-3.32193	-3.32193	-3.32193	-3.32193	-3.32193	-3.32193	-3.32193	-3.32193	-3.32193	-3.32193	-3.32193	-3.32193	-3.32193	-3.32193	-3.32193	0	0	0	0	0	0	0	0	0	0	0	0	0	0	0	0	0	0	0	0	64658696	chr11	MIMAT0004543	64658696
hsa-miR-192-5p	10	10	3.96745	4.69869	5.02569	5.43158	5.82493	5.52327	3.95493	3.5522	2.51032	3.49498	3.79893	3.97998	6.50582	5.32624	5.92306	6.49326	4.42717	4.30632	4.4409	4.60485	4.66799	4.72939	0.389269	0.795154	1.1885	0.886845	-0.681493	-1.08422	-2.1261	-1.14144	-0.837494	-0.656447	1.8694	0.689817	1.28664	1.85684	-0.209249	-0.330102	-0.195524	-0.0315704	0.0315705	0.0929699	64658652	chr11	MIMAT0000222	64658652
hsa-miR-193a-3p	0	0	-3.32193	-3.32193	1.40776	-3.32193	-3.32193	-3.32193	-3.32193	-3.32193	-3.32193	-3.32193	-3.32193	-3.32193	1.36288	-3.32193	-3.32193	-3.32193	-3.32193	-3.32193	-3.32193	-3.32193	-3.32193	-3.32193	4.72969	0	0	0	0	0	0	0	0	0	4.68481	0	0	0	0	0	0	0	0	0	29887075	chr17	MIMAT0000459	29887075
hsa-miR-193a-5p	0	0	-3.32193	-3.32193	-3.32193	-3.32193	-3.32193	-3.32193	-3.32193	-3.32193	-3.32193	-3.32193	-3.32193	-3.32193	-3.32193	-3.32193	-3.32193	-3.32193	-3.32193	-3.32193	-3.32193	-3.32193	-3.32193	-3.32193	0	0	0	0	0	0	0	0	0	0	0	0	0	0	0	0	0	0	0	0	29887045	chr17	MIMAT0004614	29887045
hsa-miR-193b-3p	0	0	-3.32193	-3.32193	-3.32193	-3.32193	-3.32193	-3.32193	-3.32193	-3.32193	-3.32193	-3.32193	-3.32193	-3.32193	-3.32193	-3.32193	-3.32193	-3.32193	-3.32193	-3.32193	-3.32193	-3.32193	-3.32193	-3.32193	0	0	0	0	0	0	0	0	0	0	0	0	0	0	0	0	0	0	0	0	14397880	chr16	MIMAT0002819	14397880
hsa-miR-193b-5p	0	0	-3.32193	-3.32193	-3.32193	-3.32193	-3.32193	-3.32193	-3.32193	-3.32193	-3.32193	-3.32193	-3.32193	-3.32193	-3.32193	-3.32193	-3.32193	-3.32193	-3.32193	-3.32193	-3.32193	-3.32193	-3.32193	-3.32193	0	0	0	0	0	0	0	0	0	0	0	0	0	0	0	0	0	0	0	0	14397846	chr16	MIMAT0004767	14397846
hsa-miR-194-3p	0	0	-3.32193	-3.32193	-3.32193	-3.32193	-3.32193	0.772646	-3.32193	-3.32193	-3.32193	-3.32193	-3.32193	-3.32193	-3.32193	0	-3.32193	1.80272	-3.32193	-3.32193	-3.32193	-3.32193	-3.32193	-3.32193	0	0	0	4.09457	0	0	0	0	0	0	0	3.32193	0	5.12465	0	0	0	0	0	0	64658898	chr11	MIMAT0004671	64658898
hsa-miR-194-5p	9	10	2.05699	2.60339	3.7878	3.76973	4.411	4.17162	2.01148	1.15344	-3.32193	1.41344	2.03718	2.0768	4.96062	3.50698	4.19492	4.90523	2.27804	1.87345	2.15131	2.38795	2.57167	2.63511	1.30799	1.28992	1.93119	1.69181	-0.468323	-1.32637	-5.80174	-1.06637	-0.442626	-0.403006	2.48081	1.02718	1.71511	2.42542	-0.20177	-0.606353	-0.328495	-0.0918614	0.0918614	0.155305	220291534	chr1	MIMAT0000460	220291534
hsa-miR-195-3p	0	0	-3.32193	-3.32193	-3.32193	-3.32193	-3.32193	-3.32193	-3.32193	-3.32193	-3.32193	-3.32193	-3.32193	-3.32193	-3.32193	-3.32193	-3.32193	-3.32193	-3.32193	-3.32193	-3.32193	-3.32193	-3.32193	-3.32193	0	0	0	0	0	0	0	0	0	0	0	0	0	0	0	0	0	0	0	0	6921007	chr17	MIMAT0004615	6921007
hsa-miR-195-5p	10	10	3.74335	2.34753	5.05061	5.2543	6.1275	5.11072	3.79501	2.81113	2.61463	3.27023	3.14142	3.69169	4.40575	3.48887	3.56702	4.7305	1.9605	2.08468	2.4978	2.13322	2.06864	2.19726	1.67106	1.87475	2.74795	1.73117	0.415459	-0.568419	-0.764914	-0.10932	-0.23813	0.312137	1.02621	0.10932	0.187474	1.35095	-1.41905	-1.29487	-0.881747	-1.24633	-1.31091	-1.18228	6920968	chr17	MIMAT0000461	6920968
hsa-miR-196a-3p	0	0	-3.32193	-3.32193	-3.32193	-3.32193	-3.32193	-3.32193	-3.32193	-3.32193	-3.32193	-3.32193	-3.32193	-3.32193	-3.32193	-3.32193	-3.32193	-3.32193	-3.32193	-3.32193	-3.32193	-3.32193	-3.32193	-3.32193	0	0	0	0	0	0	0	0	0	0	0	0	0	0	0	0	0	0	0	0	54385590	chr12	MIMAT0004562	54385590
hsa-miR-196a-5p	0	0	-3.32193	-3.32193	-3.32193	-3.32193	-3.32193	-3.32193	-3.32193	-3.32193	-3.32193	-3.32193	-3.32193	-3.32193	-3.32193	-3.32193	1.84084	-3.32193	-3.32193	-3.32193	-3.32193	-3.32193	-3.32193	-3.32193	0	0	0	0	0	0	0	0	0	0	0	0	5.16277	0	0	0	0	0	0	0	54385548	chr12	MIMAT0000226	54385548
hsa-miR-196b-3p	0	0	-3.32193	-3.32193	-3.32193	-3.32193	-3.32193	-3.32193	-3.32193	-3.32193	-3.32193	-3.32193	-3.32193	-3.32193	-3.32193	-3.32193	-3.32193	-3.32193	-3.32193	-3.32193	-3.32193	-3.32193	-3.32193	-3.32193	0	0	0	0	0	0	0	0	0	0	0	0	0	0	0	0	0	0	0	0	27209169	chr7	MIMAT0009201	27209169
hsa-miR-196b-5p	10	4	4.585	1.08887	5.65381	4.63331	5.64436	5.29451	4.56241	4.35312	3.51261	4.02384	4.60759	4.11057	3.17234	1.09585	1.25396	3.69149	-3.32193	1.08189	1.36213	-3.32193	0.891582	-3.32193	2.05176	1.03126	2.04231	1.69246	0.960363	0.751073	-0.0894408	0.421785	1.00553	0.508519	-0.42971	-2.5062	-2.34809	0.0894408	-6.92398	-2.52016	-2.23992	-6.92398	-2.71047	-6.92398	27209134	chr7	MIMAT0001080	27209134
hsa-miR-197-3p	10	10	4.03396	4.76815	4.58527	4.80884	5.42743	5.08252	3.92238	3.97525	3.03573	3.42743	4.09268	3.85476	6.23757	4.89427	5.90644	5.78795	4.38004	4.39415	4.43967	4.64203	4.49366	4.89778	0.0458048	0.269378	0.887963	0.543052	-0.617082	-0.564219	-1.50373	-1.11203	-0.44678	-0.684701	1.6981	0.354805	1.36697	1.24849	-0.159424	-0.145313	-0.099795	0.102566	-0.0458047	0.358316	110141567	chr1	MIMAT0000227	110141567
hsa-miR-197-5p	10	10	4.35731	4.59688	4.84931	5.66058	6.01125	5.70786	4.35777	4.25766	3.8727	4.13906	4.01746	4.35685	5.43552	4.9577	5.57054	5.7082	6.51543	4.15462	4.23607	4.17091	3.95519	4.14565	0.492002	1.30327	1.65394	1.35055	0.00046305	-0.0996493	-0.484609	-0.218256	-0.339853	-0.00046305	1.07821	0.60039	1.21323	1.35089	2.15812	-0.202689	-0.121245	-0.186399	-0.402119	-0.211665	110141534	chr1	MIMAT0022691	110141534
hsa-miR-1972	0	0	-3.32193	-3.32193	-3.32193	2.31648	2.92738	2.60903	-3.32193	-3.32193	-3.32193	-3.32193	-3.32193	-3.32193	1.8168	0.868884	2.19744	1.96705	-3.32193	-3.32193	-3.32193	-3.32193	-3.32193	-3.32193	0	5.63841	6.24931	5.93096	0	0	0	0	0	0	5.13873	4.19081	5.51937	5.28898	0	0	0	0	0	0	70064304	chr16	MIMAT0009447	70064304
hsa-miR-1973	10	10	2.69509	2.98816	2.82527	3.21166	3.82971	4.50098	1.46124	2.5649	2.88271	2.37325	1.56508	1.05592	3.65567	3.22928	4.22761	4.36773	2.59229	2.15766	2.74703	3.39127	1.06809	1.31188	0.0391199	0.425509	1.04355	1.71483	-1.32492	-0.221255	0.0965547	-0.4129	-1.22107	-1.73023	0.86952	0.443125	1.44146	1.58157	-0.193866	-0.628495	-0.0391199	0.60512	-1.71807	-1.47427	117220909	chr4	MIMAT0009448	117220909
hsa-miR-1976	0	0	-3.32193	-3.32193	-3.32193	-3.32193	-3.32193	-3.32193	-3.32193	-3.32193	-3.32193	-3.32193	-3.32193	-3.32193	-3.32193	-3.32193	-3.32193	-3.32193	-3.32193	-3.32193	-3.32193	-3.32193	-3.32193	-3.32193	0	0	0	0	0	0	0	0	0	0	0	0	0	0	0	0	0	0	0	0	26881071	chr1	MIMAT0009451	26881071
hsa-miR-198	0	0	-3.32193	-3.32193	-3.32193	-3.32193	-3.32193	-3.32193	-3.32193	-3.32193	-3.32193	-3.32193	-3.32193	-3.32193	-3.32193	-3.32193	-3.32193	-3.32193	-3.32193	-3.32193	-3.32193	-3.32193	-3.32193	-3.32193	0	0	0	0	0	0	0	0	0	0	0	0	0	0	0	0	0	0	0	0	120114541	chr3	MIMAT0000228	120114541
hsa-miR-199a-3p	0	0	-3.32193	-3.32193	1.3794	-3.32193	1.69149	-3.32193	-3.32193	-3.32193	-3.32193	-3.32193	-3.32193	-3.32193	1.7679	-3.32193	-3.32193	-3.32193	-3.32193	-3.32193	-3.32193	-3.32193	-3.32193	-3.32193	4.70133	0	5.01342	0	0	0	0	0	0	0	5.08983	0	0	0	0	0	0	0	0	0	172113765	chr1	MIMAT0000232	172113765
hsa-miR-199a-5p	0	0	-3.32193	-3.32193	-3.32193	-3.32193	-3.32193	-3.32193	-3.32193	-3.32193	-3.32193	-3.32193	-3.32193	-3.32193	-3.32193	-3.32193	-3.32193	-3.32193	-3.32193	-3.32193	-3.32193	-3.32193	-3.32193	-3.32193	0	0	0	0	0	0	0	0	0	0	0	0	0	0	0	0	0	0	0	0	170380350	chr1	MIMAT0000231	170380350
hsa-miR-199b-5p	0	0	-3.32193	-3.32193	-3.32193	-3.32193	-3.32193	-3.32193	-3.32193	-3.32193	-3.32193	-3.32193	-3.32193	-3.32193	-3.32193	-3.32193	-3.32193	-3.32193	-3.32193	-3.32193	-3.32193	-3.32193	-3.32193	-3.32193	0	0	0	0	0	0	0	0	0	0	0	0	0	0	0	0	0	0	0	0	130046868	chr9	MIMAT0000263	130046868
hsa-miR-19a-3p	10	10	6.87964	5.86233	8.32577	8.04841	8.98484	8.85496	6.9799	6.61564	5.78161	6.50556	6.64865	6.77938	8.11389	6.88262	7.86793	8.26692	5.65891	5.84057	5.75175	5.78588	5.88409	5.69401	1.61175	1.33439	2.27083	2.14095	0.265889	-0.0983729	-0.932406	-0.208451	-0.0653619	0.0653619	1.39987	0.168608	1.15392	1.5529	-1.05511	-0.873446	-0.962262	-0.928135	-0.829928	-1.02001	92003195	chr13	MIMAT0000073	92003195
hsa-miR-19a-5p	0	0	-3.32193	-3.32193	-3.32193	-3.32193	-3.32193	-3.32193	-3.32193	-3.32193	-3.32193	-3.32193	-3.32193	-3.32193	-3.32193	-3.32193	-3.32193	-3.32193	-3.32193	-3.32193	-3.32193	-3.32193	-3.32193	-3.32193	0	0	0	0	0	0	0	0	0	0	0	0	0	0	0	0	0	0	0	0	92003159	chr13	MIMAT0004490	92003159
hsa-miR-19b-1-5p	0	0	-3.32193	-3.32193	-3.32193	-3.32193	0.440399	0.239984	-3.32193	-3.32193	-3.32193	-3.32193	-3.32193	-3.32193	-3.32193	-3.32193	-3.32193	-3.32193	-3.32193	-3.32193	-3.32193	-3.32193	-3.32193	-3.32193	0	0	3.76233	3.56191	0	0	0	0	0	0	0	0	0	0	0	0	0	0	0	0	92003467	chr13	MIMAT0004491	92003467
hsa-miR-19b-2-5p	0	0	-3.32193	-3.32193	-3.32193	-3.32193	-3.32193	-3.32193	-3.32193	-3.32193	-3.32193	-3.32193	-3.32193	-3.32193	-3.32193	-3.32193	-3.32193	-3.32193	-3.32193	-3.32193	-3.32193	-3.32193	-3.32193	-3.32193	0	0	0	0	0	0	0	0	0	0	0	0	0	0	0	0	0	0	0	0	133303740	chrX	MIMAT0004492	133303740
hsa-miR-19b-3p	10	10	9.3569	8.62641	10.3012	10.1809	11.0059	10.8503	9.49717	9.19212	8.41222	9.00341	9.21664	9.20237	10.472	9.29678	9.84152	10.4948	8.29756	8.44961	8.58396	8.66887	8.53323	8.46337	1.09172	0.971432	1.79637	1.64076	0.287667	-0.0173863	-0.797281	-0.206091	0.00713625	-0.00713625	1.26252	0.0872817	0.632017	1.28531	-0.911943	-0.759894	-0.625547	-0.540634	-0.676275	-0.746137	92003502	chr13	MIMAT0000074	92003502
hsa-miR-200a-3p	0	0	-3.32193	-3.32193	-3.32193	-3.32193	1.68992	-3.32193	-3.32193	-3.32193	-3.32193	-3.32193	-3.32193	-3.32193	1.34646	-3.32193	-3.32193	-3.32193	-3.32193	-3.32193	-3.32193	-3.32193	-3.32193	-3.32193	0	0	5.01185	0	0	0	0	0	0	0	4.66839	0	0	0	0	0	0	0	0	0	1103300	chr1	MIMAT0000682	1103300
hsa-miR-200a-5p	0	0	-3.32193	-3.32193	-3.32193	-3.32193	-3.32193	-3.32193	-3.32193	-3.32193	-3.32193	-3.32193	-3.32193	-3.32193	-3.32193	-3.32193	-3.32193	-3.32193	-3.32193	-3.32193	-3.32193	-3.32193	-3.32193	-3.32193	0	0	0	0	0	0	0	0	0	0	0	0	0	0	0	0	0	0	0	0	1103264	chr1	MIMAT0001620	1103264
hsa-miR-200b-3p	8	7	1.87387	1.37026	2.66795	2.31068	3.30369	2.7656	1.81426	1.93348	1.04495	1.03669	1.39206	1.26694	3.25975	1.92827	2.15062	2.57238	0.885512	0.99205	-3.32193	1.29006	1.05739	1.45046	1.03559	0.678316	1.67133	1.13324	0.181897	0.30112	-0.587415	-0.595676	-0.240297	-0.365425	1.62739	0.29591	0.51826	0.940016	-0.74685	-0.640311	-4.95429	-0.342303	-0.574974	-0.181897	1102545	chr1	MIMAT0000318	1102545
hsa-miR-200b-5p	0	0	-3.32193	-3.32193	-3.32193	-3.32193	-3.32193	-3.32193	-3.32193	-3.32193	-3.32193	-3.32193	-3.32193	-3.32193	-3.32193	-3.32193	-3.32193	-3.32193	-3.32193	-3.32193	-3.32193	-3.32193	-3.32193	-3.32193	0	0	0	0	0	0	0	0	0	0	0	0	0	0	0	0	0	0	0	0	1102511	chr1	MIMAT0004571	1102511
hsa-miR-200c-3p	1	7	-1.21467	1.43294	1.72334	2.1039	2.56009	2.77876	0.892593	-3.32193	-3.32193	-3.32193	-3.32193	-3.32193	3.56699	2.27159	2.7333	3.52776	1.40841	-3.32193	0.854674	1.23793	1.45747	1.3606	0.338829	0.71939	1.17558	1.39426	-0.491913	-4.70643	-4.70643	-4.70643	-4.70643	-4.70643	2.18248	0.88708	1.34879	2.14325	0.0239064	-4.70643	-0.529833	-0.146576	0.0729617	-0.0239064	7072913	chr12	MIMAT0000617	7072913
hsa-miR-200c-5p	0	0	-3.32193	-3.32193	-3.32193	-3.32193	-3.32193	-3.32193	-3.32193	-3.32193	-3.32193	-3.32193	-3.32193	-3.32193	-3.32193	-3.32193	-3.32193	-3.32193	-3.32193	-3.32193	-3.32193	-3.32193	-3.32193	-3.32193	0	0	0	0	0	0	0	0	0	0	0	0	0	0	0	0	0	0	0	0	7072871	chr12	MIMAT0004657	7072871
hsa-miR-202-3p	0	0	-3.32193	-3.32193	-3.32193	-3.32193	-3.32193	-3.32193	-3.32193	-3.32193	-3.32193	-3.32193	-3.32193	-3.32193	-3.32193	-3.32193	-3.32193	-3.32193	-3.32193	-3.32193	-3.32193	-3.32193	-3.32193	-3.32193	0	0	0	0	0	0	0	0	0	0	0	0	0	0	0	0	0	0	0	0	135061097	chr10	MIMAT0002811	135061097
hsa-miR-202-5p	0	0	-3.32193	-3.32193	-3.32193	-3.32193	-3.32193	-3.32193	-3.32193	-3.32193	-3.32193	-3.32193	-3.32193	-3.32193	-3.32193	-3.32193	-3.32193	-3.32193	-3.32193	-3.32193	-3.32193	-3.32193	-3.32193	-3.32193	0	0	0	0	0	0	0	0	0	0	0	0	0	0	0	0	0	0	0	0	135061063	chr10	MIMAT0002810	135061063
hsa-miR-203a	0	0	-3.32193	-3.32193	-3.32193	-3.32193	-3.32193	-3.32193	-3.32193	-3.32193	-3.32193	-3.32193	-3.32193	-3.32193	-3.32193	-3.32193	-3.32193	-3.32193	0.908613	-3.32193	-3.32193	-3.32193	-3.32193	-3.32193	0	0	0	0	0	0	0	0	0	0	0	0	0	0	4.23054	0	0	0	0	0	104583810	chr14	MIMAT0000264	104583810
hsa-miR-203b-3p	0	0	-3.32193	-3.32193	-3.32193	-3.32193	-3.32193	-3.32193	-3.32193	-3.32193	-3.32193	-3.32193	-3.32193	-3.32193	-3.32193	-3.32193	-3.32193	-3.32193	-3.32193	-3.32193	-3.32193	-3.32193	-3.32193	-3.32193	0	0	0	0	0	0	0	0	0	0	0	0	0	0	0	0	0	0	0	0	104583830	chr14	MIMAT0019814	104583830
hsa-miR-203b-5p	0	0	-3.32193	-3.32193	-3.32193	-3.32193	-3.32193	-3.32193	-3.32193	-3.32193	-3.32193	-3.32193	-3.32193	-3.32193	-3.32193	-3.32193	-3.32193	-3.32193	-3.32193	-3.32193	-3.32193	-3.32193	-3.32193	-3.32193	0	0	0	0	0	0	0	0	0	0	0	0	0	0	0	0	0	0	0	0	104583790	chr14	MIMAT0019813	104583790
hsa-miR-204-3p	0	0	-3.32193	-3.32193	-3.32193	-3.32193	-3.32193	-3.32193	-3.32193	-3.32193	-3.32193	-3.32193	-3.32193	-3.32193	-3.32193	-3.32193	-3.32193	-3.32193	-3.32193	-3.32193	-3.32193	-3.32193	-3.32193	-3.32193	0	0	0	0	0	0	0	0	0	0	0	0	0	0	0	0	0	0	0	0	73424982	chr9	MIMAT0022693	73424982
hsa-miR-204-5p	0	0	-3.32193	-3.32193	-3.32193	-3.32193	-3.32193	-3.32193	-3.32193	-3.32193	-3.32193	-3.32193	-3.32193	-3.32193	-3.32193	-3.32193	-3.32193	-3.32193	-3.32193	-3.32193	-3.32193	-3.32193	-3.32193	-3.32193	0	0	0	0	0	0	0	0	0	0	0	0	0	0	0	0	0	0	0	0	73424944	chr9	MIMAT0000265	73424944
hsa-miR-205-3p	0	0	-3.32193	-3.32193	-3.32193	-3.32193	-3.32193	-3.32193	-3.32193	-3.32193	-3.32193	-3.32193	-3.32193	-3.32193	-3.32193	-3.32193	-3.32193	-3.32193	-3.32193	-3.32193	-3.32193	-3.32193	-3.32193	-3.32193	0	0	0	0	0	0	0	0	0	0	0	0	0	0	0	0	0	0	0	0	209605552	chr1	MIMAT0009197	209605552
hsa-miR-205-5p	0	0	-3.32193	-3.32193	-3.32193	-3.32193	-3.32193	-3.32193	-3.32193	-3.32193	-3.32193	-3.32193	-3.32193	-3.32193	-3.32193	-3.32193	-3.32193	-3.32193	0.900165	-3.32193	-3.32193	-3.32193	-3.32193	-3.32193	0	0	0	0	0	0	0	0	0	0	0	0	0	0	4.22209	0	0	0	0	0	209605517	chr1	MIMAT0000266	209605517
hsa-miR-2052	0	0	-3.32193	-3.32193	-3.32193	-3.32193	-3.32193	-3.32193	-3.32193	-3.32193	-3.32193	-3.32193	-3.32193	-3.32193	-3.32193	-3.32193	-3.32193	-3.32193	-3.32193	-3.32193	-3.32193	-3.32193	-3.32193	-3.32193	0	0	0	0	0	0	0	0	0	0	0	0	0	0	0	0	0	0	0	0	75617930	chr8	MIMAT0009977	75617930
hsa-miR-2053	0	0	-3.32193	-3.32193	-3.32193	-3.32193	-3.32193	-3.32193	-3.32193	-3.32193	-3.32193	-3.32193	-3.32193	-3.32193	-3.32193	-3.32193	-3.32193	-3.32193	-3.32193	-3.32193	-3.32193	-3.32193	-3.32193	-3.32193	0	0	0	0	0	0	0	0	0	0	0	0	0	0	0	0	0	0	0	0	113655783	chr8	MIMAT0009978	113655783
hsa-miR-206	0	0	-3.32193	-3.32193	-3.32193	-3.32193	-3.32193	-3.32193	-3.32193	-3.32193	-3.32193	-3.32193	-3.32193	-3.32193	-3.32193	-3.32193	-3.32193	-3.32193	-3.32193	-3.32193	-3.32193	-3.32193	-3.32193	-3.32193	0	0	0	0	0	0	0	0	0	0	0	0	0	0	0	0	0	0	0	0	52009206	chr6	MIMAT0000462	52009206
hsa-miR-208a	0	0	-3.32193	-3.32193	-3.32193	-3.32193	-3.32193	-3.32193	-3.32193	-3.32193	-3.32193	-3.32193	-3.32193	-3.32193	-3.32193	-3.32193	-3.32193	-3.32193	-3.32193	-3.32193	-3.32193	-3.32193	-3.32193	-3.32193	0	0	0	0	0	0	0	0	0	0	0	0	0	0	0	0	0	0	0	0	22927709	chr14	MIMAT0000241	22927709
hsa-miR-208b	0	0	-3.32193	-3.32193	-3.32193	-3.32193	-3.32193	-3.32193	-3.32193	-3.32193	-3.32193	-3.32193	-3.32193	-3.32193	-3.32193	-3.32193	-3.32193	-3.32193	-3.32193	-3.32193	-3.32193	-3.32193	-3.32193	-3.32193	0	0	0	0	0	0	0	0	0	0	0	0	0	0	0	0	0	0	0	0	23887262	chr14	MIMAT0004960	23887262
hsa-miR-20a-3p	7	0	1.36354	-3.32193	2.53309	2.46414	3.34836	3.02838	1.46256	1.12952	-3.32193	1.05343	1.26452	1.0213	1.84293	0.839008	1.70414	2.09808	-3.32193	-3.32193	-3.32193	-3.32193	-3.32193	-3.32193	1.44162	1.37267	2.25688	1.93691	0.371085	0.0380447	-4.4134	-0.0380447	0.173049	-0.0701736	0.751451	-0.252467	0.612661	1.0066	-4.4134	-4.4134	-4.4134	-4.4134	-4.4134	-4.4134	92003363	chr13	MIMAT0004493	92003363
hsa-miR-20a-5p	10	10	9.07769	7.73953	9.90386	9.80181	10.5587	10.4512	9.13459	8.90711	8.17423	8.67984	9.02079	8.85892	9.54117	8.32815	8.99733	9.62706	7.45128	7.7609	7.60749	7.66848	7.71815	7.64645	1.02085	0.9188	1.67568	1.56814	0.251573	0.0240915	-0.708788	-0.20318	0.137771	-0.0240915	0.658153	-0.554865	0.114311	0.744045	-1.43174	-1.12211	-1.27552	-1.21454	-1.16486	-1.23657	92003330	chr13	MIMAT0000075	92003330
hsa-miR-20b-3p	0	0	-3.32193	-3.32193	-3.32193	-3.32193	-3.32193	-3.32193	-3.32193	-3.32193	-3.32193	-3.32193	-3.32193	-3.32193	-3.32193	-3.32193	-3.32193	-3.32193	-3.32193	-3.32193	-3.32193	-3.32193	-3.32193	-3.32193	0	0	0	0	0	0	0	0	0	0	0	0	0	0	0	0	0	0	0	0	133303903	chrX	MIMAT0004752	133303903
hsa-miR-20b-5p	10	10	7.75989	7.34017	8.4566	8.49556	9.14141	9.27036	7.88335	7.45814	6.77869	7.14666	7.63643	7.44177	9.03793	7.97461	8.00787	9.10547	6.55633	6.87253	7.32214	7.3582	6.85184	7.25939	0.909316	0.948278	1.59412	1.72308	0.336065	-0.08915	-0.76859	-0.400622	0.08915	-0.105518	1.49064	0.427324	0.46058	1.55819	-0.990957	-0.674759	-0.225147	-0.189086	-0.695446	-0.287899	133303866	chrX	MIMAT0001413	133303866
hsa-miR-21-3p	0	0	-3.32193	-3.32193	1.38721	1.35429	1.85921	1.65362	-3.32193	-3.32193	-3.32193	-3.32193	-3.32193	-3.32193	2.04452	1.04192	2.71246	2.21996	-3.32193	-3.32193	-3.32193	-3.32193	-3.32193	-3.32193	4.70914	4.67622	5.18114	4.97555	0	0	0	0	0	0	5.36644	4.36385	6.03439	5.54189	0	0	0	0	0	0	57918678	chr17	MIMAT0004494	57918678
hsa-miR-21-5p	10	10	8.93229	9.82777	10.4195	10.4962	10.9985	11.2111	8.64836	8.43972	8.07678	8.77087	8.67796	9.09371	11.3688	10.4041	11.9741	11.6986	9.18823	9.13155	9.1987	9.56334	9.60238	10.0532	0.836688	0.913343	1.41562	1.62828	-0.934502	-1.14314	-1.50608	-0.811986	-0.904897	-0.489147	1.78593	0.821262	2.39124	2.11577	-0.394625	-0.45131	-0.384162	-0.019522	0.019522	0.470294	57918636	chr17	MIMAT0000076	57918636
hsa-miR-210	2	10	-1.06982	2.43409	1.71719	1.18229	2.16512	3.01525	-3.32193	-3.32193	-3.32193	-3.32193	1.29043	-3.32193	4.21899	2.61967	3.77066	3.89591	1.85481	1.00442	1.91517	1.99077	2.24852	2.96272	-0.167801	-0.702697	0.280128	1.13027	-5.20692	-5.20692	-5.20692	-5.20692	-0.594559	-5.20692	2.334	0.734677	1.88567	2.01092	-0.0301836	-0.880574	0.0301836	0.105781	0.363531	1.07773	568175	chr11	MIMAT0000267	568175
hsa-miR-211-3p	5	7	1.93131	2.45362	3.48204	3.32718	3.83938	3.58408	-3.32193	-3.32193	-3.32193	-3.32193	1.90126	1.96136	3.90506	3.13398	3.67827	3.76553	-3.32193	-3.32193	2.29866	2.35463	-3.32193	2.5526	1.1554	1.00054	1.51274	1.25744	-5.64857	-5.64857	-5.64857	-5.64857	-0.425389	-0.36528	1.57841	0.807337	1.35162	1.43889	-5.64857	-5.64857	-0.0279885	0.0279885	-5.64857	0.225954	31357317	chr15	MIMAT0022694	31357317
hsa-miR-211-5p	0	0	-3.32193	-3.32193	-3.32193	-3.32193	-3.32193	-3.32193	-3.32193	-3.32193	-3.32193	-3.32193	-3.32193	-3.32193	-3.32193	-3.32193	-3.32193	-3.32193	-3.32193	-3.32193	-3.32193	-3.32193	-3.32193	-3.32193	0	0	0	0	0	0	0	0	0	0	0	0	0	0	0	0	0	0	0	0	31357281	chr15	MIMAT0000268	31357281
hsa-miR-2110	0	0	-3.32193	-3.32193	-3.32193	-3.32193	-3.32193	-3.32193	-3.32193	-3.32193	-3.32193	-3.32193	-3.32193	-3.32193	-3.32193	-3.32193	-3.32193	-3.32193	-3.32193	-3.32193	-3.32193	-3.32193	-3.32193	-3.32193	0	0	0	0	0	0	0	0	0	0	0	0	0	0	0	0	0	0	0	0	115933892	chr10	MIMAT0010133	115933892
hsa-miR-2113	0	0	-3.32193	-3.32193	-3.32193	-3.32193	-3.32193	-3.32193	-3.32193	-3.32193	-3.32193	-3.32193	-3.32193	-3.32193	-3.32193	-3.32193	-3.32193	-3.32193	-3.32193	-3.32193	-3.32193	-3.32193	-3.32193	-3.32193	0	0	0	0	0	0	0	0	0	0	0	0	0	0	0	0	0	0	0	0	98472469	chr6	MIMAT0009206	98472469
hsa-miR-2114-3p	0	0	-3.32193	-3.32193	-3.32193	-3.32193	-3.32193	-3.32193	-3.32193	-3.32193	-3.32193	-3.32193	-3.32193	-3.32193	-3.32193	-3.32193	-3.32193	-3.32193	-3.32193	-3.32193	-3.32193	-3.32193	-3.32193	-3.32193	0	0	0	0	0	0	0	0	0	0	0	0	0	0	0	0	0	0	0	0	149396291	chrX	MIMAT0011157	149396291
hsa-miR-2114-5p	0	0	-3.32193	-3.32193	-3.32193	-3.32193	-3.32193	-3.32193	-3.32193	-3.32193	-3.32193	-3.32193	-3.32193	-3.32193	-3.32193	-3.32193	-3.32193	-3.32193	-3.32193	-3.32193	-3.32193	-3.32193	-3.32193	-3.32193	0	0	0	0	0	0	0	0	0	0	0	0	0	0	0	0	0	0	0	0	149396258	chrX	MIMAT0011156	149396258
hsa-miR-2115-3p	0	0	-3.32193	-3.32193	-3.32193	-3.32193	-3.32193	-3.32193	-3.32193	-3.32193	-3.32193	-3.32193	-3.32193	-3.32193	-3.32193	-3.32193	-3.32193	-3.32193	-3.32193	-3.32193	-3.32193	-3.32193	-3.32193	-3.32193	0	0	0	0	0	0	0	0	0	0	0	0	0	0	0	0	0	0	0	0	48357928	chr3	MIMAT0011159	48357928
hsa-miR-2115-5p	0	0	-3.32193	-3.32193	-3.32193	-3.32193	-3.32193	-3.32193	-3.32193	-3.32193	-3.32193	-3.32193	-3.32193	-3.32193	-3.32193	-3.32193	-3.32193	-3.32193	-3.32193	-3.32193	-3.32193	-3.32193	-3.32193	-3.32193	0	0	0	0	0	0	0	0	0	0	0	0	0	0	0	0	0	0	0	0	48357891	chr3	MIMAT0011158	48357891
hsa-miR-2116-3p	0	0	-3.32193	-3.32193	-3.32193	-3.32193	-3.32193	-3.32193	-3.32193	-3.32193	-3.32193	-3.32193	-3.32193	-3.32193	-3.32193	-3.32193	-3.32193	-3.32193	-3.32193	-3.32193	-3.32193	-3.32193	-3.32193	-3.32193	0	0	0	0	0	0	0	0	0	0	0	0	0	0	0	0	0	0	0	0	59463452	chr15	MIMAT0011161	59463452
hsa-miR-2116-5p	0	0	-3.32193	-3.32193	-3.32193	-3.32193	-3.32193	-3.32193	-3.32193	-3.32193	-3.32193	-3.32193	-3.32193	-3.32193	-3.32193	-3.32193	-3.32193	-3.32193	-3.32193	-3.32193	-3.32193	-3.32193	-3.32193	-3.32193	0	0	0	0	0	0	0	0	0	0	0	0	0	0	0	0	0	0	0	0	59463415	chr15	MIMAT0011160	59463415
hsa-miR-2117	0	0	-3.32193	-3.32193	-3.32193	-3.32193	-3.32193	-3.32193	-3.32193	-3.32193	-3.32193	-3.32193	-3.32193	-3.32193	-3.32193	-3.32193	-3.32193	-3.32193	-3.32193	-3.32193	-3.32193	-3.32193	-3.32193	-3.32193	0	0	0	0	0	0	0	0	0	0	0	0	0	0	0	0	0	0	0	0	41522230	chr17	MIMAT0011162	41522230
hsa-miR-212-3p	0	0	-3.32193	-3.32193	-3.32193	-3.32193	1.27406	-3.32193	-3.32193	-3.32193	-3.32193	-3.32193	-3.32193	-3.32193	3.51857	1.07769	1.88898	2.8577	-3.32193	-3.32193	-3.32193	-3.32193	-3.32193	-3.32193	0	0	4.59599	0	0	0	0	0	0	0	6.84049	4.39962	5.21091	6.17963	0	0	0	0	0	0	1953655	chr17	MIMAT0000269	1953655
hsa-miR-212-5p	0	0	-3.32193	-3.32193	-3.32193	-3.32193	-3.32193	-3.32193	-3.32193	-3.32193	-3.32193	-3.32193	-3.32193	-3.32193	-3.32193	-3.32193	-3.32193	-3.32193	-3.32193	-3.32193	-3.32193	-3.32193	-3.32193	-3.32193	0	0	0	0	0	0	0	0	0	0	0	0	0	0	0	0	0	0	0	0	1953617	chr17	MIMAT0022695	1953617
hsa-miR-214-3p	0	0	-3.32193	-3.32193	-3.32193	-3.32193	-3.32193	-3.32193	-3.32193	-3.32193	-3.32193	-3.32193	-3.32193	-3.32193	-3.32193	-3.32193	-3.32193	-3.32193	-3.32193	-3.32193	-3.32193	-3.32193	-3.32193	-3.32193	0	0	0	0	0	0	0	0	0	0	0	0	0	0	0	0	0	0	0	0	172108029	chr1	MIMAT0000271	172108029
hsa-miR-214-5p	0	0	-3.32193	-3.32193	-3.32193	-3.32193	-3.32193	-3.32193	-3.32193	-3.32193	-3.32193	-3.32193	-3.32193	-3.32193	-3.32193	-3.32193	-3.32193	-3.32193	-3.32193	-3.32193	-3.32193	-3.32193	-3.32193	-3.32193	0	0	0	0	0	0	0	0	0	0	0	0	0	0	0	0	0	0	0	0	172107988	chr1	MIMAT0004564	172107988
hsa-miR-215	4	9	-3.32193	2.19724	3.21681	3.51971	3.85168	3.64615	-3.32193	-3.32193	-3.32193	-3.32193	-3.32193	-3.32193	4.5301	3.3579	4.01382	4.52741	2.1033	-3.32193	1.97698	2.0567	1.98183	2.29118	1.13681	1.43971	1.77168	1.56615	-5.40193	-5.40193	-5.40193	-5.40193	-5.40193	-5.40193	2.4501	1.2779	1.93382	2.44741	0.023299	-5.40193	-0.103017	-0.023299	-0.0981659	0.211179	220291241	chr1	MIMAT0000272	220291241
hsa-miR-216a-3p	0	0	-3.32193	-3.32193	-3.32193	-3.32193	-3.32193	-3.32193	-3.32193	-3.32193	-3.32193	-3.32193	-3.32193	-3.32193	-3.32193	-3.32193	-3.32193	-3.32193	-3.32193	-3.32193	-3.32193	-3.32193	-3.32193	-3.32193	0	0	0	0	0	0	0	0	0	0	0	0	0	0	0	0	0	0	0	0	56216163	chr2	MIMAT0022844	56216163
hsa-miR-216a-5p	0	0	-3.32193	-3.32193	-3.32193	-3.32193	-3.32193	-3.32193	-3.32193	-3.32193	-3.32193	-3.32193	-3.32193	-3.32193	-3.32193	-3.32193	-3.32193	-3.32193	-3.32193	-3.32193	-3.32193	-3.32193	-3.32193	-3.32193	0	0	0	0	0	0	0	0	0	0	0	0	0	0	0	0	0	0	0	0	56216124	chr2	MIMAT0000273	56216124
hsa-miR-216b	0	0	-3.32193	-3.32193	-3.32193	-3.32193	-3.32193	-3.32193	-3.32193	-3.32193	-3.32193	-3.32193	-3.32193	-3.32193	-3.32193	-3.32193	-3.32193	-3.32193	-3.32193	-3.32193	-3.32193	-3.32193	-3.32193	-3.32193	0	0	0	0	0	0	0	0	0	0	0	0	0	0	0	0	0	0	0	0	56227880	chr2	MIMAT0004959	56227880
hsa-miR-217	0	0	-3.32193	-3.32193	-3.32193	-3.32193	-3.32193	-3.32193	-3.32193	-3.32193	-3.32193	-3.32193	-3.32193	-3.32193	-3.32193	-3.32193	-3.32193	-3.32193	-3.32193	-3.32193	-3.32193	-3.32193	-3.32193	-3.32193	0	0	0	0	0	0	0	0	0	0	0	0	0	0	0	0	0	0	0	0	56210158	chr2	MIMAT0000274	56210158
hsa-miR-218-1-3p	0	0	-3.32193	-3.32193	-3.32193	-3.32193	-3.32193	-3.32193	-3.32193	-3.32193	-3.32193	-3.32193	-3.32193	-3.32193	-3.32193	-3.32193	-3.32193	-3.32193	-3.32193	-3.32193	-3.32193	-3.32193	-3.32193	-3.32193	0	0	0	0	0	0	0	0	0	0	0	0	0	0	0	0	0	0	0	0	20529972	chr4	MIMAT0004565	20529972
hsa-miR-218-2-3p	0	0	-3.32193	-3.32193	-3.32193	-3.32193	-3.32193	-3.32193	-3.32193	-3.32193	-3.32193	-3.32193	-3.32193	-3.32193	-3.32193	-3.32193	-3.32193	-3.32193	-3.32193	-3.32193	-3.32193	-3.32193	-3.32193	-3.32193	0	0	0	0	0	0	0	0	0	0	0	0	0	0	0	0	0	0	0	0	168195238	chr5	MIMAT0004566	168195238
hsa-miR-218-5p	7	1	1.59245	-3.32193	3.15384	3.25708	5.81694	1.52087	1.66403	-3.32193	1.29027	1.19941	-3.32193	3.25859	-3.32193	-3.32193	2.9098	-3.32193	-3.32193	-3.32193	-3.32193	-3.32193	-3.32193	-3.32193	6.47577	6.57901	9.13887	4.8428	4.98596	0	4.6122	4.52134	0	6.58052	0	0	6.23173	0	0	0	0	0	0	0	20529923	chr4	MIMAT0000275	20529923
hsa-miR-219-1-3p	0	0	-3.32193	-3.32193	-3.32193	-3.32193	-3.32193	-3.32193	-3.32193	-3.32193	-3.32193	-3.32193	-3.32193	-3.32193	-3.32193	-3.32193	-3.32193	-3.32193	-3.32193	-3.32193	-3.32193	-3.32193	-3.32193	-3.32193	0	0	0	0	0	0	0	0	0	0	0	0	0	0	0	0	0	0	0	0	33175682	chr6	MIMAT0004567	33175682
hsa-miR-219-2-3p	0	0	-3.32193	-3.32193	-3.32193	-3.32193	-3.32193	-3.32193	-3.32193	-3.32193	-3.32193	-3.32193	-3.32193	-3.32193	-3.32193	-3.32193	-3.32193	-3.32193	-3.32193	-3.32193	-3.32193	-3.32193	-3.32193	-3.32193	0	0	0	0	0	0	0	0	0	0	0	0	0	0	0	0	0	0	0	0	131154979	chr9	MIMAT0004675	131154979
hsa-miR-219-5p	0	0	-3.32193	-3.32193	-3.32193	-3.32193	1.21858	-3.32193	-3.32193	-3.32193	-3.32193	-3.32193	-3.32193	-3.32193	2.48069	-3.32193	1.8651	1.17509	-3.32193	-3.32193	-3.32193	-3.32193	-3.32193	-3.32193	0	0	4.54051	0	0	0	0	0	0	0	5.80262	0	5.18703	4.49702	0	0	0	0	0	0	33283610	chr6	MIMAT0000276	33283610
hsa-miR-22-3p	10	10	7.73952	8.78619	8.7176	8.45721	9.03799	8.89804	7.78924	7.32425	6.96054	7.36315	7.33681	7.6898	10.4671	8.83158	9.38069	10.0862	7.99956	8.07379	8.47474	8.7408	8.35865	9.10163	0.251626	-0.0087635	0.572021	0.432066	-0.676736	-1.14172	-1.50543	-1.10282	-1.12917	-0.776167	2.00115	0.365607	0.914715	1.62024	-0.46641	-0.392186	0.0087635	0.274825	-0.107325	0.635663	1617270	chr17	MIMAT0000077	1617270
hsa-miR-22-5p	0	2	-3.32193	-0.962876	1.35951	1.11513	1.35594	1.52712	-3.32193	-3.32193	-3.32193	-3.32193	-3.32193	-3.32193	3.19654	1.69398	2.05396	2.90682	-3.32193	-3.32193	-3.32193	-3.32193	-3.32193	1.39618	4.68144	4.43705	4.67787	4.84905	0	0	0	0	0	0	6.51847	5.01591	5.37588	6.22875	0	0	0	0	0	4.7181	1617232	chr17	MIMAT0004495	1617232
hsa-miR-221-3p	10	10	2.2072	2.28334	4.00204	4.0598	4.43056	4.4673	2.24555	2.05961	1.57014	1.72355	2.16885	2.09995	4.71389	3.24754	3.77916	4.55674	1.94933	2.1624	2.2676	2.13135	1.96433	2.29907	1.74547	1.80323	2.17399	2.21072	-0.0110272	-0.196963	-0.686437	-0.533025	-0.0877205	-0.156626	2.45731	0.990963	1.52258	2.30017	-0.307241	-0.0941743	0.0110272	-0.125222	-0.292246	0.0425001	45605671	chrX	MIMAT0000278	45605671
hsa-miR-221-5p	8	10	1.43286	1.71732	3.19458	2.9476	3.62325	3.73573	1.42136	1.18662	-3.32193	1.07678	1.31104	1.44436	3.91241	2.84487	2.9894	3.89243	1.25926	1.42436	1.61845	1.66991	1.22724	1.76474	1.55039	1.30342	1.97907	2.09155	-0.222828	-0.457562	-4.96611	-0.567398	-0.333145	-0.199823	2.26823	1.20069	1.34522	2.24825	-0.384923	-0.219825	-0.0257281	0.0257281	-0.416947	0.120554	45605630	chrX	MIMAT0004568	45605630
hsa-miR-222-3p	10	10	3.16952	3.1133	4.81266	4.62439	5.21443	5.30326	2.91441	2.3677	2.54906	2.59166	3.23736	3.10168	4.92833	3.62654	4.50516	5.37027	2.7351	2.4577	3.21868	2.63513	2.74	3.00793	1.65248	1.46421	2.05425	2.14308	-0.245772	-0.792481	-0.611119	-0.568517	0.0771837	-0.0584977	1.76815	0.466365	1.34498	2.21009	-0.425084	-0.70248	0.0584977	-0.525048	-0.420176	-0.152254	45606509	chrX	MIMAT0000279	45606509
hsa-miR-222-5p	0	0	-3.32193	-3.32193	-3.32193	-3.32193	-3.32193	-3.32193	-3.32193	-3.32193	-3.32193	-3.32193	-3.32193	-3.32193	-3.32193	-3.32193	-3.32193	-3.32193	-3.32193	-3.32193	-3.32193	-3.32193	-3.32193	-3.32193	0	0	0	0	0	0	0	0	0	0	0	0	0	0	0	0	0	0	0	0	45606472	chrX	MIMAT0004569	45606472
hsa-miR-223-3p	10	10	9.42889	6.10793	10.5627	10.5644	11.414	10.9589	9.54714	9.30368	8.32079	9.31065	9.19381	9.25423	8.32438	7.44533	7.01372	8.28587	5.75544	6.1791	6.03676	5.99662	5.55567	5.0725	2.24007	2.2418	3.09146	2.63627	1.22455	0.981094	-0.0017925	0.988065	0.871225	0.931648	0.0017925	-0.877255	-1.30886	-0.0367185	-2.56715	-2.14349	-2.28582	-2.32596	-2.76692	-3.25009	65238780	chrX	MIMAT0000280	65238780
hsa-miR-223-5p	1	0	0.0783756	-3.32193	0.433782	0.731652	1.24719	1.98025	0.0759981	-3.32193	-3.32193	0.0807531	-3.32193	-3.32193	-3.32193	-3.32193	-3.32193	-3.32193	-3.32193	-3.32193	-3.32193	-3.32193	-3.32193	-3.32193	3.75571	4.05358	4.56911	5.30218	3.39793	0	0	3.40268	0	0	0	0	0	0	0	0	0	0	0	0	65238737	chrX	MIMAT0004570	65238737
hsa-miR-224-3p	0	0	-3.32193	-3.32193	-3.32193	-3.32193	-3.32193	-3.32193	-3.32193	-3.32193	-3.32193	-3.32193	-3.32193	-3.32193	-3.32193	-3.32193	-3.32193	-3.32193	-3.32193	-3.32193	-3.32193	-3.32193	-3.32193	-3.32193	0	0	0	0	0	0	0	0	0	0	0	0	0	0	0	0	0	0	0	0	151127124	chrX	MIMAT0009198	151127124
hsa-miR-224-5p	0	0	-3.32193	-3.32193	-3.32193	-3.32193	-3.32193	-3.32193	-3.32193	-3.32193	-3.32193	-3.32193	-3.32193	-3.32193	-3.32193	-3.32193	-3.32193	-3.32193	-3.32193	-3.32193	-3.32193	-3.32193	-3.32193	-3.32193	0	0	0	0	0	0	0	0	0	0	0	0	0	0	0	0	0	0	0	0	151127077	chrX	MIMAT0000281	151127077
hsa-miR-2276	0	0	-3.32193	-3.32193	-3.32193	1.07063	1.18995	-3.32193	-3.32193	-3.32193	-3.32193	-3.32193	-3.32193	-3.32193	2.5273	-3.32193	-3.32193	-3.32193	-3.32193	-3.32193	-3.32193	-3.32193	-3.32193	-3.32193	0	4.39256	4.51188	0	0	0	0	0	0	0	5.84923	0	0	0	0	0	0	0	0	0	24736617	chr13	MIMAT0011775	24736617
hsa-miR-2277-3p	0	0	-3.32193	-3.32193	-3.32193	-3.32193	-3.32193	-3.32193	-3.32193	-3.32193	-3.32193	-3.32193	-3.32193	-3.32193	-3.32193	-3.32193	-3.32193	-3.32193	-3.32193	-3.32193	-3.32193	-3.32193	-3.32193	-3.32193	0	0	0	0	0	0	0	0	0	0	0	0	0	0	0	0	0	0	0	0	92956480	chr5	MIMAT0011777	92956480
hsa-miR-2277-5p	0	0	-3.32193	-3.32193	-3.32193	-3.32193	-3.32193	-3.32193	-3.32193	-3.32193	-3.32193	-3.32193	-3.32193	-3.32193	-3.32193	-3.32193	-3.32193	-3.32193	-3.32193	-3.32193	-3.32193	-3.32193	-3.32193	-3.32193	0	0	0	0	0	0	0	0	0	0	0	0	0	0	0	0	0	0	0	0	92956442	chr5	MIMAT0017352	92956442
hsa-miR-2278	0	0	-3.32193	-3.32193	-3.32193	-3.32193	-3.32193	-3.32193	-3.32193	-3.32193	-3.32193	-3.32193	-3.32193	-3.32193	-3.32193	-3.32193	-3.32193	-3.32193	-3.32193	-3.32193	-3.32193	-3.32193	-3.32193	-3.32193	0	0	0	0	0	0	0	0	0	0	0	0	0	0	0	0	0	0	0	0	97572267	chr9	MIMAT0011778	97572267
hsa-miR-2355-3p	0	0	-3.32193	-3.32193	-3.32193	-3.32193	-3.32193	-3.32193	-3.32193	-3.32193	-3.32193	-3.32193	-3.32193	-3.32193	-3.32193	-3.32193	-3.32193	-3.32193	-3.32193	-3.32193	-3.32193	-3.32193	-3.32193	-3.32193	0	0	0	0	0	0	0	0	0	0	0	0	0	0	0	0	0	0	0	0	207974785	chr2	MIMAT0017950	207974785
hsa-miR-2355-5p	0	0	-3.32193	-3.32193	-3.32193	-3.32193	-3.32193	-3.32193	-3.32193	-3.32193	-3.32193	-3.32193	-3.32193	-3.32193	-3.32193	-3.32193	-3.32193	-3.32193	-3.32193	-3.32193	-3.32193	-3.32193	-3.32193	-3.32193	0	0	0	0	0	0	0	0	0	0	0	0	0	0	0	0	0	0	0	0	207974741	chr2	MIMAT0016895	207974741
hsa-miR-2392	7	6	1.09248	1.23502	2.73899	3.85093	4.04027	3.63687	-3.32193	1.14008	-3.32193	0.951901	-3.32193	1.04488	3.35217	2.59274	3.56984	3.16889	1.21762	-3.32193	0.910111	1.25241	-3.32193	1.20408	1.52814	2.64008	2.82942	2.42602	-4.53278	-0.0707716	-4.53278	-0.258949	-4.53278	-0.165966	2.14132	1.38189	2.35899	1.95804	0.0067717	-4.53278	-0.300739	0.0415598	-4.53278	-0.0067717	101280895	chr14	MIMAT0019043	101280895
hsa-miR-23a-3p	10	10	7.97356	8.04796	9.56008	8.96762	10.138	9.39143	8.03738	7.90973	6.8126	7.40838	7.87443	7.54379	10.457	8.53795	9.58162	9.69141	8.02485	7.99417	7.62299	7.81471	7.61647	8.07108	1.52896	0.936503	2.10689	1.36032	0.0062685	-0.121386	-1.21851	-0.622737	-0.156687	-0.487322	2.42585	0.506833	1.5505	1.6603	-0.0062685	-0.0369455	-0.408123	-0.216408	-0.414647	0.0399665	13947465	chr19	MIMAT0000078	13947465
hsa-miR-23a-5p	0	0	-3.32193	-3.32193	-3.32193	0.64678	1.0267	-3.32193	-3.32193	-3.32193	-3.32193	-3.32193	-3.32193	-3.32193	0.146042	-3.32193	0.178504	-3.32193	-3.32193	-3.32193	-3.32193	-3.32193	-3.32193	-3.32193	0	3.96871	4.34863	0	0	0	0	0	0	0	3.46797	0	3.50043	0	0	0	0	0	0	0	13947430	chr19	MIMAT0004496	13947430
hsa-miR-23b-3p	10	10	3.66249	4.25258	4.96335	4.68815	5.58465	5.0452	3.51817	3.75409	1.95897	2.73206	3.5144	3.57089	6.39673	4.56325	5.37494	5.69432	3.8427	4.12159	3.59133	3.88042	3.75352	4.38358	0.962346	0.687146	1.58364	1.04419	-0.482835	-0.246919	-2.04204	-1.26895	-0.486605	-0.430118	2.39572	0.562241	1.37393	1.69331	-0.158308	0.120581	-0.40968	-0.120581	-0.247487	0.382577	97847551	chr9	MIMAT0000418	97847551
hsa-miR-23b-5p	0	0	-3.32193	-3.32193	-3.32193	-3.32193	-3.32193	-3.32193	-3.32193	-3.32193	-3.32193	-3.32193	-3.32193	-3.32193	-3.32193	-3.32193	-3.32193	-3.32193	-3.32193	-3.32193	-3.32193	-3.32193	-3.32193	-3.32193	0	0	0	0	0	0	0	0	0	0	0	0	0	0	0	0	0	0	0	0	97847511	chr9	MIMAT0004587	97847511
hsa-miR-23c	0	0	-3.32193	-3.32193	-3.32193	-3.32193	-3.32193	-3.32193	-3.32193	-3.32193	-3.32193	-3.32193	-3.32193	-3.32193	-3.32193	-3.32193	-3.32193	-3.32193	-3.32193	-3.32193	-3.32193	-3.32193	-3.32193	-3.32193	0	0	0	0	0	0	0	0	0	0	0	0	0	0	0	0	0	0	0	0	20035292	chrX	MIMAT0018000	20035292
hsa-miR-24-1-5p	0	0	-3.32193	-3.32193	-3.32193	-3.32193	-3.32193	-3.32193	-3.32193	-3.32193	-3.32193	-3.32193	-3.32193	-3.32193	-3.32193	-3.32193	-3.32193	-3.32193	-3.32193	-3.32193	-3.32193	-3.32193	-3.32193	-3.32193	0	0	0	0	0	0	0	0	0	0	0	0	0	0	0	0	0	0	0	0	96888131	chr9	MIMAT0000079	96888131
hsa-miR-24-2-5p	0	0	-3.32193	-3.32193	-3.32193	-3.32193	-3.32193	-3.32193	-3.32193	-3.32193	-3.32193	-3.32193	-3.32193	-3.32193	-3.32193	-3.32193	-3.32193	-3.32193	-3.32193	-3.32193	-3.32193	-3.32193	-3.32193	-3.32193	0	0	0	0	0	0	0	0	0	0	0	0	0	0	0	0	0	0	0	0	13947134	chr19	MIMAT0004497	13947134
hsa-miR-24-3p	10	10	8.18443	8.15748	9.34053	8.85664	9.8325	9.39516	8.334	7.88218	7.46377	7.78344	8.03485	7.72501	10.0053	8.33725	9.2733	9.61975	8.1044	7.97512	7.95159	7.98279	7.81971	8.21056	1.18304	0.699162	1.67502	1.23768	0.176522	-0.275301	-0.693716	-0.374045	-0.122632	-0.432473	1.84782	0.179765	1.11582	1.46227	-0.053082	-0.182362	-0.205892	-0.174692	-0.337771	0.053082	97848350	chr9	MIMAT0000080	97848350
hsa-miR-2467-3p	0	0	-3.32193	-3.32193	-3.32193	-3.32193	-3.32193	-3.32193	-3.32193	-3.32193	-3.32193	-3.32193	-3.32193	-3.32193	-3.32193	-3.32193	-3.32193	-3.32193	-3.32193	-3.32193	-3.32193	-3.32193	-3.32193	-3.32193	0	0	0	0	0	0	0	0	0	0	0	0	0	0	0	0	0	0	0	0	240273491	chr2	MIMAT0019953	240273491
hsa-miR-2467-5p	0	0	-3.32193	-3.32193	-3.32193	-3.32193	-3.32193	-3.32193	-3.32193	-3.32193	-3.32193	-3.32193	-3.32193	-3.32193	-3.32193	-3.32193	-3.32193	-3.32193	-3.32193	-3.32193	-3.32193	-3.32193	-3.32193	-3.32193	0	0	0	0	0	0	0	0	0	0	0	0	0	0	0	0	0	0	0	0	240273452	chr2	MIMAT0019952	240273452
hsa-miR-25-3p	10	10	7.89328	7.88543	8.63472	8.77576	9.34767	9.39423	7.93368	7.68015	6.9956	7.60061	7.85289	7.59655	9.59449	8.22026	9.08717	9.42891	7.61158	7.53462	7.56993	7.90829	7.60439	7.86257	0.749295	0.890333	1.46225	1.50881	0.048253	-0.205282	-0.889823	-0.284819	-0.0325394	-0.288881	1.70906	0.334832	1.20174	1.54349	-0.273848	-0.350804	-0.3155	0.022858	-0.281034	-0.022858	99691255	chr7	MIMAT0000081	99691255
hsa-miR-25-5p	0	0	-3.32193	-3.32193	-3.32193	-3.32193	-3.32193	-3.32193	-3.32193	-3.32193	-3.32193	-3.32193	-3.32193	-3.32193	-3.32193	-3.32193	-3.32193	-3.32193	-3.32193	-3.32193	-3.32193	-3.32193	-3.32193	-3.32193	0	0	0	0	0	0	0	0	0	0	0	0	0	0	0	0	0	0	0	0	99691216	chr7	MIMAT0004498	99691216
hsa-miR-2681-3p	0	0	-3.32193	-3.32193	-3.32193	-3.32193	-3.32193	-3.32193	-3.32193	-3.32193	-3.32193	-3.32193	-3.32193	-3.32193	-3.32193	-3.32193	-3.32193	-3.32193	-3.32193	-3.32193	-3.32193	-3.32193	-3.32193	-3.32193	0	0	0	0	0	0	0	0	0	0	0	0	0	0	0	0	0	0	0	0	102620073	chr13	MIMAT0013516	102620073
hsa-miR-2681-5p	0	0	-3.32193	-3.32193	-3.32193	-3.32193	-3.32193	-3.32193	-3.32193	-3.32193	-3.32193	-3.32193	-3.32193	-3.32193	-3.32193	-3.32193	-3.32193	-3.32193	-3.32193	-3.32193	-3.32193	-3.32193	-3.32193	-3.32193	0	0	0	0	0	0	0	0	0	0	0	0	0	0	0	0	0	0	0	0	102620034	chr13	MIMAT0013515	102620034
hsa-miR-2682-3p	0	0	-3.32193	-3.32193	-3.32193	-3.32193	-3.32193	-3.32193	-3.32193	-3.32193	-3.32193	-3.32193	-3.32193	-3.32193	-3.32193	-3.32193	-3.32193	-3.32193	-3.32193	-3.32193	-3.32193	-3.32193	-3.32193	-3.32193	0	0	0	0	0	0	0	0	0	0	0	0	0	0	0	0	0	0	0	0	98510878	chr1	MIMAT0013518	98510878
hsa-miR-2682-5p	0	0	-3.32193	-3.32193	-3.32193	-3.32193	-3.32193	-3.32193	-3.32193	-3.32193	-3.32193	-3.32193	-3.32193	-3.32193	-3.32193	-3.32193	-3.32193	-3.32193	-3.32193	-3.32193	-3.32193	-3.32193	-3.32193	-3.32193	0	0	0	0	0	0	0	0	0	0	0	0	0	0	0	0	0	0	0	0	98510842	chr1	MIMAT0013517	98510842
hsa-miR-26a-1-3p	0	0	-3.32193	-3.32193	-3.32193	-3.32193	-3.32193	-3.32193	-3.32193	-3.32193	-3.32193	-3.32193	-3.32193	-3.32193	-3.32193	-3.32193	-3.32193	-3.32193	-3.32193	-3.32193	-3.32193	-3.32193	-3.32193	-3.32193	0	0	0	0	0	0	0	0	0	0	0	0	0	0	0	0	0	0	0	0	38010944	chr3	MIMAT0004499	38010944
hsa-miR-26a-2-3p	0	0	-3.32193	-3.32193	-3.32193	-3.32193	-3.32193	-3.32193	-3.32193	-3.32193	-3.32193	-3.32193	-3.32193	-3.32193	-3.32193	-3.32193	-3.32193	-3.32193	-3.32193	-3.32193	-3.32193	-3.32193	-3.32193	-3.32193	0	0	0	0	0	0	0	0	0	0	0	0	0	0	0	0	0	0	0	0	58218464	chr12	MIMAT0004681	58218464
hsa-miR-26a-5p	10	10	7.44143	7.10144	9.16511	8.66056	9.851	9.06373	7.47431	7.29517	6.32559	6.98533	7.40854	7.15468	9.29722	7.43108	8.66041	9.16122	6.98681	7.06131	6.9124	7.00662	6.97012	7.14157	1.81325	1.30871	2.49915	1.71187	0.122459	-0.0566837	-1.02626	-0.366521	0.0566837	-0.197172	1.94536	0.079224	1.30855	1.80937	-0.365046	-0.290541	-0.439451	-0.34524	-0.381739	-0.210288	38010911	chr3	MIMAT0000082	38010911
hsa-miR-26b-3p	0	0	-3.32193	-3.32193	-3.32193	-3.32193	-3.32193	-3.32193	-3.32193	-3.32193	-3.32193	-3.32193	-3.32193	-3.32193	-3.32193	-3.32193	-3.32193	-3.32193	-3.32193	-3.32193	-3.32193	-3.32193	-3.32193	-3.32193	0	0	0	0	0	0	0	0	0	0	0	0	0	0	0	0	0	0	0	0	219267417	chr2	MIMAT0004500	219267417
hsa-miR-26b-5p	10	10	8.89496	9.64602	10.1347	10.1196	11.0811	10.4917	9.0287	8.58105	8.00305	8.7419	8.72419	8.76123	11.5871	10.1141	11.2371	11.7291	9.44773	9.30832	9.61986	9.58408	9.57254	9.67218	0.532716	0.517627	1.47913	0.889685	-0.573271	-1.02092	-1.59892	-0.860074	-0.87778	-0.840741	1.98511	0.512085	1.63515	2.12715	-0.154244	-0.293647	0.017891	-0.017891	-0.029431	0.07021	219267381	chr2	MIMAT0000083	219267381
hsa-miR-27a-3p	10	10	7.79612	7.64726	9.39693	8.65349	9.61351	9.10878	7.87099	7.51373	6.53616	7.36075	7.72126	7.53777	9.9757	7.83905	8.89975	9.03546	7.50514	7.78937	7.33792	7.42992	7.31927	7.36802	1.64162	0.89818	1.8582	1.35347	0.115676	-0.241587	-1.21915	-0.394563	-0.0340578	-0.217545	2.22039	0.0837324	1.14444	1.28014	-0.250171	0.0340578	-0.417396	-0.325393	-0.436044	-0.387297	13947324	chr19	MIMAT0000084	13947324
hsa-miR-27a-5p	0	0	-3.32193	-3.32193	-3.32193	-3.32193	-3.32193	-3.32193	-3.32193	-3.32193	-3.32193	-3.32193	-3.32193	-3.32193	-3.32193	-3.32193	-3.32193	-3.32193	-3.32193	-3.32193	-3.32193	-3.32193	-3.32193	-3.32193	0	0	0	0	0	0	0	0	0	0	0	0	0	0	0	0	0	0	0	0	13947284	chr19	MIMAT0004501	13947284
hsa-miR-27b-3p	10	10	3.63961	3.88811	5.0544	4.64946	5.4869	5.16366	3.58356	3.67421	1.95916	3.08752	3.44088	3.605	6.19809	4.29747	5.26227	5.65312	3.50277	3.82577	3.36139	3.72066	3.39868	3.95045	1.28119	0.876247	1.71369	1.39045	-0.189652	-0.0990054	-1.81405	-0.685696	-0.332332	-0.168208	2.42488	0.52426	1.48906	1.87991	-0.270437	0.0525535	-0.411823	-0.0525535	-0.374529	0.177236	97847790	chr9	MIMAT0000419	97847790
hsa-miR-27b-5p	0	0	-3.32193	-3.32193	-3.32193	-3.32193	-3.32193	-3.32193	-3.32193	-3.32193	-3.32193	-3.32193	-3.32193	-3.32193	-3.32193	-3.32193	-3.32193	-3.32193	-3.32193	-3.32193	-3.32193	-3.32193	-3.32193	-3.32193	0	0	0	0	0	0	0	0	0	0	0	0	0	0	0	0	0	0	0	0	97847750	chr9	MIMAT0004588	97847750
hsa-miR-28-3p	0	0	-3.32193	-3.32193	-3.32193	-3.32193	-3.32193	-3.32193	-3.32193	-3.32193	-3.32193	-3.32193	-3.32193	-3.32193	0.198934	-3.32193	-3.32193	-3.32193	-3.32193	-3.32193	-3.32193	-3.32193	-3.32193	-3.32193	0	0	0	0	0	0	0	0	0	0	3.52086	0	0	0	0	0	0	0	0	0	188406631	chr3	MIMAT0004502	188406631
hsa-miR-28-5p	10	10	5.47075	6.07832	6.60177	6.52399	7.1727	6.84491	5.48774	5.45376	4.78153	5.14838	5.38622	5.36452	7.84481	6.3225	7.24162	7.69271	5.73669	5.67146	5.75792	5.96241	5.8566	6.19424	0.692264	0.614483	1.26319	0.935404	-0.421767	-0.45575	-1.12798	-0.761127	-0.523287	-0.544988	1.9353	0.412993	1.33211	1.7832	-0.172813	-0.238044	-0.151586	0.0529072	-0.0529072	0.284728	189889278	chr3	MIMAT0000085	189889278
hsa-miR-2861	10	10	5.6418	5.943	6.35449	7.41417	8.02649	7.48144	5.3895	5.71423	5.06545	5.32127	5.56936	5.22986	7.82359	6.52483	7.59357	6.9452	5.69281	5.86952	5.85107	5.53488	6.01648	5.74639	0.494199	1.55387	2.1662	1.62115	-0.470794	-0.146062	-0.794847	-0.53902	-0.290936	-0.630435	1.9633	0.664537	1.73328	1.08491	-0.167489	0.00922825	-0.00922825	-0.32542	0.156188	-0.113902	130548259	chr9	MIMAT0013802	130548259
hsa-miR-2909	0	0	-3.32193	-3.32193	-3.32193	-3.32193	-3.32193	-3.32193	-3.32193	-3.32193	-3.32193	-3.32193	-3.32193	-3.32193	-3.32193	-3.32193	-3.32193	-3.32193	-3.32193	-3.32193	-3.32193	-3.32193	-3.32193	-3.32193	0	0	0	0	0	0	0	0	0	0	0	0	0	0	0	0	0	0	0	0	35391051	chr17	MIMAT0013863	35391051
hsa-miR-296-3p	0	0	-3.32193	-3.32193	-3.32193	-3.32193	-3.32193	-3.32193	-3.32193	-3.32193	-3.32193	-3.32193	-3.32193	-3.32193	-3.32193	-3.32193	-3.32193	-3.32193	-3.32193	-3.32193	-3.32193	-3.32193	-3.32193	-3.32193	0	0	0	0	0	0	0	0	0	0	0	0	0	0	0	0	0	0	0	0	57392738	chr20	MIMAT0004679	57392738
hsa-miR-296-5p	0	0	-3.32193	-3.32193	-3.32193	-3.32193	-3.32193	-3.32193	-3.32193	-3.32193	-3.32193	-3.32193	-3.32193	-3.32193	-3.32193	-3.32193	-3.32193	-3.32193	-3.32193	-3.32193	-3.32193	-3.32193	-3.32193	-3.32193	0	0	0	0	0	0	0	0	0	0	0	0	0	0	0	0	0	0	0	0	56826098	chr20	MIMAT0000690	56826098
hsa-miR-2964a-3p	0	0	-3.32193	-3.32193	-3.32193	-3.32193	-3.32193	-3.32193	-3.32193	-3.32193	-3.32193	-3.32193	-3.32193	-3.32193	-3.32193	-3.32193	-3.32193	-3.32193	-3.32193	-3.32193	-3.32193	-3.32193	-3.32193	-3.32193	0	0	0	0	0	0	0	0	0	0	0	0	0	0	0	0	0	0	0	0	131154962	chr9	MIMAT0019748	131154962
hsa-miR-2964a-5p	0	0	-3.32193	-3.32193	-3.32193	-3.32193	-3.32193	-3.32193	-3.32193	-3.32193	-3.32193	-3.32193	-3.32193	-3.32193	-3.32193	-3.32193	-3.32193	-3.32193	-3.32193	-3.32193	-3.32193	-3.32193	-3.32193	-3.32193	0	0	0	0	0	0	0	0	0	0	0	0	0	0	0	0	0	0	0	0	131154920	chr9	MIMAT0019747	131154920
hsa-miR-297	0	0	-3.32193	-3.32193	-3.32193	-3.32193	-3.32193	-3.32193	-3.32193	-3.32193	-3.32193	-3.32193	-3.32193	-3.32193	-3.32193	-3.32193	-3.32193	-3.32193	-3.32193	-3.32193	-3.32193	-3.32193	-3.32193	-3.32193	0	0	0	0	0	0	0	0	0	0	0	0	0	0	0	0	0	0	0	0	111781761	chr4	MIMAT0004450	111781761
hsa-miR-298	0	0	-3.32193	-3.32193	-3.32193	-3.32193	-3.32193	-3.32193	-3.32193	-3.32193	-3.32193	-3.32193	-3.32193	-3.32193	-3.32193	-3.32193	-3.32193	-3.32193	-3.32193	-3.32193	-3.32193	-3.32193	-3.32193	-3.32193	0	0	0	0	0	0	0	0	0	0	0	0	0	0	0	0	0	0	0	0	57393314	chr20	MIMAT0004901	57393314
hsa-miR-299-3p	0	0	-3.32193	-3.32193	-3.32193	-3.32193	-3.32193	-3.32193	-3.32193	-3.32193	-3.32193	-3.32193	-3.32193	-3.32193	-3.32193	-3.32193	-3.32193	-3.32193	-3.32193	-3.32193	-3.32193	-3.32193	-3.32193	-3.32193	0	0	0	0	0	0	0	0	0	0	0	0	0	0	0	0	0	0	0	0	101490174	chr14	MIMAT0000687	101490174
hsa-miR-299-5p	0	0	-3.32193	-3.32193	-3.32193	-3.32193	-3.32193	-3.32193	-3.32193	-3.32193	-3.32193	-3.32193	-3.32193	-3.32193	-3.32193	-3.32193	-3.32193	-3.32193	-3.32193	-3.32193	-3.32193	-3.32193	-3.32193	-3.32193	0	0	0	0	0	0	0	0	0	0	0	0	0	0	0	0	0	0	0	0	101490140	chr14	MIMAT0002890	101490140
hsa-miR-29a-3p	10	10	9.22404	10.076	10.4343	10.4166	11.0421	10.4413	9.2714	9.01704	8.39192	9.03169	8.98394	9.17669	12.0467	10.3872	11.6722	11.6252	10.0501	10.0322	9.9504	10.0991	9.9611	10.0528	0.382779	0.36511	0.99059	0.38985	-0.780072	-1.03444	-1.65955	-1.01979	-1.06753	-0.874783	1.99526	0.335709	1.62078	1.57376	-0.001324	-0.019309	-0.101071	0.047655	-0.090369	0.001324	130561568	chr7	MIMAT0000086	130561568
hsa-miR-29a-5p	0	0	-3.32193	-3.32193	-3.32193	-3.32193	-3.32193	-3.32193	-3.32193	-3.32193	-3.32193	-3.32193	-3.32193	-3.32193	-3.32193	-3.32193	-3.32193	-3.32193	-3.32193	-3.32193	-3.32193	-3.32193	-3.32193	-3.32193	0	0	0	0	0	0	0	0	0	0	0	0	0	0	0	0	0	0	0	0	130561530	chr7	MIMAT0004503	130561530
hsa-miR-29b-1-5p	3	9	0.21542	1.59179	0.231604	0.296827	0.937111	0.574266	0.166265	0.107099	0	0.339058	0.199236	-3.32193	2.99922	0	1.19385	2.06392	1.29958	1.55655	1.59009	1.59349	1.81851	2.16769	-0.524084	-0.458861	0.181422	-0.181422	-0.589423	-0.64859	-0.755689	-0.416631	-0.556453	-4.07762	2.24353	-0.755689	0.438159	1.30824	0.543896	0.800865	0.834398	0.837803	1.06282	1.412	130562250	chr7	MIMAT0004514	130562250
hsa-miR-29b-2-5p	0	0	-3.32193	-3.32193	-3.32193	-3.32193	-3.32193	-3.32193	-3.32193	-3.32193	-3.32193	-3.32193	-3.32193	-3.32193	-3.32193	-3.32193	-3.32193	-3.32193	-3.32193	-3.32193	-3.32193	-3.32193	-3.32193	-3.32193	0	0	0	0	0	0	0	0	0	0	0	0	0	0	0	0	0	0	0	0	207975819	chr1	MIMAT0004515	207975819
hsa-miR-29b-3p	10	10	7.61796	8.4328	9.1554	9.01011	9.57472	9.14594	7.67946	6.90809	6.69712	7.28286	7.1866	7.55645	10.7404	9.08528	10.5406	10.5049	8.37951	8.20026	8.30533	8.39618	8.46942	8.26284	0.767554	0.622263	1.18687	0.758093	-0.708386	-1.47976	-1.69073	-1.10499	-1.20125	-0.831395	2.35252	0.697431	2.15273	2.11704	-0.0083335	-0.187588	-0.082523	0.0083335	0.0815725	-0.125012	207975861	chr1	MIMAT0000100	207975861
hsa-miR-29c-3p	10	10	8.72435	8.97437	9.80013	9.54685	10.7059	9.80063	8.77257	8.67613	7.55044	8.43566	8.51013	8.62163	10.8372	9.23195	10.454	10.6173	8.70862	8.87737	8.55003	8.82511	8.87282	9.07137	0.925042	0.671753	1.83079	0.925539	-0.102518	-0.198966	-1.32465	-0.439432	-0.364962	-0.253466	1.9621	0.356853	1.57894	1.74216	-0.166468	0.002277	-0.325062	-0.049984	-0.002277	0.196278	207975271	chr1	MIMAT0000681	207975271
hsa-miR-29c-5p	2	9	1.03457	1.52649	2.3819	2.15254	3.08783	2.70321	1.14282	-3.32193	-3.32193	-3.32193	-3.32193	0.926318	3.35592	1.70195	2.93761	3.30307	1.02553	1.17311	1.16779	1.35103	1.1689	1.71399	1.11983	0.890466	1.82576	1.44114	-0.119253	-4.584	-4.584	-4.584	-4.584	-0.335753	2.09385	0.439877	1.67553	2.041	-0.236539	-0.0889632	-0.0942831	0.0889632	-0.0931727	0.451914	207975233	chr1	MIMAT0004673	207975233
hsa-miR-300	0	0	-3.32193	-3.32193	-3.32193	-3.32193	-3.32193	-3.32193	-3.32193	-3.32193	-3.32193	-3.32193	-3.32193	-3.32193	-3.32193	-3.32193	-3.32193	-3.32193	-3.32193	-3.32193	-3.32193	-3.32193	-3.32193	-3.32193	0	0	0	0	0	0	0	0	0	0	0	0	0	0	0	0	0	0	0	0	101507758	chr14	MIMAT0004903	101507758
hsa-miR-301a-3p	10	10	2.48764	2.131	3.70743	3.0662	4.14467	4.3765	2.58702	2.15965	1.4673	1.94926	2.38827	2.04168	4.60132	2.49005	3.23033	4.21072	1.5444	1.57717	1.83801	2.21097	1.75681	2.05102	1.40781	0.766584	1.84505	2.07688	0.287399	-0.139972	-0.832326	-0.350362	0.088646	-0.25794	2.3017	0.190428	0.93071	1.9111	-0.755224	-0.722455	-0.461613	-0.088646	-0.542807	-0.248597	54583351	chr17	MIMAT0000688	54583351
hsa-miR-301a-5p	0	0	-3.32193	-3.32193	-3.32193	-3.32193	-3.32193	-3.32193	-3.32193	-3.32193	-3.32193	-3.32193	-3.32193	-3.32193	-3.32193	-3.32193	-3.32193	-3.32193	-3.32193	-3.32193	-3.32193	-3.32193	-3.32193	-3.32193	0	0	0	0	0	0	0	0	0	0	0	0	0	0	0	0	0	0	0	0	57228531	chr17	MIMAT0022696	57228531
hsa-miR-301b	0	0	-3.32193	-3.32193	-3.32193	-3.32193	-3.32193	0.607522	-3.32193	-3.32193	-3.32193	-3.32193	-3.32193	-3.32193	-3.32193	-3.32193	-3.32193	-3.32193	-3.32193	-3.32193	-3.32193	-3.32193	-3.32193	-3.32193	0	0	0	3.92945	0	0	0	0	0	0	0	0	0	0	0	0	0	0	0	0	22007317	chr22	MIMAT0004958	22007317
hsa-miR-302a-3p	0	0	-3.32193	-3.32193	-3.32193	-3.32193	-3.32193	-3.32193	-3.32193	-3.32193	-3.32193	-3.32193	-3.32193	-3.32193	-3.32193	-3.32193	-3.32193	-3.32193	-3.32193	-3.32193	-3.32193	-3.32193	-3.32193	-3.32193	0	0	0	0	0	0	0	0	0	0	0	0	0	0	0	0	0	0	0	0	113569404	chr4	MIMAT0000684	113569404
hsa-miR-302a-5p	0	0	-3.32193	-3.32193	-3.32193	-3.32193	-3.32193	-3.32193	-3.32193	-3.32193	-3.32193	-3.32193	-3.32193	-3.32193	-3.32193	-3.32193	-3.32193	-3.32193	-3.32193	-3.32193	-3.32193	-3.32193	-3.32193	-3.32193	0	0	0	0	0	0	0	0	0	0	0	0	0	0	0	0	0	0	0	0	113569366	chr4	MIMAT0000683	113569366
hsa-miR-302b-3p	0	0	-3.32193	-3.32193	-3.32193	-3.32193	-3.32193	-3.32193	-3.32193	-3.32193	-3.32193	-3.32193	-3.32193	-3.32193	-3.32193	-3.32193	-3.32193	-3.32193	-3.32193	-3.32193	-3.32193	-3.32193	-3.32193	-3.32193	0	0	0	0	0	0	0	0	0	0	0	0	0	0	0	0	0	0	0	0	113569709	chr4	MIMAT0000715	113569709
hsa-miR-302b-5p	0	0	-3.32193	-3.32193	-3.32193	-3.32193	-3.32193	-3.32193	-3.32193	-3.32193	-3.32193	-3.32193	-3.32193	-3.32193	-3.32193	-3.32193	-3.32193	-3.32193	-3.32193	-3.32193	-3.32193	-3.32193	-3.32193	-3.32193	0	0	0	0	0	0	0	0	0	0	0	0	0	0	0	0	0	0	0	0	113569672	chr4	MIMAT0000714	113569672
hsa-miR-302c-3p	0	0	-3.32193	-3.32193	-3.32193	-3.32193	-3.32193	-3.32193	-3.32193	-3.32193	-3.32193	-3.32193	-3.32193	-3.32193	-3.32193	-3.32193	-3.32193	-3.32193	-3.32193	-3.32193	-3.32193	-3.32193	-3.32193	-3.32193	0	0	0	0	0	0	0	0	0	0	0	0	0	0	0	0	0	0	0	0	113569583	chr4	MIMAT0000717	113569583
hsa-miR-302c-5p	0	0	-3.32193	-3.32193	-3.32193	-3.32193	-3.32193	-3.32193	-3.32193	-3.32193	-3.32193	-3.32193	-3.32193	-3.32193	-3.32193	-3.32193	-3.32193	-3.32193	-3.32193	-3.32193	-3.32193	-3.32193	-3.32193	-3.32193	0	0	0	0	0	0	0	0	0	0	0	0	0	0	0	0	0	0	0	0	113569547	chr4	MIMAT0000716	113569547
hsa-miR-302d-3p	0	0	-3.32193	-3.32193	-3.32193	-3.32193	-3.32193	-3.32193	-3.32193	-3.32193	-3.32193	-3.32193	-3.32193	-3.32193	-3.32193	-3.32193	-3.32193	-3.32193	-3.32193	-3.32193	-3.32193	-3.32193	-3.32193	-3.32193	0	0	0	0	0	0	0	0	0	0	0	0	0	0	0	0	0	0	0	0	113569225	chr4	MIMAT0000718	113569225
hsa-miR-302d-5p	0	0	-3.32193	-3.32193	-3.32193	-3.32193	-3.32193	-3.32193	-3.32193	-3.32193	-3.32193	-3.32193	-3.32193	-3.32193	-3.32193	-3.32193	-3.32193	-3.32193	-3.32193	-3.32193	-3.32193	-3.32193	-3.32193	-3.32193	0	0	0	0	0	0	0	0	0	0	0	0	0	0	0	0	0	0	0	0	113569186	chr4	MIMAT0004685	113569186
hsa-miR-302e	0	0	-3.32193	-3.32193	-3.32193	-3.32193	-3.32193	-3.32193	-3.32193	-3.32193	-3.32193	-3.32193	-3.32193	-3.32193	-3.32193	-3.32193	-3.32193	-3.32193	-3.32193	-3.32193	-3.32193	-3.32193	-3.32193	-3.32193	0	0	0	0	0	0	0	0	0	0	0	0	0	0	0	0	0	0	0	0	7256003	chr11	MIMAT0005931	7256003
hsa-miR-302f	0	0	-3.32193	-3.32193	-3.32193	-3.32193	-3.32193	-3.32193	-3.32193	-3.32193	-3.32193	-3.32193	-3.32193	-3.32193	-3.32193	-3.32193	-3.32193	-3.32193	-3.32193	-3.32193	-3.32193	-3.32193	-3.32193	-3.32193	0	0	0	0	0	0	0	0	0	0	0	0	0	0	0	0	0	0	0	0	27878903	chr18	MIMAT0005932	27878903
hsa-miR-3064-3p	0	0	-3.32193	-3.32193	-3.32193	-3.32193	-3.32193	-3.32193	-3.32193	-3.32193	-3.32193	-3.32193	-3.32193	-3.32193	-3.32193	-3.32193	-3.32193	-3.32193	-3.32193	-3.32193	-3.32193	-3.32193	-3.32193	-3.32193	0	0	0	0	0	0	0	0	0	0	0	0	0	0	0	0	0	0	0	0	62496956	chr17	MIMAT0019865	62496956
hsa-miR-3064-5p	0	0	-3.32193	-3.32193	-3.32193	-3.32193	-3.32193	-3.32193	-3.32193	-3.32193	-3.32193	-3.32193	-3.32193	-3.32193	-3.32193	-3.32193	-3.32193	-3.32193	-3.32193	-3.32193	-3.32193	-3.32193	-3.32193	-3.32193	0	0	0	0	0	0	0	0	0	0	0	0	0	0	0	0	0	0	0	0	62496914	chr17	MIMAT0019864	62496914
hsa-miR-3065-3p	0	0	-3.32193	-3.32193	-3.32193	-3.32193	-3.32193	-3.32193	-3.32193	-3.32193	-3.32193	-3.32193	-3.32193	-3.32193	-3.32193	-3.32193	-3.32193	-3.32193	-3.32193	-3.32193	-3.32193	-3.32193	-3.32193	-3.32193	0	0	0	0	0	0	0	0	0	0	0	0	0	0	0	0	0	0	0	0	79099732	chr17	MIMAT0015378	79099732
hsa-miR-3065-5p	0	0	-3.32193	-3.32193	-3.32193	-3.32193	-3.32193	-3.32193	-3.32193	-3.32193	-3.32193	-3.32193	-3.32193	-3.32193	-3.32193	-3.32193	-3.32193	-3.32193	-3.32193	-3.32193	-3.32193	-3.32193	-3.32193	-3.32193	0	0	0	0	0	0	0	0	0	0	0	0	0	0	0	0	0	0	0	0	79099692	chr17	MIMAT0015066	79099692
hsa-miR-3074-3p	0	0	-3.32193	-3.32193	-3.32193	-3.32193	-3.32193	-3.32193	-3.32193	-3.32193	-3.32193	-3.32193	-3.32193	-3.32193	-3.32193	-3.32193	-3.32193	-3.32193	-3.32193	-3.32193	-3.32193	-3.32193	-3.32193	-3.32193	0	0	0	0	0	0	0	0	0	0	0	0	0	0	0	0	0	0	0	0	97848366	chr9	MIMAT0015027	97848366
hsa-miR-3074-5p	0	0	-3.32193	-3.32193	-3.32193	-3.32193	-3.32193	-3.32193	-3.32193	-3.32193	-3.32193	-3.32193	-3.32193	-3.32193	-3.32193	-3.32193	-3.32193	-3.32193	-3.32193	-3.32193	-3.32193	-3.32193	-3.32193	-3.32193	0	0	0	0	0	0	0	0	0	0	0	0	0	0	0	0	0	0	0	0	97848327	chr9	MIMAT0019208	97848327
hsa-miR-30a-3p	0	0	-3.32193	-3.32193	-3.32193	-3.32193	-3.32193	-3.32193	-3.32193	-3.32193	-3.32193	-3.32193	-3.32193	-3.32193	-3.32193	-3.32193	-3.32193	-3.32193	-3.32193	-3.32193	-3.32193	-3.32193	-3.32193	-3.32193	0	0	0	0	0	0	0	0	0	0	0	0	0	0	0	0	0	0	0	0	72113321	chr6	MIMAT0000088	72113321
hsa-miR-30a-5p	0	0	-3.32193	-3.32193	-3.32193	-3.32193	1.29018	-3.32193	-3.32193	-3.32193	-3.32193	-3.32193	-3.32193	-3.32193	-3.32193	-3.32193	-3.32193	-3.32193	-3.32193	-3.32193	-3.32193	-3.32193	-3.32193	-3.32193	0	0	4.61211	0	0	0	0	0	0	0	0	0	0	0	0	0	0	0	0	0	72113280	chr6	MIMAT0000087	72113280
hsa-miR-30b-3p	0	0	-3.32193	-3.32193	-3.32193	-3.32193	1.49346	-3.32193	-3.32193	-3.32193	-3.32193	-3.32193	-3.32193	-3.32193	-3.32193	-3.32193	-3.32193	-3.32193	-3.32193	-3.32193	-3.32193	-3.32193	-3.32193	-3.32193	0	0	4.81539	0	0	0	0	0	0	0	0	0	0	0	0	0	0	0	0	0	135812838	chr8	MIMAT0004589	135812838
hsa-miR-30b-5p	10	10	7.31923	6.41148	9.07904	8.70923	9.76944	9.09557	7.29001	6.99427	6.34306	6.70254	7.34846	6.94002	8.88872	7.41021	8.39758	8.5381	6.29563	6.3014	6.46436	6.32077	6.35752	6.35861	1.9369	1.56709	2.6273	1.95343	0.147868	-0.147868	-0.799082	-0.439594	0.20632	-0.20212	1.74658	0.268072	1.25544	1.39596	-0.846508	-0.840739	-0.677781	-0.821368	-0.784621	-0.78353	135812800	chr8	MIMAT0000420	135812800
hsa-miR-30c-1-3p	0	0	-3.32193	-3.32193	-3.32193	-3.32193	-3.32193	-3.32193	-3.32193	-3.32193	-3.32193	-3.32193	-3.32193	-3.32193	0.218422	-3.32193	-3.32193	-3.32193	-3.32193	-3.32193	-3.32193	-3.32193	-3.32193	-3.32193	0	0	0	0	0	0	0	0	0	0	3.54035	0	0	0	0	0	0	0	0	0	41223014	chr1	MIMAT0004674	41223014
hsa-miR-30c-2-3p	0	0	-3.32193	-3.32193	-3.32193	-3.32193	-3.32193	-3.32193	-3.32193	-3.32193	-3.32193	-3.32193	-3.32193	-3.32193	-3.32193	-3.32193	-3.32193	-3.32193	-3.32193	-3.32193	-3.32193	-3.32193	-3.32193	-3.32193	0	0	0	0	0	0	0	0	0	0	0	0	0	0	0	0	0	0	0	0	72086730	chr6	MIMAT0004550	72086730
hsa-miR-30c-5p	10	10	5.25601	5.03219	6.86679	6.35869	7.52197	6.90291	5.15661	5.2867	3.97645	4.71406	5.22532	4.94947	7.56751	5.78701	6.84516	7.2036	4.88653	4.8188	4.97961	4.93076	4.89004	5.08478	1.67583	1.16773	2.33101	1.71195	-0.034357	0.095733	-1.21452	-0.476898	0.034357	-0.241491	2.37654	0.59605	1.6542	2.01264	-0.304437	-0.372163	-0.211352	-0.260205	-0.300919	-0.106186	41222977	chr1	MIMAT0000244	41222977
hsa-miR-30d-3p	0	0	-3.32193	-3.32193	-3.32193	-3.32193	-3.32193	-3.32193	-3.32193	-3.32193	-3.32193	-3.32193	-3.32193	-3.32193	-3.32193	-3.32193	-3.32193	-3.32193	-3.32193	-3.32193	-3.32193	-3.32193	-3.32193	-3.32193	0	0	0	0	0	0	0	0	0	0	0	0	0	0	0	0	0	0	0	0	135817185	chr8	MIMAT0004551	135817185
hsa-miR-30d-5p	10	10	5.47175	4.47699	6.63598	6.26985	7.29892	6.68313	5.37899	5.30826	4.3827	4.7668	5.56451	5.03041	6.53254	4.90225	5.88255	5.94485	4.44782	4.32189	4.44227	4.29562	4.27558	4.50617	1.46665	1.10051	2.12959	1.5138	0.209657	0.138926	-0.786634	-0.402531	0.395177	-0.138926	1.3632	-0.267081	0.713217	0.775519	-0.721515	-0.847444	-0.727062	-0.87371	-0.893756	-0.663161	135817145	chr8	MIMAT0000245	135817145
hsa-miR-30e-3p	10	10	2.71381	3.00123	4.19355	3.96361	4.87599	4.49224	2.64395	2.78366	1.24291	1.99654	2.50254	2.29771	5.494	3.70664	4.59239	5.08538	2.58212	2.62404	2.58424	2.90053	2.60123	3.10193	1.35146	1.12152	2.03389	1.65015	-0.198146	-0.0584325	-1.59918	-0.84555	-0.339552	-0.544386	2.6519	0.864544	1.7503	2.24328	-0.259972	-0.218057	-0.257856	0.0584325	-0.240861	0.259835	41220089	chr1	MIMAT0000693	41220089
hsa-miR-30e-5p	10	10	6.24566	6.36428	7.86779	7.59304	8.4425	8.00847	6.30932	6.18199	5.16501	5.8284	6.08515	6.0939	8.73832	7.14056	8.1518	8.4312	6.13174	6.22642	6.18766	6.3454	6.1837	6.38317	1.54043	1.26568	2.11514	1.68111	-0.018038	-0.145373	-1.16235	-0.498961	-0.242211	-0.233459	2.41095	0.813196	1.82444	2.10384	-0.195625	-0.100941	-0.1397	0.018038	-0.143665	0.055806	41220048	chr1	MIMAT0000692	41220048
hsa-miR-31-3p	10	0	2.89847	-3.32193	4.79748	4.41838	4.40323	4.89709	2.67036	2.66756	1.19844	2.6289	2.23782	3.12658	-3.32193	-3.32193	-3.32193	-3.32193	-3.32193	-3.32193	-3.32193	-3.32193	-3.32193	-3.32193	5.85922	5.48012	5.46498	5.95883	3.7321	3.7293	2.26019	3.69064	3.29956	4.18833	-2.26019	-2.26019	-2.26019	-2.26019	-2.26019	-2.26019	-2.26019	-2.26019	-2.26019	-2.26019	21512178	chr9	MIMAT0004504	21512178
hsa-miR-31-5p	10	0	4.66126	-3.32193	6.4346	6.42851	6.3141	6.69634	4.31484	4.06041	3.24459	4.21631	3.7545	5.00768	-3.32193	0.776626	-3.32193	-3.32193	-3.32193	-3.32193	-3.32193	-3.32193	-3.32193	-3.32193	4.42399	4.41791	4.30349	4.68573	2.30423	2.0498	1.23398	2.2057	1.74389	2.99707	-5.33254	-1.23398	-5.33254	-5.33254	-5.33254	-5.33254	-5.33254	-5.33254	-5.33254	-5.33254	21512141	chr9	MIMAT0000089	21512141
hsa-miR-3115	0	0	-3.32193	-3.32193	-3.32193	-3.32193	-3.32193	-3.32193	-3.32193	-3.32193	-3.32193	-3.32193	-3.32193	-3.32193	-3.32193	-3.32193	-3.32193	-3.32193	-3.32193	-3.32193	-3.32193	-3.32193	-3.32193	-3.32193	0	0	0	0	0	0	0	0	0	0	0	0	0	0	0	0	0	0	0	0	23370804	chr1	MIMAT0014977	23370804
hsa-miR-3116	0	0	-3.32193	-3.32193	-3.32193	-3.32193	-3.32193	-3.32193	-3.32193	-3.32193	-3.32193	-3.32193	-3.32193	-3.32193	-3.32193	-3.32193	-3.32193	-3.32193	-3.32193	-3.32193	-3.32193	-3.32193	-3.32193	-3.32193	0	0	0	0	0	0	0	0	0	0	0	0	0	0	0	0	0	0	0	0	62544506	chr1	MIMAT0014978	62544506
hsa-miR-3117-3p	0	0	-3.32193	-3.32193	-3.32193	-3.32193	-3.32193	-3.32193	-3.32193	-3.32193	-3.32193	-3.32193	-3.32193	-3.32193	-3.32193	-3.32193	-3.32193	-3.32193	-3.32193	-3.32193	-3.32193	-3.32193	-3.32193	-3.32193	0	0	0	0	0	0	0	0	0	0	0	0	0	0	0	0	0	0	0	0	67094171	chr1	MIMAT0014979	67094171
hsa-miR-3117-5p	0	0	-3.32193	-3.32193	-3.32193	-3.32193	-3.32193	-3.32193	-3.32193	-3.32193	-3.32193	-3.32193	-3.32193	-3.32193	-3.32193	-3.32193	-3.32193	-3.32193	-3.32193	-3.32193	-3.32193	-3.32193	-3.32193	-3.32193	0	0	0	0	0	0	0	0	0	0	0	0	0	0	0	0	0	0	0	0	67094136	chr1	MIMAT0019197	67094136
hsa-miR-3118	0	0	-3.32193	-3.32193	-3.32193	-3.32193	-3.32193	-3.32193	-3.32193	-3.32193	-3.32193	-3.32193	-3.32193	-3.32193	-3.32193	-3.32193	-3.32193	-3.32193	-3.32193	-3.32193	-3.32193	-3.32193	-3.32193	-3.32193	0	0	0	0	0	0	0	0	0	0	0	0	0	0	0	0	0	0	0	0	142667334	chr1	MIMAT0014980	142667334
hsa-miR-3119	0	0	-3.32193	-3.32193	-3.32193	-3.32193	-3.32193	-3.32193	-3.32193	-3.32193	-3.32193	-3.32193	-3.32193	-3.32193	-3.32193	-3.32193	-3.32193	-3.32193	-3.32193	-3.32193	-3.32193	-3.32193	-3.32193	-3.32193	0	0	0	0	0	0	0	0	0	0	0	0	0	0	0	0	0	0	0	0	170120529	chr1	MIMAT0014981	170120529
hsa-miR-3120-3p	0	0	-3.32193	-3.32193	-3.32193	-3.32193	-3.32193	-3.32193	-3.32193	-3.32193	-3.32193	-3.32193	-3.32193	-3.32193	-3.32193	-3.32193	-3.32193	-3.32193	-3.32193	-3.32193	-3.32193	-3.32193	-3.32193	-3.32193	0	0	0	0	0	0	0	0	0	0	0	0	0	0	0	0	0	0	0	0	172108002	chr1	MIMAT0014982	172108002
hsa-miR-3120-5p	0	0	-3.32193	-3.32193	-3.32193	-3.32193	-3.32193	-3.32193	-3.32193	-3.32193	-3.32193	-3.32193	-3.32193	-3.32193	-3.32193	-3.32193	-3.32193	-3.32193	-3.32193	-3.32193	-3.32193	-3.32193	-3.32193	-3.32193	0	0	0	0	0	0	0	0	0	0	0	0	0	0	0	0	0	0	0	0	172107966	chr1	MIMAT0019198	172107966
hsa-miR-3121-3p	0	0	-3.32193	-3.32193	-3.32193	-3.32193	-3.32193	-3.32193	-3.32193	-3.32193	-3.32193	-3.32193	-3.32193	-3.32193	-3.32193	-3.32193	-3.32193	-3.32193	-3.32193	-3.32193	-3.32193	-3.32193	-3.32193	-3.32193	0	0	0	0	0	0	0	0	0	0	0	0	0	0	0	0	0	0	0	0	180407516	chr1	MIMAT0014983	180407516
hsa-miR-3121-5p	0	0	-3.32193	-3.32193	-3.32193	-3.32193	-3.32193	-3.32193	-3.32193	-3.32193	-3.32193	-3.32193	-3.32193	-3.32193	-3.32193	-3.32193	-3.32193	-3.32193	-3.32193	-3.32193	-3.32193	-3.32193	-3.32193	-3.32193	0	0	0	0	0	0	0	0	0	0	0	0	0	0	0	0	0	0	0	0	180407481	chr1	MIMAT0019199	180407481
hsa-miR-3122	0	0	-3.32193	-3.32193	-3.32193	-3.32193	-3.32193	-3.32193	-3.32193	-3.32193	-3.32193	-3.32193	-3.32193	-3.32193	-3.32193	-3.32193	-3.32193	-3.32193	-3.32193	-3.32193	-3.32193	-3.32193	-3.32193	-3.32193	0	0	0	0	0	0	0	0	0	0	0	0	0	0	0	0	0	0	0	0	212250971	chr1	MIMAT0014984	212250971
hsa-miR-3123	0	0	-3.32193	-3.32193	-3.32193	-3.32193	-3.32193	-3.32193	-3.32193	-3.32193	-3.32193	-3.32193	-3.32193	-3.32193	-3.32193	-3.32193	-3.32193	-3.32193	-3.32193	-3.32193	-3.32193	-3.32193	-3.32193	-3.32193	0	0	0	0	0	0	0	0	0	0	0	0	0	0	0	0	0	0	0	0	241295621	chr1	MIMAT0014985	241295621
hsa-miR-3124-3p	0	0	-3.32193	-3.32193	-3.32193	-3.32193	-3.32193	-3.32193	-3.32193	-3.32193	-3.32193	-3.32193	-3.32193	-3.32193	-3.32193	-3.32193	-3.32193	-3.32193	-3.32193	-3.32193	-3.32193	-3.32193	-3.32193	-3.32193	0	0	0	0	0	0	0	0	0	0	0	0	0	0	0	0	0	0	0	0	249120624	chr1	MIMAT0019200	249120624
hsa-miR-3124-5p	0	0	-3.32193	-3.32193	-3.32193	-3.32193	-3.32193	-3.32193	-3.32193	-3.32193	-3.32193	-3.32193	-3.32193	-3.32193	-3.32193	-3.32193	-3.32193	-3.32193	-3.32193	-3.32193	-3.32193	-3.32193	-3.32193	-3.32193	0	0	0	0	0	0	0	0	0	0	0	0	0	0	0	0	0	0	0	0	249120588	chr1	MIMAT0014986	249120588
hsa-miR-3125	0	0	-3.32193	-3.32193	1.04334	2.60789	2.95675	2.77726	-3.32193	-3.32193	-3.32193	-3.32193	-3.32193	-3.32193	2.44046	0.741972	1.3391	2.74151	-3.32193	-3.32193	-3.32193	-3.32193	-3.32193	-3.32193	4.36527	5.92982	6.27867	6.09918	0	0	0	0	0	0	5.76239	4.0639	4.66103	6.06344	0	0	0	0	0	0	12877507	chr2	MIMAT0014988	12877507
hsa-miR-3126-3p	0	0	-3.32193	-3.32193	-3.32193	-3.32193	-3.32193	-3.32193	-3.32193	-3.32193	-3.32193	-3.32193	-3.32193	-3.32193	-3.32193	-3.32193	-3.32193	-3.32193	-3.32193	-3.32193	-3.32193	-3.32193	-3.32193	-3.32193	0	0	0	0	0	0	0	0	0	0	0	0	0	0	0	0	0	0	0	0	69330866	chr2	MIMAT0015377	69330866
hsa-miR-3126-5p	0	0	-3.32193	-3.32193	-3.32193	-3.32193	-3.32193	-3.32193	-3.32193	-3.32193	-3.32193	-3.32193	-3.32193	-3.32193	-3.32193	-3.32193	-3.32193	-3.32193	-3.32193	-3.32193	-3.32193	-3.32193	-3.32193	-3.32193	0	0	0	0	0	0	0	0	0	0	0	0	0	0	0	0	0	0	0	0	69330830	chr2	MIMAT0014989	69330830
hsa-miR-3127-3p	0	0	-3.32193	-3.32193	-3.32193	-3.32193	-3.32193	-3.32193	-3.32193	-3.32193	-3.32193	-3.32193	-3.32193	-3.32193	-3.32193	-3.32193	-3.32193	-3.32193	-3.32193	-3.32193	-3.32193	-3.32193	-3.32193	-3.32193	0	0	0	0	0	0	0	0	0	0	0	0	0	0	0	0	0	0	0	0	97464071	chr2	MIMAT0019201	97464071
hsa-miR-3127-5p	2	0	-1.13598	-3.32193	-3.32193	2.41898	1.40821	1.24315	-3.32193	1.42005	-3.32193	1.04997	-3.32193	-3.32193	-3.32193	1.06344	-3.32193	2.40486	-3.32193	-3.32193	-3.32193	-3.32193	-3.32193	-3.32193	0	5.7409	4.73014	4.56508	0	4.74198	0	4.3719	0	0	0	4.38537	0	5.72679	0	0	0	0	0	0	97464032	chr2	MIMAT0014990	97464032
hsa-miR-3128	0	0	-3.32193	-3.32193	-3.32193	-3.32193	-3.32193	-3.32193	-3.32193	-3.32193	-3.32193	-3.32193	-3.32193	-3.32193	-3.32193	-3.32193	-3.32193	-3.32193	-3.32193	-3.32193	-3.32193	-3.32193	-3.32193	-3.32193	0	0	0	0	0	0	0	0	0	0	0	0	0	0	0	0	0	0	0	0	178120699	chr2	MIMAT0014991	178120699
hsa-miR-3129-3p	0	0	-3.32193	-3.32193	-3.32193	-3.32193	-3.32193	-3.32193	-3.32193	-3.32193	-3.32193	-3.32193	-3.32193	-3.32193	-3.32193	-3.32193	-3.32193	-3.32193	-3.32193	-3.32193	-3.32193	-3.32193	-3.32193	-3.32193	0	0	0	0	0	0	0	0	0	0	0	0	0	0	0	0	0	0	0	0	189997829	chr2	MIMAT0019202	189997829
hsa-miR-3129-5p	0	0	-3.32193	-3.32193	-3.32193	-3.32193	-3.32193	-3.32193	-3.32193	-3.32193	-3.32193	-3.32193	-3.32193	-3.32193	-3.32193	-3.32193	-3.32193	-3.32193	-3.32193	-3.32193	-3.32193	-3.32193	-3.32193	-3.32193	0	0	0	0	0	0	0	0	0	0	0	0	0	0	0	0	0	0	0	0	189997791	chr2	MIMAT0014992	189997791
hsa-miR-3130-3p	0	0	-3.32193	-3.32193	-3.32193	-3.32193	-3.32193	-3.32193	-3.32193	-3.32193	-3.32193	-3.32193	-3.32193	-3.32193	-3.32193	-3.32193	-3.32193	-3.32193	-3.32193	-3.32193	-3.32193	-3.32193	-3.32193	-3.32193	0	0	0	0	0	0	0	0	0	0	0	0	0	0	0	0	0	0	0	0	207648007	chr2	MIMAT0014994	207648007
hsa-miR-3130-5p	0	0	-3.32193	-3.32193	-3.32193	-3.32193	-3.32193	-3.32193	-3.32193	-3.32193	-3.32193	-3.32193	-3.32193	-3.32193	-3.32193	-3.32193	-3.32193	-3.32193	-3.32193	-3.32193	-3.32193	-3.32193	-3.32193	-3.32193	0	0	0	0	0	0	0	0	0	0	0	0	0	0	0	0	0	0	0	0	207647978	chr2	MIMAT0014995	207647978
hsa-miR-3131	0	0	-3.32193	-3.32193	-3.32193	-3.32193	-3.32193	-3.32193	-3.32193	-3.32193	-3.32193	-3.32193	-3.32193	-3.32193	-3.32193	-3.32193	-3.32193	-3.32193	-3.32193	-3.32193	-3.32193	-3.32193	-3.32193	-3.32193	0	0	0	0	0	0	0	0	0	0	0	0	0	0	0	0	0	0	0	0	219923435	chr2	MIMAT0014996	219923435
hsa-miR-3132	0	0	-3.32193	-3.32193	-3.32193	-3.32193	-3.32193	-3.32193	-3.32193	-3.32193	-3.32193	-3.32193	-3.32193	-3.32193	-3.32193	-3.32193	-3.32193	-3.32193	-3.32193	-3.32193	-3.32193	-3.32193	-3.32193	-3.32193	0	0	0	0	0	0	0	0	0	0	0	0	0	0	0	0	0	0	0	0	220413825	chr2	MIMAT0014997	220413825
hsa-miR-3133	0	0	-3.32193	-3.32193	-3.32193	-3.32193	-3.32193	-3.32193	-3.32193	-3.32193	-3.32193	-3.32193	-3.32193	-3.32193	-3.32193	-3.32193	-3.32193	-3.32193	-3.32193	-3.32193	-3.32193	-3.32193	-3.32193	-3.32193	0	0	0	0	0	0	0	0	0	0	0	0	0	0	0	0	0	0	0	0	242417332	chr2	MIMAT0014998	242417332
hsa-miR-3134	0	0	-3.32193	-3.32193	-3.32193	-3.32193	-3.32193	-3.32193	-3.32193	-3.32193	-3.32193	-3.32193	-3.32193	-3.32193	-3.32193	-3.32193	-3.32193	-3.32193	-3.32193	-3.32193	-3.32193	-3.32193	-3.32193	-3.32193	0	0	0	0	0	0	0	0	0	0	0	0	0	0	0	0	0	0	0	0	15738871	chr3	MIMAT0015000	15738871
hsa-miR-3135a	0	0	-3.32193	-3.32193	-3.32193	-3.32193	-3.32193	-3.32193	-3.32193	-3.32193	-3.32193	-3.32193	-3.32193	-3.32193	-3.32193	-3.32193	-3.32193	-3.32193	-3.32193	-3.32193	-3.32193	-3.32193	-3.32193	-3.32193	0	0	0	0	0	0	0	0	0	0	0	0	0	0	0	0	0	0	0	0	20179073	chr3	MIMAT0015001	20179073
hsa-miR-3135b	10	10	2.73297	3.32376	3.26491	4.7711	5.61143	5.317	1.5462	1.37143	2.51767	2.86912	2.59682	1.83719	4.4378	4.017	5.30159	5.26222	3.32928	2.75578	3.31824	3.30746	3.05768	2.24085	-0.0212759	1.48491	2.32524	2.03082	-1.73999	-1.91475	-0.768518	-0.417063	-0.689364	-1.44899	1.15161	0.730817	2.0154	1.97604	0.0430956	-0.530404	0.0320542	0.021276	-0.228509	-1.04533	32717716	chr6	MIMAT0018985	32717716
hsa-miR-3136-3p	0	0	-3.32193	-3.32193	-3.32193	-3.32193	-3.32193	-3.32193	-3.32193	-3.32193	-3.32193	-3.32193	-3.32193	-3.32193	-3.32193	-3.32193	-3.32193	-3.32193	-3.32193	-3.32193	-3.32193	-3.32193	-3.32193	-3.32193	0	0	0	0	0	0	0	0	0	0	0	0	0	0	0	0	0	0	0	0	69098178	chr3	MIMAT0019203	69098178
hsa-miR-3136-5p	0	0	-3.32193	-3.32193	-3.32193	-3.32193	-3.32193	-3.32193	-3.32193	-3.32193	-3.32193	-3.32193	-3.32193	-3.32193	-3.32193	-3.32193	-3.32193	-3.32193	-3.32193	-3.32193	-3.32193	-3.32193	-3.32193	-3.32193	0	0	0	0	0	0	0	0	0	0	0	0	0	0	0	0	0	0	0	0	69098140	chr3	MIMAT0015003	69098140
hsa-miR-3137	0	0	-3.32193	-3.32193	-3.32193	2.33136	1.60201	2.60976	-3.32193	-3.32193	-3.32193	-3.32193	-3.32193	-3.32193	1.17989	-3.32193	-3.32193	-3.32193	-3.32193	-3.32193	-3.32193	-3.32193	-3.32193	-3.32193	0	5.65329	4.92393	5.93169	0	0	0	0	0	0	4.50182	0	0	0	0	0	0	0	0	0	194855264	chr3	MIMAT0015005	194855264
hsa-miR-3138	8	6	2.46523	2.03664	-3.32193	2.539	2.47406	2.45641	2.71984	2.74054	1.9559	2.34899	-3.32193	2.60561	2.2727	-3.32193	-3.32193	-3.32193	2.40312	-3.32193	2.11311	2.29535	2.47206	1.96017	-5.60595	0.254981	0.190038	0.172383	0.435819	0.456519	-0.328127	0.0649648	-5.60595	0.321584	-0.0113258	-5.60595	-5.60595	-5.60595	0.119094	-5.60595	-0.170914	0.0113258	0.188037	-0.323853	10080305	chr4	MIMAT0015006	10080305
hsa-miR-3139	0	0	-3.32193	-3.32193	-3.32193	-3.32193	-3.32193	-3.32193	-3.32193	-3.32193	-3.32193	-3.32193	-3.32193	-3.32193	-3.32193	-3.32193	-3.32193	-3.32193	-3.32193	-3.32193	-3.32193	-3.32193	-3.32193	-3.32193	0	0	0	0	0	0	0	0	0	0	0	0	0	0	0	0	0	0	0	0	144264629	chr4	MIMAT0015007	144264629
hsa-miR-3140-3p	0	0	-3.32193	-3.32193	-3.32193	-3.32193	-3.32193	-3.32193	-3.32193	-3.32193	-3.32193	-3.32193	-3.32193	-3.32193	-3.32193	-3.32193	-3.32193	-3.32193	-3.32193	-3.32193	-3.32193	-3.32193	-3.32193	-3.32193	0	0	0	0	0	0	0	0	0	0	0	0	0	0	0	0	0	0	0	0	153410559	chr4	MIMAT0015008	153410559
hsa-miR-3140-5p	0	0	-3.32193	-3.32193	-3.32193	-3.32193	-3.32193	-3.32193	-3.32193	-3.32193	-3.32193	-3.32193	-3.32193	-3.32193	-3.32193	-3.32193	-3.32193	-3.32193	-3.32193	-3.32193	-3.32193	-3.32193	-3.32193	-3.32193	0	0	0	0	0	0	0	0	0	0	0	0	0	0	0	0	0	0	0	0	153410510	chr4	MIMAT0019204	153410510
hsa-miR-3141	8	10	2.14608	2.83604	2.23195	3.91006	4.26853	3.83256	2.06022	1.15376	1.95625	1.37241	-3.32193	2.46164	3.61818	2.90411	3.79759	3.51967	2.9592	2.21401	2.34801	2.41687	2.76797	2.31038	-0.20731	1.4708	1.82928	1.3933	-0.379032	-1.2855	-0.483002	-1.06685	-5.76118	0.0223832	1.17893	0.464857	1.35833	1.08041	0.519944	-0.225243	-0.0912442	-0.0223832	0.328713	-0.128878	153975599	chr5	MIMAT0015010	153975599
hsa-miR-3142	0	0	-3.32193	-3.32193	-3.32193	-3.32193	-3.32193	-3.32193	-3.32193	-3.32193	-3.32193	-3.32193	-3.32193	-3.32193	-3.32193	-3.32193	-3.32193	-3.32193	-3.32193	-3.32193	-3.32193	-3.32193	-3.32193	-3.32193	0	0	0	0	0	0	0	0	0	0	0	0	0	0	0	0	0	0	0	0	159901419	chr5	MIMAT0015011	159901419
hsa-miR-3143	0	0	-3.32193	-3.32193	-3.32193	-3.32193	-3.32193	-3.32193	-3.32193	-3.32193	-3.32193	-3.32193	-3.32193	-3.32193	-3.32193	-3.32193	-3.32193	-3.32193	-3.32193	-3.32193	-3.32193	-3.32193	-3.32193	-3.32193	0	0	0	0	0	0	0	0	0	0	0	0	0	0	0	0	0	0	0	0	27115418	chr6	MIMAT0015012	27115418
hsa-miR-3144-3p	0	0	-3.32193	-3.32193	-3.32193	-3.32193	-3.32193	-3.32193	-3.32193	-3.32193	-3.32193	-3.32193	-3.32193	-3.32193	-3.32193	-3.32193	-3.32193	-3.32193	-3.32193	-3.32193	-3.32193	-3.32193	-3.32193	-3.32193	0	0	0	0	0	0	0	0	0	0	0	0	0	0	0	0	0	0	0	0	120336378	chr6	MIMAT0015015	120336378
hsa-miR-3144-5p	0	0	-3.32193	-3.32193	-3.32193	-3.32193	-3.32193	-3.32193	-3.32193	-3.32193	-3.32193	-3.32193	-3.32193	-3.32193	-3.32193	-3.32193	-3.32193	-3.32193	-3.32193	-3.32193	-3.32193	-3.32193	-3.32193	-3.32193	0	0	0	0	0	0	0	0	0	0	0	0	0	0	0	0	0	0	0	0	120336340	chr6	MIMAT0015014	120336340
hsa-miR-3145-3p	0	0	-3.32193	-3.32193	-3.32193	-3.32193	-3.32193	-3.32193	-3.32193	-3.32193	-3.32193	-3.32193	-3.32193	-3.32193	-3.32193	-3.32193	-3.32193	-3.32193	-3.32193	-3.32193	-3.32193	-3.32193	-3.32193	-3.32193	0	0	0	0	0	0	0	0	0	0	0	0	0	0	0	0	0	0	0	0	138756421	chr6	MIMAT0015016	138756421
hsa-miR-3145-5p	0	0	-3.32193	-3.32193	-3.32193	-3.32193	-3.32193	-3.32193	-3.32193	-3.32193	-3.32193	-3.32193	-3.32193	-3.32193	-3.32193	-3.32193	-3.32193	-3.32193	-3.32193	-3.32193	-3.32193	-3.32193	-3.32193	-3.32193	0	0	0	0	0	0	0	0	0	0	0	0	0	0	0	0	0	0	0	0	138756382	chr6	MIMAT0019205	138756382
hsa-miR-3146	0	0	-3.32193	-3.32193	-3.32193	-3.32193	-3.32193	-3.32193	-3.32193	-3.32193	-3.32193	-3.32193	-3.32193	-3.32193	-3.32193	-3.32193	-3.32193	-3.32193	-3.32193	-3.32193	-3.32193	-3.32193	-3.32193	-3.32193	0	0	0	0	0	0	0	0	0	0	0	0	0	0	0	0	0	0	0	0	19745051	chr7	MIMAT0015018	19745051
hsa-miR-3147	0	0	-3.32193	-3.32193	-3.32193	-3.32193	-3.32193	-3.32193	-3.32193	-3.32193	-3.32193	-3.32193	-3.32193	-3.32193	-3.32193	-3.32193	-3.32193	-3.32193	-3.32193	-3.32193	-3.32193	-3.32193	-3.32193	-3.32193	0	0	0	0	0	0	0	0	0	0	0	0	0	0	0	0	0	0	0	0	57472746	chr7	MIMAT0015019	57472746
hsa-miR-3148	0	0	-3.32193	-3.32193	-3.32193	-3.32193	-3.32193	-3.32193	-3.32193	-3.32193	-3.32193	-3.32193	-3.32193	-3.32193	-3.32193	-3.32193	-3.32193	-3.32193	-3.32193	-3.32193	-3.32193	-3.32193	-3.32193	-3.32193	0	0	0	0	0	0	0	0	0	0	0	0	0	0	0	0	0	0	0	0	29814818	chr8	MIMAT0015021	29814818
hsa-miR-3149	0	0	-3.32193	-3.32193	-3.32193	-3.32193	-3.32193	-3.32193	-3.32193	-3.32193	-3.32193	-3.32193	-3.32193	-3.32193	-3.32193	-3.32193	-3.32193	-3.32193	-3.32193	-3.32193	-3.32193	-3.32193	-3.32193	-3.32193	0	0	0	0	0	0	0	0	0	0	0	0	0	0	0	0	0	0	0	0	77879076	chr8	MIMAT0015022	77879076
hsa-miR-3150a-3p	0	0	-3.32193	-3.32193	-3.32193	-3.32193	-3.32193	-3.32193	-3.32193	-3.32193	-3.32193	-3.32193	-3.32193	-3.32193	-3.32193	-3.32193	-3.32193	-3.32193	-3.32193	-3.32193	-3.32193	-3.32193	-3.32193	-3.32193	0	0	0	0	0	0	0	0	0	0	0	0	0	0	0	0	0	0	0	0	96085197	chr8	MIMAT0015023	96085197
hsa-miR-3150a-5p	0	0	-3.32193	-3.32193	-3.32193	-3.32193	-3.32193	-3.32193	-3.32193	-3.32193	-3.32193	-3.32193	-3.32193	-3.32193	-3.32193	-3.32193	-3.32193	-3.32193	-3.32193	-3.32193	-3.32193	-3.32193	-3.32193	-3.32193	0	0	0	0	0	0	0	0	0	0	0	0	0	0	0	0	0	0	0	0	96085160	chr8	MIMAT0019206	96085160
hsa-miR-3150b-3p	0	0	-3.32193	-3.32193	-3.32193	-3.32193	-3.32193	-3.32193	-3.32193	-3.32193	-3.32193	-3.32193	-3.32193	-3.32193	-3.32193	-3.32193	-3.32193	-3.32193	-3.32193	-3.32193	-3.32193	-3.32193	-3.32193	-3.32193	0	0	0	0	0	0	0	0	0	0	0	0	0	0	0	0	0	0	0	0	96085211	chr8	MIMAT0018194	96085211
hsa-miR-3150b-5p	0	0	-3.32193	-3.32193	-3.32193	-3.32193	-3.32193	-3.32193	-3.32193	-3.32193	-3.32193	-3.32193	-3.32193	-3.32193	-3.32193	-3.32193	-3.32193	-3.32193	-3.32193	-3.32193	-3.32193	-3.32193	-3.32193	-3.32193	0	0	0	0	0	0	0	0	0	0	0	0	0	0	0	0	0	0	0	0	96085174	chr8	MIMAT0019226	96085174
hsa-miR-3151	0	0	-3.32193	-3.32193	-3.32193	-3.32193	-3.32193	-3.32193	-3.32193	-3.32193	-3.32193	-3.32193	-3.32193	-3.32193	-3.32193	-3.32193	-3.32193	-3.32193	-3.32193	-3.32193	-3.32193	-3.32193	-3.32193	-3.32193	0	0	0	0	0	0	0	0	0	0	0	0	0	0	0	0	0	0	0	0	104166857	chr8	MIMAT0015024	104166857
hsa-miR-3152-3p	0	0	-3.32193	-3.32193	-3.32193	-3.32193	-3.32193	-3.32193	-3.32193	-3.32193	-3.32193	-3.32193	-3.32193	-3.32193	-3.32193	-3.32193	-3.32193	-3.32193	-3.32193	-3.32193	-3.32193	-3.32193	-3.32193	-3.32193	0	0	0	0	0	0	0	0	0	0	0	0	0	0	0	0	0	0	0	0	18573350	chr9	MIMAT0015025	18573350
hsa-miR-3152-5p	0	0	-3.32193	-3.32193	-3.32193	-3.32193	-3.32193	-3.32193	-3.32193	-3.32193	-3.32193	-3.32193	-3.32193	-3.32193	-3.32193	-3.32193	-3.32193	-3.32193	-3.32193	-3.32193	-3.32193	-3.32193	-3.32193	-3.32193	0	0	0	0	0	0	0	0	0	0	0	0	0	0	0	0	0	0	0	0	18573319	chr9	MIMAT0019207	18573319
hsa-miR-3153	0	0	-3.32193	-3.32193	-3.32193	-3.32193	-3.32193	-3.32193	-3.32193	-3.32193	-3.32193	-3.32193	-3.32193	-3.32193	-3.32193	-3.32193	-3.32193	-3.32193	-3.32193	-3.32193	-3.32193	-3.32193	-3.32193	-3.32193	0	0	0	0	0	0	0	0	0	0	0	0	0	0	0	0	0	0	0	0	91927196	chr9	MIMAT0015026	91927196
hsa-miR-3154	0	0	-3.32193	-3.32193	-3.32193	-3.32193	-3.32193	-3.32193	-3.32193	-3.32193	-3.32193	-3.32193	-3.32193	-3.32193	-3.32193	-3.32193	-3.32193	-3.32193	-3.32193	-3.32193	-3.32193	-3.32193	-3.32193	-3.32193	0	0	0	0	0	0	0	0	0	0	0	0	0	0	0	0	0	0	0	0	131007300	chr9	MIMAT0015028	131007300
hsa-miR-3155a	0	0	-3.32193	-3.32193	-3.32193	-3.32193	-3.32193	-3.32193	-3.32193	-3.32193	-3.32193	-3.32193	-3.32193	-3.32193	-3.32193	-3.32193	-3.32193	-3.32193	-3.32193	-3.32193	-3.32193	-3.32193	-3.32193	-3.32193	0	0	0	0	0	0	0	0	0	0	0	0	0	0	0	0	0	0	0	0	6194215	chr10	MIMAT0015029	6194215
hsa-miR-3155b	0	0	-3.32193	-3.32193	-3.32193	-3.32193	-3.32193	-3.32193	-3.32193	-3.32193	-3.32193	-3.32193	-3.32193	-3.32193	-3.32193	-3.32193	-3.32193	-3.32193	-3.32193	-3.32193	-3.32193	-3.32193	-3.32193	-3.32193	0	0	0	0	0	0	0	0	0	0	0	0	0	0	0	0	0	0	0	0	6194223	chr10	MIMAT0019012	6194223
hsa-miR-3156-3p	0	0	-3.32193	-3.32193	-3.32193	-3.32193	-3.32193	-3.32193	-3.32193	-3.32193	-3.32193	-3.32193	-3.32193	-3.32193	-3.32193	-3.32193	-3.32193	-3.32193	-3.32193	-3.32193	-3.32193	-3.32193	-3.32193	-3.32193	0	0	0	0	0	0	0	0	0	0	0	0	0	0	0	0	0	0	0	0	45659513	chr10	MIMAT0019209	45659513
hsa-miR-3156-5p	0	0	-3.32193	-3.32193	-3.32193	2.42295	2.69531	2.67285	-3.32193	-3.32193	-3.32193	-3.32193	-3.32193	-3.32193	1.21416	1.75643	1.24135	2.44589	-3.32193	-3.32193	-3.32193	-3.32193	-3.32193	-3.32193	0	5.74488	6.01724	5.99478	0	0	0	0	0	0	4.53608	5.07835	4.56327	5.76782	0	0	0	0	0	0	45659475	chr10	MIMAT0015030	45659475
hsa-miR-3157-3p	0	0	-3.32193	-3.32193	-3.32193	-3.32193	-3.32193	-3.32193	-3.32193	-3.32193	-3.32193	-3.32193	-3.32193	-3.32193	-3.32193	-3.32193	-3.32193	-3.32193	-3.32193	-3.32193	-3.32193	-3.32193	-3.32193	-3.32193	0	0	0	0	0	0	0	0	0	0	0	0	0	0	0	0	0	0	0	0	97824150	chr10	MIMAT0019210	97824150
hsa-miR-3157-5p	0	0	-3.32193	-3.32193	-3.32193	-3.32193	-3.32193	-3.32193	-3.32193	-3.32193	-3.32193	-3.32193	-3.32193	-3.32193	-3.32193	-3.32193	-3.32193	-3.32193	-3.32193	-3.32193	-3.32193	-3.32193	-3.32193	-3.32193	0	0	0	0	0	0	0	0	0	0	0	0	0	0	0	0	0	0	0	0	97824102	chr10	MIMAT0015031	97824102
hsa-miR-3158-3p	0	0	-3.32193	-3.32193	-3.32193	-3.32193	-3.32193	-3.32193	-3.32193	-3.32193	-3.32193	-3.32193	-3.32193	-3.32193	-3.32193	-3.32193	-3.32193	-3.32193	-3.32193	-3.32193	-3.32193	-3.32193	-3.32193	-3.32193	0	0	0	0	0	0	0	0	0	0	0	0	0	0	0	0	0	0	0	0	103361230	chr10	MIMAT0015032	103361230
hsa-miR-3158-5p	0	0	-3.32193	-3.32193	-3.32193	-3.32193	-3.32193	-3.32193	-3.32193	-3.32193	-3.32193	-3.32193	-3.32193	-3.32193	-3.32193	-3.32193	-3.32193	-3.32193	-3.32193	-3.32193	-3.32193	-3.32193	-3.32193	-3.32193	0	0	0	0	0	0	0	0	0	0	0	0	0	0	0	0	0	0	0	0	103361192	chr10	MIMAT0019211	103361192
hsa-miR-3159	0	0	-3.32193	-3.32193	-3.32193	-3.32193	-3.32193	-3.32193	-3.32193	-3.32193	-3.32193	-3.32193	-3.32193	-3.32193	-3.32193	-3.32193	-3.32193	-3.32193	-3.32193	-3.32193	-3.32193	-3.32193	-3.32193	-3.32193	0	0	0	0	0	0	0	0	0	0	0	0	0	0	0	0	0	0	0	0	18409352	chr11	MIMAT0015033	18409352
hsa-miR-3160-3p	0	0	-3.32193	-3.32193	-3.32193	-3.32193	-3.32193	-3.32193	-3.32193	-3.32193	-3.32193	-3.32193	-3.32193	-3.32193	-3.32193	-3.32193	-3.32193	-3.32193	-3.32193	-3.32193	-3.32193	-3.32193	-3.32193	-3.32193	0	0	0	0	0	0	0	0	0	0	0	0	0	0	0	0	0	0	0	0	46473413	chr11	MIMAT0015034	46473413
hsa-miR-3160-5p	0	0	-3.32193	-3.32193	-3.32193	-3.32193	-3.32193	-3.32193	-3.32193	-3.32193	-3.32193	-3.32193	-3.32193	-3.32193	-3.32193	-3.32193	-3.32193	-3.32193	-3.32193	-3.32193	-3.32193	-3.32193	-3.32193	-3.32193	0	0	0	0	0	0	0	0	0	0	0	0	0	0	0	0	0	0	0	0	46473372	chr11	MIMAT0019212	46473372
hsa-miR-3161	0	0	-3.32193	-3.32193	-3.32193	-3.32193	-3.32193	-3.32193	-3.32193	-3.32193	-3.32193	-3.32193	-3.32193	-3.32193	-3.32193	-3.32193	-3.32193	-3.32193	-3.32193	-3.32193	-3.32193	-3.32193	-3.32193	-3.32193	0	0	0	0	0	0	0	0	0	0	0	0	0	0	0	0	0	0	0	0	48118351	chr11	MIMAT0015035	48118351
hsa-miR-3162-3p	4	7	1.10969	1.23496	1.06822	1.63086	2.70642	2.94863	1.42189	-3.32193	1.05678	-3.32193	1.13847	1.0809	2.67684	2.26507	3.2876	2.8387	-3.32193	-3.32193	1.30552	0.970235	0.90706	1.16441	-0.0832232	0.479417	1.55498	1.79719	0.270448	-4.47337	-0.0946554	-4.47337	-0.0129664	-0.0705368	1.5254	1.11363	2.13616	1.68726	-4.47337	-4.47337	0.154081	-0.181205	-0.24438	0.0129664	59362621	chr11	MIMAT0019213	59362621
hsa-miR-3162-5p	10	10	5.80953	6.00774	6.70463	7.29713	7.40895	7.17076	5.71154	5.6844	5.2589	5.40126	5.72271	5.89635	7.51149	6.02022	6.97304	6.82037	5.99526	5.74818	5.86476	5.82629	5.70281	6.08939	0.758823	1.35132	1.46314	1.22495	-0.234266	-0.261405	-0.686908	-0.54455	-0.223097	-0.0494568	1.56568	0.0744136	1.02723	0.874563	0.0494569	-0.197623	-0.0810496	-0.119517	-0.243001	0.143585	59362581	chr11	MIMAT0015036	59362581
hsa-miR-3163	0	0	-3.32193	-3.32193	-3.32193	-3.32193	-3.32193	-3.32193	-3.32193	-3.32193	-3.32193	-3.32193	-3.32193	-3.32193	-3.32193	-3.32193	-3.32193	-3.32193	-3.32193	-3.32193	-3.32193	-3.32193	-3.32193	-3.32193	0	0	0	0	0	0	0	0	0	0	0	0	0	0	0	0	0	0	0	0	66701935	chr11	MIMAT0015037	66701935
hsa-miR-3164	0	0	-3.32193	-3.32193	-3.32193	-3.32193	-3.32193	-3.32193	-3.32193	-3.32193	-3.32193	-3.32193	-3.32193	-3.32193	-3.32193	-3.32193	-3.32193	-3.32193	-3.32193	-3.32193	-3.32193	-3.32193	-3.32193	-3.32193	0	0	0	0	0	0	0	0	0	0	0	0	0	0	0	0	0	0	0	0	68850660	chr11	MIMAT0015038	68850660
hsa-miR-3165	0	0	-3.32193	-3.32193	-3.32193	-3.32193	-3.32193	-3.32193	-3.32193	-3.32193	-3.32193	-3.32193	-3.32193	-3.32193	-3.32193	-3.32193	-3.32193	-3.32193	-3.32193	-3.32193	-3.32193	-3.32193	-3.32193	-3.32193	0	0	0	0	0	0	0	0	0	0	0	0	0	0	0	0	0	0	0	0	71783304	chr11	MIMAT0015039	71783304
hsa-miR-3166	0	0	-3.32193	-3.32193	-3.32193	-3.32193	-3.32193	-3.32193	-3.32193	-3.32193	-3.32193	-3.32193	-3.32193	-3.32193	-3.32193	-3.32193	-3.32193	-3.32193	-3.32193	-3.32193	-3.32193	-3.32193	-3.32193	-3.32193	0	0	0	0	0	0	0	0	0	0	0	0	0	0	0	0	0	0	0	0	87909736	chr11	MIMAT0015040	87909736
hsa-miR-3167	0	0	-3.32193	-3.32193	-3.32193	-3.32193	-3.32193	-3.32193	-3.32193	-3.32193	-3.32193	-3.32193	-3.32193	-3.32193	-3.32193	-3.32193	-3.32193	-3.32193	-3.32193	-3.32193	-3.32193	-3.32193	-3.32193	-3.32193	0	0	0	0	0	0	0	0	0	0	0	0	0	0	0	0	0	0	0	0	126858428	chr11	MIMAT0015042	126858428
hsa-miR-3168	0	0	-3.32193	-3.32193	-3.32193	-3.32193	-3.32193	-3.32193	-3.32193	-3.32193	-3.32193	-3.32193	-3.32193	-3.32193	-3.32193	-3.32193	-3.32193	-3.32193	-3.32193	-3.32193	-3.32193	-3.32193	-3.32193	-3.32193	0	0	0	0	0	0	0	0	0	0	0	0	0	0	0	0	0	0	0	0	41675179	chr13	MIMAT0015043	41675179
hsa-miR-3169	0	0	-3.32193	-3.32193	-3.32193	-3.32193	-3.32193	-3.32193	-3.32193	-3.32193	-3.32193	-3.32193	-3.32193	-3.32193	-3.32193	-3.32193	-3.32193	-3.32193	-3.32193	-3.32193	-3.32193	-3.32193	-3.32193	-3.32193	0	0	0	0	0	0	0	0	0	0	0	0	0	0	0	0	0	0	0	0	61773964	chr13	MIMAT0015044	61773964
hsa-miR-3170	0	0	-3.32193	-3.32193	-3.32193	-3.32193	-3.32193	-3.32193	-3.32193	-3.32193	-3.32193	-3.32193	-3.32193	-3.32193	-3.32193	-3.32193	-3.32193	-3.32193	-3.32193	-3.32193	-3.32193	-3.32193	-3.32193	-3.32193	0	0	0	0	0	0	0	0	0	0	0	0	0	0	0	0	0	0	0	0	98860792	chr13	MIMAT0015045	98860792
hsa-miR-3171	0	0	-3.32193	-3.32193	-3.32193	-3.32193	-3.32193	-3.32193	-3.32193	-3.32193	-3.32193	-3.32193	-3.32193	-3.32193	-3.32193	-3.32193	-3.32193	-3.32193	-3.32193	-3.32193	-3.32193	-3.32193	-3.32193	-3.32193	0	0	0	0	0	0	0	0	0	0	0	0	0	0	0	0	0	0	0	0	28102443	chr14	MIMAT0015046	28102443
hsa-miR-3173-3p	0	0	-3.32193	-3.32193	-3.32193	-3.32193	-3.32193	-3.32193	-3.32193	-3.32193	-3.32193	-3.32193	-3.32193	-3.32193	-3.32193	-3.32193	-3.32193	-3.32193	-3.32193	-3.32193	-3.32193	-3.32193	-3.32193	-3.32193	0	0	0	0	0	0	0	0	0	0	0	0	0	0	0	0	0	0	0	0	95604319	chr14	MIMAT0015048	95604319
hsa-miR-3173-5p	0	0	-3.32193	-3.32193	-3.32193	-3.32193	-3.32193	-3.32193	-3.32193	-3.32193	-3.32193	-3.32193	-3.32193	-3.32193	-3.32193	-3.32193	-3.32193	-3.32193	-3.32193	-3.32193	-3.32193	-3.32193	-3.32193	-3.32193	0	0	0	0	0	0	0	0	0	0	0	0	0	0	0	0	0	0	0	0	95604281	chr14	MIMAT0019214	95604281
hsa-miR-3174	0	0	-3.32193	-3.32193	-3.32193	-3.32193	-3.32193	-3.32193	-3.32193	-3.32193	-3.32193	-3.32193	-3.32193	-3.32193	-3.32193	-3.32193	-3.32193	-3.32193	-3.32193	-3.32193	-3.32193	-3.32193	-3.32193	-3.32193	0	0	0	0	0	0	0	0	0	0	0	0	0	0	0	0	0	0	0	0	90550003	chr15	MIMAT0015051	90550003
hsa-miR-3175	0	0	-3.32193	-3.32193	-3.32193	-3.32193	-3.32193	-3.32193	-3.32193	-3.32193	-3.32193	-3.32193	-3.32193	-3.32193	-3.32193	-3.32193	-3.32193	-3.32193	-3.32193	-3.32193	-3.32193	-3.32193	-3.32193	-3.32193	0	0	0	0	0	0	0	0	0	0	0	0	0	0	0	0	0	0	0	0	93447646	chr15	MIMAT0015052	93447646
hsa-miR-3176	0	0	-3.32193	-3.32193	-3.32193	-3.32193	-3.32193	-3.32193	-3.32193	-3.32193	-3.32193	-3.32193	-3.32193	-3.32193	-3.32193	-3.32193	-3.32193	-3.32193	-3.32193	-3.32193	-3.32193	-3.32193	-3.32193	-3.32193	0	0	0	0	0	0	0	0	0	0	0	0	0	0	0	0	0	0	0	0	593342	chr16	MIMAT0015053	593342
hsa-miR-3177-3p	0	0	-3.32193	-3.32193	-3.32193	-3.32193	-3.32193	-3.32193	-3.32193	-3.32193	-3.32193	-3.32193	-3.32193	-3.32193	-3.32193	-3.32193	-3.32193	-3.32193	-3.32193	-3.32193	-3.32193	-3.32193	-3.32193	-3.32193	0	0	0	0	0	0	0	0	0	0	0	0	0	0	0	0	0	0	0	0	1785045	chr16	MIMAT0015054	1785045
hsa-miR-3177-5p	0	0	-3.32193	-3.32193	-3.32193	-3.32193	-3.32193	-3.32193	-3.32193	-3.32193	-3.32193	-3.32193	-3.32193	-3.32193	-3.32193	-3.32193	-3.32193	-3.32193	-3.32193	-3.32193	-3.32193	-3.32193	-3.32193	-3.32193	0	0	0	0	0	0	0	0	0	0	0	0	0	0	0	0	0	0	0	0	1785007	chr16	MIMAT0019215	1785007
hsa-miR-3178	0	0	-3.32193	-3.32193	-3.32193	-3.32193	-3.32193	-3.32193	-3.32193	-3.32193	-3.32193	-3.32193	-3.32193	-3.32193	-3.32193	-3.32193	-3.32193	-3.32193	-3.32193	-3.32193	-3.32193	-3.32193	-3.32193	-3.32193	0	0	0	0	0	0	0	0	0	0	0	0	0	0	0	0	0	0	0	0	2581949	chr16	MIMAT0015055	2581949
hsa-miR-3179	0	0	-3.32193	-3.32193	-3.32193	-3.32193	-3.32193	-3.32193	-3.32193	-3.32193	-3.32193	-3.32193	-3.32193	-3.32193	-3.32193	-3.32193	-3.32193	-3.32193	-3.32193	-3.32193	-3.32193	-3.32193	-3.32193	-3.32193	0	0	0	0	0	0	0	0	0	0	0	0	0	0	0	0	0	0	0	0	14995420	chr16	MIMAT0015056	14995420
hsa-miR-3180	0	0	-3.32193	-3.32193	-3.32193	-3.32193	-3.32193	-3.32193	-3.32193	-3.32193	-3.32193	-3.32193	-3.32193	-3.32193	-3.32193	-3.32193	-3.32193	-3.32193	-3.32193	-3.32193	-3.32193	-3.32193	-3.32193	-3.32193	0	0	0	0	0	0	0	0	0	0	0	0	0	0	0	0	0	0	0	0	2186031	chr16	MIMAT0018178	2186031
hsa-miR-3180-3p	0	0	-3.32193	-3.32193	-3.32193	-3.32193	-3.32193	-3.32193	-3.32193	-3.32193	-3.32193	-3.32193	-3.32193	-3.32193	-3.32193	-3.32193	-3.32193	-3.32193	-3.32193	-3.32193	-3.32193	-3.32193	-3.32193	-3.32193	0	0	0	0	0	0	0	0	0	0	0	0	0	0	0	0	0	0	0	0	15005147	chr16	MIMAT0015058	15005147
hsa-miR-3180-5p	0	0	-3.32193	-3.32193	-3.32193	-3.32193	-3.32193	-3.32193	-3.32193	-3.32193	-3.32193	-3.32193	-3.32193	-3.32193	-3.32193	-3.32193	-3.32193	-3.32193	-3.32193	-3.32193	-3.32193	-3.32193	-3.32193	-3.32193	0	0	0	0	0	0	0	0	0	0	0	0	0	0	0	0	0	0	0	0	15005107	chr16	MIMAT0015057	15005107
hsa-miR-3181	0	0	-3.32193	-3.32193	-3.32193	-3.32193	-3.32193	-3.32193	-3.32193	-3.32193	-3.32193	-3.32193	-3.32193	-3.32193	-3.32193	-3.32193	-3.32193	-3.32193	-3.32193	-3.32193	-3.32193	-3.32193	-3.32193	-3.32193	0	0	0	0	0	0	0	0	0	0	0	0	0	0	0	0	0	0	0	0	50776233	chr16	MIMAT0015061	50776233
hsa-miR-3182	0	0	-3.32193	-3.32193	-3.32193	-3.32193	-3.32193	-3.32193	-3.32193	-3.32193	-3.32193	-3.32193	-3.32193	-3.32193	-3.32193	-3.32193	-3.32193	-3.32193	-3.32193	-3.32193	-3.32193	-3.32193	-3.32193	-3.32193	0	0	0	0	0	0	0	0	0	0	0	0	0	0	0	0	0	0	0	0	83541955	chr16	MIMAT0015062	83541955
hsa-miR-3183	0	0	-3.32193	-3.32193	-3.32193	-3.32193	-3.32193	-3.32193	-3.32193	-3.32193	-3.32193	-3.32193	-3.32193	-3.32193	-3.32193	-3.32193	-3.32193	-3.32193	-3.32193	-3.32193	-3.32193	-3.32193	-3.32193	-3.32193	0	0	0	0	0	0	0	0	0	0	0	0	0	0	0	0	0	0	0	0	925746	chr17	MIMAT0015063	925746
hsa-miR-3184-3p	0	0	-3.32193	-3.32193	-3.32193	-3.32193	-3.32193	-3.32193	-3.32193	-3.32193	-3.32193	-3.32193	-3.32193	-3.32193	-3.32193	-3.32193	-3.32193	-3.32193	-3.32193	-3.32193	-3.32193	-3.32193	-3.32193	-3.32193	0	0	0	0	0	0	0	0	0	0	0	0	0	0	0	0	0	0	0	0	28444169	chr17	MIMAT0022731	28444169
hsa-miR-3184-5p	0	0	-3.32193	-3.32193	-3.32193	-3.32193	-3.32193	-3.32193	-3.32193	-3.32193	-3.32193	-3.32193	-3.32193	-3.32193	-3.32193	-3.32193	-3.32193	-3.32193	-3.32193	-3.32193	-3.32193	-3.32193	-3.32193	-3.32193	0	0	0	0	0	0	0	0	0	0	0	0	0	0	0	0	0	0	0	0	28444136	chr17	MIMAT0015064	28444136
hsa-miR-3185	0	0	-3.32193	-3.32193	-3.32193	-3.32193	-3.32193	-3.32193	-3.32193	-3.32193	-3.32193	-3.32193	-3.32193	-3.32193	-3.32193	-3.32193	-3.32193	-3.32193	-3.32193	-3.32193	-3.32193	-3.32193	-3.32193	-3.32193	0	0	0	0	0	0	0	0	0	0	0	0	0	0	0	0	0	0	0	0	46801799	chr17	MIMAT0015065	46801799
hsa-miR-3186-3p	0	0	-3.32193	-3.32193	-3.32193	-3.32193	-3.32193	-3.32193	-3.32193	-3.32193	-3.32193	-3.32193	-3.32193	-3.32193	-3.32193	-3.32193	-3.32193	-3.32193	-3.32193	-3.32193	-3.32193	-3.32193	-3.32193	-3.32193	0	0	0	0	0	0	0	0	0	0	0	0	0	0	0	0	0	0	0	0	79418202	chr17	MIMAT0015068	79418202
hsa-miR-3186-5p	0	0	-3.32193	-3.32193	-3.32193	-3.32193	-3.32193	-3.32193	-3.32193	-3.32193	-3.32193	-3.32193	-3.32193	-3.32193	-3.32193	-3.32193	-3.32193	-3.32193	-3.32193	-3.32193	-3.32193	-3.32193	-3.32193	-3.32193	0	0	0	0	0	0	0	0	0	0	0	0	0	0	0	0	0	0	0	0	79418166	chr17	MIMAT0015067	79418166
hsa-miR-3187-3p	0	0	-3.32193	-3.32193	-3.32193	-3.32193	-3.32193	-3.32193	-3.32193	-3.32193	-3.32193	-3.32193	-3.32193	-3.32193	-3.32193	-3.32193	-3.32193	-3.32193	-3.32193	-3.32193	-3.32193	-3.32193	-3.32193	-3.32193	0	0	0	0	0	0	0	0	0	0	0	0	0	0	0	0	0	0	0	0	813636	chr19	MIMAT0015069	813636
hsa-miR-3187-5p	0	0	-3.32193	-3.32193	-3.32193	-3.32193	-3.32193	-3.32193	-3.32193	-3.32193	-3.32193	-3.32193	-3.32193	-3.32193	-3.32193	-3.32193	-3.32193	-3.32193	-3.32193	-3.32193	-3.32193	-3.32193	-3.32193	-3.32193	0	0	0	0	0	0	0	0	0	0	0	0	0	0	0	0	0	0	0	0	813600	chr19	MIMAT0019216	813600
hsa-miR-3188	7	8	2.70518	2.93404	3.93765	3.7843	4.10081	3.77794	-3.32193	3.021	-3.32193	-3.32193	2.34634	2.38936	5.64647	3.35321	3.53366	3.30608	-3.32193	2.92983	2.8243	2.59071	2.48047	2.93825	1.00361	0.850256	1.16676	0.843902	-6.25597	0.0869583	-6.25597	-6.25597	-0.587697	-0.544684	2.71243	0.419172	0.599621	0.372038	-6.25597	-0.0042106	-0.109746	-0.343334	-0.453572	0.0042106	18392950	chr19	MIMAT0015070	18392950
hsa-miR-3189-3p	0	0	-3.32193	-3.32193	-3.32193	-3.32193	-3.32193	-3.32193	-3.32193	-3.32193	-3.32193	-3.32193	-3.32193	-3.32193	-3.32193	-3.32193	-3.32193	-3.32193	-3.32193	-3.32193	-3.32193	-3.32193	-3.32193	-3.32193	0	0	0	0	0	0	0	0	0	0	0	0	0	0	0	0	0	0	0	0	18497422	chr19	MIMAT0015071	18497422
hsa-miR-3189-5p	0	0	-3.32193	-3.32193	-3.32193	-3.32193	-3.32193	-3.32193	-3.32193	-3.32193	-3.32193	-3.32193	-3.32193	-3.32193	-3.32193	-3.32193	-3.32193	-3.32193	-3.32193	-3.32193	-3.32193	-3.32193	-3.32193	-3.32193	0	0	0	0	0	0	0	0	0	0	0	0	0	0	0	0	0	0	0	0	18497392	chr19	MIMAT0019217	18497392
hsa-miR-3190-3p	0	0	-3.32193	-3.32193	-3.32193	-3.32193	-3.32193	-3.32193	-3.32193	-3.32193	-3.32193	-3.32193	-3.32193	-3.32193	-3.32193	-3.32193	-3.32193	-3.32193	-3.32193	-3.32193	-3.32193	-3.32193	-3.32193	-3.32193	0	0	0	0	0	0	0	0	0	0	0	0	0	0	0	0	0	0	0	0	47730252	chr19	MIMAT0022839	47730252
hsa-miR-3190-5p	0	0	-3.32193	-3.32193	-3.32193	-3.32193	-3.32193	-3.32193	-3.32193	-3.32193	-3.32193	-3.32193	-3.32193	-3.32193	-3.32193	-3.32193	-3.32193	-3.32193	-3.32193	-3.32193	-3.32193	-3.32193	-3.32193	-3.32193	0	0	0	0	0	0	0	0	0	0	0	0	0	0	0	0	0	0	0	0	47730218	chr19	MIMAT0015073	47730218
hsa-miR-3191-3p	0	0	-3.32193	-3.32193	-3.32193	-3.32193	-3.32193	-3.32193	-3.32193	-3.32193	-3.32193	-3.32193	-3.32193	-3.32193	-3.32193	-3.32193	-3.32193	-3.32193	-3.32193	-3.32193	-3.32193	-3.32193	-3.32193	-3.32193	0	0	0	0	0	0	0	0	0	0	0	0	0	0	0	0	0	0	0	0	47730268	chr19	MIMAT0015075	47730268
hsa-miR-3191-5p	0	0	-3.32193	-3.32193	-3.32193	-3.32193	-3.32193	-3.32193	-3.32193	-3.32193	-3.32193	-3.32193	-3.32193	-3.32193	-3.32193	-3.32193	-3.32193	-3.32193	-3.32193	-3.32193	-3.32193	-3.32193	-3.32193	-3.32193	0	0	0	0	0	0	0	0	0	0	0	0	0	0	0	0	0	0	0	0	47730230	chr19	MIMAT0022732	47730230
hsa-miR-3192	0	0	-3.32193	-3.32193	-3.32193	-3.32193	-3.32193	-3.32193	-3.32193	-3.32193	-3.32193	-3.32193	-3.32193	-3.32193	-3.32193	-3.32193	-3.32193	-3.32193	-3.32193	-3.32193	-3.32193	-3.32193	-3.32193	-3.32193	0	0	0	0	0	0	0	0	0	0	0	0	0	0	0	0	0	0	0	0	18451275	chr20	MIMAT0015076	18451275
hsa-miR-3193	0	0	-3.32193	-3.32193	-3.32193	-3.32193	-3.32193	-3.32193	-3.32193	-3.32193	-3.32193	-3.32193	-3.32193	-3.32193	-3.32193	-3.32193	-3.32193	-3.32193	-3.32193	-3.32193	-3.32193	-3.32193	-3.32193	-3.32193	0	0	0	0	0	0	0	0	0	0	0	0	0	0	0	0	0	0	0	0	30194995	chr20	MIMAT0015077	30194995
hsa-miR-3194-3p	0	0	-3.32193	-3.32193	-3.32193	-3.32193	-3.32193	-3.32193	-3.32193	-3.32193	-3.32193	-3.32193	-3.32193	-3.32193	-3.32193	-3.32193	-3.32193	-3.32193	-3.32193	-3.32193	-3.32193	-3.32193	-3.32193	-3.32193	0	0	0	0	0	0	0	0	0	0	0	0	0	0	0	0	0	0	0	0	50069507	chr20	MIMAT0019218	50069507
hsa-miR-3194-5p	0	0	-3.32193	-3.32193	-3.32193	2.26929	2.68324	1.29649	-3.32193	-3.32193	-3.32193	-3.32193	-3.32193	-3.32193	3.41685	0.95865	2.54175	2.5417	-3.32193	-3.32193	-3.32193	-3.32193	-3.32193	-3.32193	0	5.59122	6.00517	4.61841	0	0	0	0	0	0	6.73878	4.28058	5.86367	5.86362	0	0	0	0	0	0	50069471	chr20	MIMAT0015078	50069471
hsa-miR-3195	10	10	3.83129	4.41081	4.73275	4.8124	5.22193	5.01745	3.53249	3.68184	2.8974	3.2146	3.82904	3.83354	5.62225	4.39668	5.1918	5.26848	4.42495	3.84169	4.24934	4.11689	3.63222	4.50088	0.409745	0.489395	0.898925	0.694444	-0.790518	-0.641162	-1.42561	-1.10841	-0.493971	-0.489464	1.29925	0.0736712	0.868789	0.945469	0.10194	-0.481314	-0.0736713	-0.20612	-0.690788	0.177874	60639874	chr20	MIMAT0015079	60639874
hsa-miR-3196	10	10	4.63713	5.37358	5.26534	6.0646	6.09004	5.90085	4.07117	4.7223	3.82271	3.85648	4.55196	4.46211	7.15272	5.60282	6.15501	6.0596	4.55499	5.3487	5.3067	4.73459	5.02991	5.39847	-0.0206783	0.77858	0.804019	0.614834	-1.21484	-0.563721	-1.46331	-1.42954	-0.734057	-0.823906	1.8667	0.316798	0.868993	0.77358	-0.731033	0.0626783	0.0206783	-0.551428	-0.256105	0.112456	61870146	chr20	MIMAT0015080	61870146
hsa-miR-3197	0	0	-3.32193	-3.32193	-3.32193	-3.32193	-3.32193	-3.32193	-3.32193	-3.32193	-3.32193	-3.32193	-3.32193	-3.32193	-3.32193	-3.32193	-3.32193	-3.32193	-3.32193	-3.32193	-3.32193	-3.32193	-3.32193	-3.32193	0	0	0	0	0	0	0	0	0	0	0	0	0	0	0	0	0	0	0	0	42539502	chr21	MIMAT0015082	42539502
hsa-miR-3198	10	10	2.75715	2.76841	3.30994	4.04154	4.2633	4.10745	2.7599	2.7544	2.07697	2.66308	2.57635	2.7174	3.80704	2.94997	3.45506	3.95239	2.51502	2.61691	2.55172	2.71493	2.03681	2.82188	0.552788	1.28439	1.50615	1.3503	0.0027486	-0.0027486	-0.680185	-0.0940748	-0.180803	-0.0397518	1.04989	0.192823	0.697912	1.19524	-0.242132	-0.140238	-0.205428	-0.0422174	-0.720345	0.0647307	54625250	chr12	MIMAT0015083	54625250
hsa-miR-3199	0	0	-3.32193	-3.32193	-3.32193	-3.32193	-3.32193	-3.32193	-3.32193	-3.32193	-3.32193	-3.32193	-3.32193	-3.32193	-3.32193	-3.32193	-3.32193	-3.32193	-3.32193	-3.32193	-3.32193	-3.32193	-3.32193	-3.32193	0	0	0	0	0	0	0	0	0	0	0	0	0	0	0	0	0	0	0	0	28316528	chr22	MIMAT0015084	28316528
hsa-miR-32-3p	0	0	-3.32193	-3.32193	-3.32193	-3.32193	-3.32193	-3.32193	-3.32193	-3.32193	-3.32193	-3.32193	-3.32193	-3.32193	-3.32193	-3.32193	-3.32193	-3.32193	-3.32193	-3.32193	-3.32193	-3.32193	-3.32193	-3.32193	0	0	0	0	0	0	0	0	0	0	0	0	0	0	0	0	0	0	0	0	111808576	chr9	MIMAT0004505	111808576
hsa-miR-32-5p	5	6	0.485918	0.615953	2.80983	2.33818	2.87532	3.17733	0.971835	-3.32193	-3.32193	-3.32193	0	0	3.99688	2.13448	3.28942	3.64246	-3.32193	0	0.195474	-3.32193	0.979515	0.252391	2.19771	1.72607	2.26321	2.56522	0.359722	-3.93404	-3.93404	-3.93404	-0.612113	-0.612113	3.38476	1.52237	2.67731	3.03035	-3.93404	-0.612113	-0.41664	-3.93404	0.367402	-0.359722	111808535	chr9	MIMAT0000090	111808535
hsa-miR-3200-3p	0	0	-3.32193	-3.32193	-3.32193	-3.32193	-3.32193	-3.32193	-3.32193	-3.32193	-3.32193	-3.32193	-3.32193	-3.32193	-3.32193	-3.32193	-3.32193	-3.32193	-3.32193	-3.32193	-3.32193	-3.32193	-3.32193	-3.32193	0	0	0	0	0	0	0	0	0	0	0	0	0	0	0	0	0	0	0	0	31127603	chr22	MIMAT0015085	31127603
hsa-miR-3200-5p	0	0	-3.32193	-3.32193	-3.32193	-3.32193	-3.32193	-3.32193	-3.32193	-3.32193	-3.32193	-3.32193	-3.32193	-3.32193	-3.32193	-3.32193	-3.32193	-3.32193	-3.32193	-3.32193	-3.32193	-3.32193	-3.32193	-3.32193	0	0	0	0	0	0	0	0	0	0	0	0	0	0	0	0	0	0	0	0	31127564	chr22	MIMAT0017392	31127564
hsa-miR-3201	0	0	-3.32193	-3.32193	-3.32193	-3.32193	-3.32193	-3.32193	-3.32193	-3.32193	-3.32193	-3.32193	-3.32193	-3.32193	-3.32193	-3.32193	-3.32193	-3.32193	-3.32193	-3.32193	-3.32193	-3.32193	-3.32193	-3.32193	0	0	0	0	0	0	0	0	0	0	0	0	0	0	0	0	0	0	0	0	48670177	chr22	MIMAT0015086	48670177
hsa-miR-3202	0	0	-3.32193	-3.32193	-3.32193	-3.32193	-3.32193	-3.32193	-3.32193	-3.32193	-3.32193	-3.32193	-3.32193	-3.32193	-3.32193	-3.32193	-3.32193	-3.32193	-3.32193	-3.32193	-3.32193	-3.32193	-3.32193	-3.32193	0	0	0	0	0	0	0	0	0	0	0	0	0	0	0	0	0	0	0	0	153246559	chrX	MIMAT0015089	153246559
hsa-miR-320a	10	10	4.37139	3.96674	5.36318	5.21772	5.69743	5.6316	4.34729	3.93998	3.21346	3.50051	4.39549	4.14465	5.66532	3.96864	4.92761	5.36935	3.74555	3.73887	3.96483	3.72402	3.87702	4.13676	1.22248	1.07702	1.55672	1.4909	0.206588	-0.200723	-0.927246	-0.640195	0.254788	0.00394215	1.52462	-0.172062	0.786908	1.22864	-0.395157	-0.401838	-0.17587	-0.41668	-0.263685	-0.00394215	22158488	chr8	MIMAT0000510	22158488
hsa-miR-320b	10	10	5.88409	5.46805	6.55404	6.51793	7.10583	6.8995	5.90942	5.48875	5.12232	5.43677	5.85875	5.58184	6.93155	5.41195	6.32533	6.8213	5.38247	5.24666	5.52415	5.29016	5.34395	5.59706	0.964594	0.928477	1.51638	1.31005	0.319975	-0.100703	-0.467128	-0.152681	0.269305	-0.0076101	1.3421	-0.177498	0.735879	1.23185	-0.206984	-0.342785	-0.0652978	-0.299292	-0.2455	0.0076101	117214416	chr1	MIMAT0005792	117214416
hsa-miR-320c	10	10	5.71034	5.39359	6.47471	6.64729	7.1351	6.88411	5.76282	5.37605	4.89933	5.32308	5.65787	5.53556	6.83898	5.55786	6.36162	6.91819	5.29874	5.0228	5.25797	5.0765	5.24718	5.48845	0.927999	1.10058	1.58839	1.3374	0.216109	-0.170659	-0.647379	-0.223624	0.111158	-0.0111498	1.29227	0.0111497	0.814908	1.37148	-0.247973	-0.52391	-0.288743	-0.470209	-0.299525	-0.0582558	19263525	chr18	MIMAT0005793	19263525
hsa-miR-320d	10	10	6.47563	6.14161	7.04767	7.1924	7.76502	7.54694	6.55715	6.21438	5.78454	6.15917	6.39411	6.23992	7.50423	6.21464	6.99801	7.55066	6.00662	5.87475	6.06858	5.99699	5.9528	6.23066	0.812384	0.957111	1.52973	1.31165	0.321865	-0.0209062	-0.450743	-0.0761139	0.158825	0.0046294	1.26894	-0.0206444	0.762721	1.31537	-0.228666	-0.360538	-0.166707	-0.238299	-0.28249	-0.0046294	41302011	chr13	MIMAT0006764	41302011
hsa-miR-320e	10	10	5.92452	5.57949	6.59262	6.75973	7.31201	7.0741	5.99205	5.63013	5.14806	5.54891	5.857	5.71218	7.05428	5.72427	6.56971	7.11047	5.44845	5.30734	5.49588	5.42515	5.39651	5.66309	0.8744	1.0415	1.59378	1.35588	0.273824	-0.0880956	-0.570161	-0.169318	0.138779	-0.00604295	1.33606	0.00604295	0.851486	1.39225	-0.269776	-0.410887	-0.222339	-0.293071	-0.321708	-0.0551306	47212601	chr19	MIMAT0015072	47212601
hsa-miR-323a-3p	0	0	-3.32193	-3.32193	-3.32193	-3.32193	-3.32193	-3.32193	-3.32193	-3.32193	-3.32193	-3.32193	-3.32193	-3.32193	-3.32193	-3.32193	-3.32193	-3.32193	-3.32193	-3.32193	-3.32193	-3.32193	-3.32193	-3.32193	0	0	0	0	0	0	0	0	0	0	0	0	0	0	0	0	0	0	0	0	100561873	chr14	MIMAT0000755	100561873
hsa-miR-323a-5p	0	0	-3.32193	-3.32193	-3.32193	-3.32193	-3.32193	-3.32193	-3.32193	-3.32193	-3.32193	-3.32193	-3.32193	-3.32193	-3.32193	-3.32193	-3.32193	-3.32193	-3.32193	-3.32193	-3.32193	-3.32193	-3.32193	-3.32193	0	0	0	0	0	0	0	0	0	0	0	0	0	0	0	0	0	0	0	0	101492092	chr14	MIMAT0004696	101492092
hsa-miR-323b-3p	0	0	-3.32193	-3.32193	-3.32193	-3.32193	-3.32193	-3.32193	-3.32193	-3.32193	-3.32193	-3.32193	-3.32193	-3.32193	-3.32193	-3.32193	-3.32193	-3.32193	-3.32193	-3.32193	-3.32193	-3.32193	-3.32193	-3.32193	0	0	0	0	0	0	0	0	0	0	0	0	0	0	0	0	0	0	0	0	101522614	chr14	MIMAT0015050	101522614
hsa-miR-323b-5p	0	0	-3.32193	-3.32193	-3.32193	-3.32193	-3.32193	-3.32193	-3.32193	-3.32193	-3.32193	-3.32193	-3.32193	-3.32193	-3.32193	-3.32193	-3.32193	-3.32193	-3.32193	-3.32193	-3.32193	-3.32193	-3.32193	-3.32193	0	0	0	0	0	0	0	0	0	0	0	0	0	0	0	0	0	0	0	0	101522576	chr14	MIMAT0001630	101522576
hsa-miR-324-3p	10	10	4.83762	4.93013	5.89458	5.6294	6.29749	6.14837	4.88795	4.5388	4.05928	4.48407	4.78729	4.63429	6.54285	4.98023	5.8677	6.25115	4.75617	4.55936	4.88004	4.85548	4.57852	5.00558	1.01059	0.745406	1.4135	1.26438	0.0039555	-0.345191	-0.824711	-0.399926	-0.0967038	-0.249705	1.65886	0.0962395	0.98371	1.36716	-0.127825	-0.324631	-0.0039555	-0.0285125	-0.305476	0.121586	7067411	chr17	MIMAT0000762	7067411
hsa-miR-324-5p	10	10	2.71806	3.29124	3.96214	3.3931	4.22738	4.04194	2.56649	2.14886	1.01602	1.86733	2.86964	1.97969	5.51738	3.47186	4.35892	4.82199	3.10219	2.49651	3.05045	3.32046	3.02869	3.26202	0.780038	0.211003	1.04528	0.859834	-0.615613	-1.03324	-2.16608	-1.31477	-0.312465	-1.20241	2.33528	0.289758	1.17682	1.63989	-0.0799137	-0.685591	-0.131649	0.138362	-0.153416	0.0799137	7126653	chr17	MIMAT0000761	7126653
hsa-miR-325	0	0	-3.32193	-3.32193	-3.32193	-3.32193	-3.32193	-3.32193	-3.32193	-3.32193	-3.32193	-3.32193	-3.32193	-3.32193	-3.32193	-3.32193	-3.32193	-3.32193	-3.32193	-3.32193	-3.32193	-3.32193	-3.32193	-3.32193	0	0	0	0	0	0	0	0	0	0	0	0	0	0	0	0	0	0	0	0	76225866	chrX	MIMAT0000771	76225866
hsa-miR-326	0	0	-3.32193	-3.32193	-3.32193	-3.32193	-3.32193	-3.32193	-3.32193	-3.32193	-3.32193	-3.32193	-3.32193	-3.32193	1.27785	-3.32193	-3.32193	1.04874	-3.32193	-3.32193	-3.32193	-3.32193	-3.32193	-3.32193	0	0	0	0	0	0	0	0	0	0	4.59978	0	0	4.37067	0	0	0	0	0	0	75046214	chr11	MIMAT0000756	75046214
hsa-miR-328	0	0	-3.32193	-3.32193	-3.32193	-3.32193	-3.32193	-3.32193	-3.32193	-3.32193	-3.32193	-3.32193	-3.32193	-3.32193	1.19709	-3.32193	-3.32193	-3.32193	-3.32193	-3.32193	-3.32193	-3.32193	-3.32193	-3.32193	0	0	0	0	0	0	0	0	0	0	4.51902	0	0	0	0	0	0	0	0	0	67236292	chr16	MIMAT0000752	67236292
hsa-miR-329	0	0	-3.32193	-3.32193	-3.32193	-3.32193	-3.32193	-3.32193	-3.32193	-3.32193	-3.32193	-3.32193	-3.32193	-3.32193	-3.32193	-3.32193	-3.32193	-3.32193	-3.32193	-3.32193	-3.32193	-3.32193	-3.32193	-3.32193	0	0	0	0	0	0	0	0	0	0	0	0	0	0	0	0	0	0	0	0	101493173	chr14	MIMAT0001629	101493173
hsa-miR-330-3p	7	7	1.47503	1.53487	2.53956	2.37807	3.52366	3.34073	1.25474	-3.32193	-3.32193	1.11922	1.60021	1.34985	3.61406	1.57017	3.18911	3.43212	0.939076	-3.32193	1.3313	1.33243	1.49957	1.69207	1.00469	0.843201	1.98879	1.80586	-0.280131	-4.8568	-4.8568	-0.415646	0.0653429	-0.185023	2.07919	0.0352968	1.65424	1.89725	-0.595794	-4.8568	-0.203572	-0.202442	-0.0352967	0.157205	50834170	chr19	MIMAT0000751	50834170
hsa-miR-330-5p	0	0	-3.32193	-3.32193	-3.32193	-3.32193	-3.32193	-3.32193	-3.32193	-3.32193	-3.32193	-3.32193	-3.32193	-3.32193	-3.32193	-3.32193	-3.32193	-3.32193	-3.32193	-3.32193	-3.32193	-3.32193	-3.32193	-3.32193	0	0	0	0	0	0	0	0	0	0	0	0	0	0	0	0	0	0	0	0	46142290	chr19	MIMAT0004693	46142290
hsa-miR-331-3p	10	10	5.18545	5.01305	6.26354	6.08679	6.69724	6.80315	5.34682	4.8603	4.28706	4.86032	5.02407	5.00243	6.91603	5.36447	6.47279	6.81245	4.77473	4.47892	4.94468	4.94146	4.72546	5.08142	1.21079	1.03405	1.64449	1.7504	0.294071	-0.192444	-0.765687	-0.192423	-0.0286765	-0.0503206	1.86329	0.311726	1.42004	1.7597	-0.278021	-0.573831	-0.108063	-0.111285	-0.327293	0.0286765	94226389	chr12	MIMAT0000760	94226389
hsa-miR-331-5p	0	0	-3.32193	-3.32193	-3.32193	-3.32193	-3.32193	-3.32193	-3.32193	-3.32193	-3.32193	-3.32193	-3.32193	-3.32193	-3.32193	-3.32193	-3.32193	-3.32193	-3.32193	-3.32193	-3.32193	-3.32193	-3.32193	-3.32193	0	0	0	0	0	0	0	0	0	0	0	0	0	0	0	0	0	0	0	0	95702230	chr12	MIMAT0004700	95702230
hsa-miR-335-3p	0	0	-3.32193	-3.32193	-3.32193	-3.32193	-3.32193	-3.32193	-3.32193	-3.32193	-3.32193	-3.32193	-3.32193	-3.32193	-3.32193	-3.32193	-3.32193	-3.32193	-3.32193	-3.32193	-3.32193	-3.32193	-3.32193	-3.32193	0	0	0	0	0	0	0	0	0	0	0	0	0	0	0	0	0	0	0	0	130136003	chr7	MIMAT0004703	130136003
hsa-miR-335-5p	0	0	-3.32193	-3.32193	-3.32193	-3.32193	1.4803	-3.32193	-3.32193	-3.32193	-3.32193	-3.32193	-3.32193	-3.32193	-3.32193	-3.32193	-3.32193	-3.32193	-3.32193	-3.32193	-3.32193	-3.32193	-3.32193	-3.32193	0	0	4.80222	0	0	0	0	0	0	0	0	0	0	0	0	0	0	0	0	0	130135971	chr7	MIMAT0000765	130135971
hsa-miR-337-3p	0	0	-3.32193	-3.32193	-3.32193	-3.32193	-3.32193	-3.32193	-3.32193	-3.32193	-3.32193	-3.32193	-3.32193	-3.32193	-3.32193	-3.32193	-3.32193	-3.32193	-3.32193	-3.32193	-3.32193	-3.32193	-3.32193	-3.32193	0	0	0	0	0	0	0	0	0	0	0	0	0	0	0	0	0	0	0	0	101340891	chr14	MIMAT0000754	101340891
hsa-miR-337-5p	0	0	-3.32193	-3.32193	-3.32193	-3.32193	-3.32193	-3.32193	-3.32193	-3.32193	-3.32193	-3.32193	-3.32193	-3.32193	-3.32193	-3.32193	-3.32193	-3.32193	-3.32193	-3.32193	-3.32193	-3.32193	-3.32193	-3.32193	0	0	0	0	0	0	0	0	0	0	0	0	0	0	0	0	0	0	0	0	101340856	chr14	MIMAT0004695	101340856
hsa-miR-338-3p	10	10	5.39851	6.10219	6.24572	6.59892	7.28463	6.81163	5.18272	4.78707	4.27685	4.55337	4.9272	5.6143	8.0107	6.71495	6.81862	7.63457	5.20331	4.94593	5.49402	5.65725	5.44975	6.54713	0.60994	0.963142	1.64886	1.17586	-0.453059	-0.848709	-1.35892	-1.0824	-0.708581	-0.0214717	2.37492	1.07917	1.18284	1.99879	-0.432462	-0.689843	-0.141751	0.0214717	-0.186026	0.911356	79099745	chr17	MIMAT0000763	79099745
hsa-miR-338-5p	0	0	-3.32193	-3.32193	-3.32193	-3.32193	-3.32193	-3.32193	-3.32193	-3.32193	-3.32193	-3.32193	-3.32193	-3.32193	-3.32193	-3.32193	-3.32193	-3.32193	-3.32193	-3.32193	-3.32193	-3.32193	-3.32193	-3.32193	0	0	0	0	0	0	0	0	0	0	0	0	0	0	0	0	0	0	0	0	79099709	chr17	MIMAT0004701	79099709
hsa-miR-339-3p	0	0	-3.32193	-3.32193	-3.32193	-3.32193	-3.32193	-3.32193	-3.32193	-3.32193	-3.32193	-3.32193	-3.32193	-3.32193	1.14162	-3.32193	-3.32193	0.160585	-3.32193	-3.32193	-3.32193	-3.32193	-3.32193	-3.32193	0	0	0	0	0	0	0	0	0	0	4.46354	0	0	3.48251	0	0	0	0	0	0	1062640	chr7	MIMAT0004702	1062640
hsa-miR-339-5p	0	0	-3.32193	-3.32193	-3.32193	-3.32193	-3.32193	-3.32193	-3.32193	-3.32193	-3.32193	-3.32193	-3.32193	-3.32193	0.252488	-3.32193	-3.32193	-3.32193	-3.32193	-3.32193	-3.32193	-3.32193	-3.32193	-3.32193	0	0	0	0	0	0	0	0	0	0	3.57442	0	0	0	0	0	0	0	0	0	1062605	chr7	MIMAT0000764	1062605
hsa-miR-33a-3p	0	0	-3.32193	-3.32193	-3.32193	-3.32193	-3.32193	-3.32193	-3.32193	-3.32193	-3.32193	-3.32193	-3.32193	-3.32193	-3.32193	-3.32193	-3.32193	-3.32193	-3.32193	-3.32193	-3.32193	-3.32193	-3.32193	-3.32193	0	0	0	0	0	0	0	0	0	0	0	0	0	0	0	0	0	0	0	0	42296999	chr22	MIMAT0004506	42296999
hsa-miR-33a-5p	2	10	1.16758	1.98521	2.12492	2.62626	2.96155	2.37017	1.04259	-3.32193	-3.32193	-3.32193	1.29258	-3.32193	4.32999	2.5845	3.16066	3.73866	1.92645	1.38551	1.44869	1.66588	2.04396	1.79439	0.264501	0.765834	1.10113	0.50975	-0.817835	-5.18235	-5.18235	-5.18235	-0.567847	-5.18235	2.46957	0.724078	1.30023	1.87824	0.066032	-0.474915	-0.411728	-0.194544	0.183534	-0.066032	42296953	chr22	MIMAT0000091	42296953
hsa-miR-33b-3p	0	0	-3.32193	-3.32193	-3.32193	-3.32193	-3.32193	-3.32193	-3.32193	-3.32193	-3.32193	-3.32193	-3.32193	-3.32193	-3.32193	-3.32193	-3.32193	-3.32193	-3.32193	-3.32193	0	-3.32193	-3.32193	-3.32193	0	0	0	0	0	0	0	0	0	0	0	0	0	0	0	0	3.32193	0	0	0	17717224	chr17	MIMAT0004811	17717224
hsa-miR-33b-5p	0	0	-3.32193	-3.32193	-3.32193	-3.32193	-3.32193	-3.32193	-3.32193	-3.32193	-3.32193	-3.32193	-3.32193	-3.32193	-3.32193	-3.32193	-3.32193	-3.32193	-3.32193	-3.32193	-3.32193	-3.32193	-3.32193	-3.32193	0	0	0	0	0	0	0	0	0	0	0	0	0	0	0	0	0	0	0	0	17717184	chr17	MIMAT0003301	17717184
hsa-miR-340-3p	1	0	-1.11622	-3.32193	1.71186	1.41836	2.35515	2.23616	1.08949	-3.32193	-3.32193	-3.32193	-3.32193	-3.32193	2.02741	-3.32193	-3.32193	1.50801	-3.32193	-3.32193	-3.32193	-3.32193	-3.32193	-3.32193	5.03379	4.74029	5.67708	5.55809	4.41142	0	0	0	0	0	5.34933	0	0	4.82994	0	0	0	0	0	0	179442381	chr5	MIMAT0000750	179442381
hsa-miR-340-5p	6	3	2.17762	-1.07858	4.00433	3.35774	4.52903	4.03938	2.23146	-3.32193	-3.32193	-3.32193	1.05198	2.12377	3.96301	2.33758	3.16451	3.73791	-3.32193	-3.32193	-3.32193	-3.32193	-3.32193	1.16477	2.36006	1.71347	2.88476	2.39511	0.58719	-4.9662	-4.9662	-4.9662	-0.592285	0.479503	2.31874	0.693307	1.52024	2.09364	-4.9662	-4.9662	-4.9662	-4.9662	-4.9662	-0.479503	179442339	chr5	MIMAT0004692	179442339
hsa-miR-342-3p	10	10	9.15669	9.87991	10.5213	10.4358	10.904	10.8064	9.06288	9.09926	8.44297	8.75943	9.21412	8.83651	11.8437	10.213	10.8807	11.3317	9.45145	9.44771	9.575	9.73364	9.45219	10.0262	0.866944	0.781436	1.24965	1.1521	-0.591446	-0.555059	-1.21135	-0.894887	-0.4402	-0.817811	2.18935	0.558721	1.22641	1.67742	-0.202871	-0.206612	-0.0793205	0.0793205	-0.202136	0.371857	100576060	chr14	MIMAT0000753	100576060
hsa-miR-342-5p	10	10	5.61731	6.19335	6.50554	6.8361	7.17859	7.25173	5.59391	5.51749	5.39064	5.61336	5.62126	5.31933	7.77587	6.48217	7.14253	7.75175	5.94107	5.72357	6.18403	6.15762	5.93204	6.20267	0.334719	0.665281	1.00777	1.0809	-0.576917	-0.653333	-0.780187	-0.55746	-0.549559	-0.851494	1.60505	0.311345	0.971706	1.58093	-0.229753	-0.447252	0.0132055	-0.0132055	-0.238787	0.031849	100576013	chr14	MIMAT0004694	100576013
hsa-miR-345-3p	0	0	-3.32193	-3.32193	-3.32193	-3.32193	-3.32193	-3.32193	-3.32193	-3.32193	-3.32193	-3.32193	-3.32193	-3.32193	-3.32193	-3.32193	-3.32193	-3.32193	-3.32193	-3.32193	-3.32193	-3.32193	-3.32193	-3.32193	0	0	0	0	0	0	0	0	0	0	0	0	0	0	0	0	0	0	0	0	100774258	chr14	MIMAT0022698	100774258
hsa-miR-345-5p	0	0	-3.32193	-3.32193	-3.32193	1.19644	1.01866	0.844554	-3.32193	-3.32193	-3.32193	-3.32193	-3.32193	-3.32193	0.422621	-3.32193	-3.32193	-3.32193	-3.32193	-3.32193	-3.32193	-3.32193	-3.32193	-3.32193	0	4.51837	4.34059	4.16648	0	0	0	0	0	0	3.74455	0	0	0	0	0	0	0	0	0	100774221	chr14	MIMAT0000772	100774221
hsa-miR-346	0	0	-3.32193	-3.32193	-3.32193	-3.32193	-3.32193	-3.32193	-3.32193	-3.32193	-3.32193	-3.32193	-3.32193	-3.32193	-3.32193	-3.32193	-3.32193	-3.32193	-3.32193	-3.32193	-3.32193	-3.32193	-3.32193	-3.32193	0	0	0	0	0	0	0	0	0	0	0	0	0	0	0	0	0	0	0	0	88024492	chr10	MIMAT0000773	88024492
hsa-miR-34a-3p	0	0	-3.32193	-3.32193	-3.32193	-3.32193	-3.32193	-3.32193	-3.32193	-3.32193	-3.32193	-3.32193	-3.32193	-3.32193	-3.32193	-3.32193	-3.32193	-3.32193	-3.32193	-3.32193	-3.32193	-3.32193	-3.32193	-3.32193	0	0	0	0	0	0	0	0	0	0	0	0	0	0	0	0	0	0	0	0	9211811	chr1	MIMAT0004557	9211811
hsa-miR-34a-5p	4	8	1.51947	2.6848	1.6151	2.35348	2.25861	2.49616	1.42384	-3.32193	-3.32193	1.11818	1.63551	1.33337	4.16876	3.60547	2.59409	4.70417	1.88973	-3.32193	3.25813	2.7755	1.05902	2.45045	-0.459072	0.279307	0.184438	0.421995	-0.650332	-5.3961	-5.3961	-0.955988	-0.438655	-0.740802	2.0946	1.5313	0.519922	2.63001	-0.184438	-5.3961	1.18396	0.701335	-1.01515	0.37628	9211769	chr1	MIMAT0000255	9211769
hsa-miR-34b-3p	0	0	-3.32193	-3.32193	-3.32193	-3.32193	-3.32193	-3.32193	-3.32193	-3.32193	-3.32193	-3.32193	-3.32193	-3.32193	-3.32193	-3.32193	-3.32193	-3.32193	-3.32193	-3.32193	-3.32193	-3.32193	-3.32193	-3.32193	0	0	0	0	0	0	0	0	0	0	0	0	0	0	0	0	0	0	0	0	111383717	chr11	MIMAT0004676	111383717
hsa-miR-34b-5p	0	0	-3.32193	-3.32193	-3.32193	-3.32193	-3.32193	-3.32193	-3.32193	-3.32193	-3.32193	-3.32193	-3.32193	-3.32193	-3.32193	-3.32193	-3.32193	-3.32193	-3.32193	-3.32193	-3.32193	-3.32193	-3.32193	-3.32193	0	0	0	0	0	0	0	0	0	0	0	0	0	0	0	0	0	0	0	0	110888886	chr11	MIMAT0000685	110888886
hsa-miR-34c-3p	0	0	-3.32193	-3.32193	-3.32193	-3.32193	-3.32193	-3.32193	-3.32193	-3.32193	-3.32193	-3.32193	-3.32193	-3.32193	-3.32193	-3.32193	-3.32193	-3.32193	-3.32193	-3.32193	-3.32193	-3.32193	-3.32193	-3.32193	0	0	0	0	0	0	0	0	0	0	0	0	0	0	0	0	0	0	0	0	111384219	chr11	MIMAT0004677	111384219
hsa-miR-34c-5p	0	0	-3.32193	-3.32193	-3.32193	-3.32193	-3.32193	-3.32193	-3.32193	-3.32193	-3.32193	-3.32193	-3.32193	-3.32193	-3.32193	-3.32193	-3.32193	-3.32193	-3.32193	-3.32193	-3.32193	-3.32193	-3.32193	-3.32193	0	0	0	0	0	0	0	0	0	0	0	0	0	0	0	0	0	0	0	0	110889389	chr11	MIMAT0000686	110889389
hsa-miR-3529-3p	0	0	-3.32193	-3.32193	-3.32193	-3.32193	-3.32193	-3.32193	-3.32193	-3.32193	-3.32193	-3.32193	-3.32193	-3.32193	-3.32193	-3.32193	-3.32193	-3.32193	-3.32193	-3.32193	-3.32193	-3.32193	-3.32193	-3.32193	0	0	0	0	0	0	0	0	0	0	0	0	0	0	0	0	0	0	0	0	89155146	chr15	MIMAT0022741	89155146
hsa-miR-3529-5p	0	0	-3.32193	-3.32193	-3.32193	-3.32193	-3.32193	-3.32193	-3.32193	-3.32193	-3.32193	-3.32193	-3.32193	-3.32193	-3.32193	-3.32193	-3.32193	-3.32193	-3.32193	-3.32193	-3.32193	-3.32193	-3.32193	-3.32193	0	0	0	0	0	0	0	0	0	0	0	0	0	0	0	0	0	0	0	0	89155108	chr15	MIMAT0019828	89155108
hsa-miR-3591-3p	0	0	-3.32193	-3.32193	-3.32193	-3.32193	-3.32193	-3.32193	-3.32193	-3.32193	-3.32193	-3.32193	-3.32193	-3.32193	-3.32193	-3.32193	-3.32193	-3.32193	-3.32193	-3.32193	-3.32193	-3.32193	-3.32193	-3.32193	0	0	0	0	0	0	0	0	0	0	0	0	0	0	0	0	0	0	0	0	56118377	chr18	MIMAT0019877	56118377
hsa-miR-3591-5p	0	0	-3.32193	-3.32193	-3.32193	-3.32193	-3.32193	-3.32193	-3.32193	-3.32193	-3.32193	-3.32193	-3.32193	-3.32193	-3.32193	-3.32193	-3.32193	-3.32193	-3.32193	-3.32193	-3.32193	-3.32193	-3.32193	-3.32193	0	0	0	0	0	0	0	0	0	0	0	0	0	0	0	0	0	0	0	0	56118343	chr18	MIMAT0019876	56118343
hsa-miR-3605-3p	0	0	-3.32193	-3.32193	-3.32193	-3.32193	-3.32193	-3.32193	-3.32193	-3.32193	-3.32193	-3.32193	-3.32193	-3.32193	-3.32193	-3.32193	-3.32193	-3.32193	-3.32193	-3.32193	-3.32193	-3.32193	-3.32193	-3.32193	0	0	0	0	0	0	0	0	0	0	0	0	0	0	0	0	0	0	0	0	33798081	chr1	MIMAT0017982	33798081
hsa-miR-3605-5p	0	0	-3.32193	-3.32193	-3.32193	-3.32193	-3.32193	-3.32193	-3.32193	-3.32193	-3.32193	-3.32193	-3.32193	-3.32193	-3.32193	-3.32193	-3.32193	-3.32193	-3.32193	-3.32193	-3.32193	-3.32193	-3.32193	-3.32193	0	0	0	0	0	0	0	0	0	0	0	0	0	0	0	0	0	0	0	0	33798037	chr1	MIMAT0017981	33798037
hsa-miR-3606-3p	0	0	-3.32193	-3.32193	-3.32193	-3.32193	-3.32193	-3.32193	-3.32193	-3.32193	-3.32193	-3.32193	-3.32193	-3.32193	-3.32193	-3.32193	-3.32193	-3.32193	-3.32193	-3.32193	-3.32193	-3.32193	-3.32193	-3.32193	0	0	0	0	0	0	0	0	0	0	0	0	0	0	0	0	0	0	0	0	189860398	chr2	MIMAT0022965	189860398
hsa-miR-3606-5p	0	0	-3.32193	-3.32193	-3.32193	-3.32193	-3.32193	-3.32193	-3.32193	-3.32193	-3.32193	-3.32193	-3.32193	-3.32193	-3.32193	-3.32193	-3.32193	-3.32193	-3.32193	-3.32193	-3.32193	-3.32193	-3.32193	-3.32193	0	0	0	0	0	0	0	0	0	0	0	0	0	0	0	0	0	0	0	0	189860371	chr2	MIMAT0017983	189860371
hsa-miR-3607-3p	0	0	-3.32193	-3.32193	1.15683	1.07327	2.04142	1.77121	-3.32193	-3.32193	-3.32193	-3.32193	-3.32193	-3.32193	1.50575	0.762247	1.94596	1.68375	-3.32193	-3.32193	-3.32193	-3.32193	-3.32193	-3.32193	4.47876	4.3952	5.36335	5.09313	0	0	0	0	0	0	4.82768	4.08417	5.26788	5.00568	0	0	0	0	0	0	85916367	chr5	MIMAT0017985	85916367
hsa-miR-3607-5p	0	0	-3.32193	-3.32193	-3.32193	-3.32193	1.18833	-3.32193	-3.32193	-3.32193	-3.32193	-3.32193	-3.32193	-3.32193	-3.32193	-3.32193	-3.32193	-3.32193	-3.32193	-3.32193	-3.32193	-3.32193	-3.32193	-3.32193	0	0	4.51026	0	0	0	0	0	0	0	0	0	0	0	0	0	0	0	0	0	85916329	chr5	MIMAT0017984	85916329
hsa-miR-3609	0	0	-3.32193	-3.32193	-3.32193	1.46362	1.7958	1.20106	-3.32193	-3.32193	-3.32193	-3.32193	-3.32193	-3.32193	-3.32193	-3.32193	-3.32193	-3.32193	-3.32193	-3.32193	-3.32193	-3.32193	-3.32193	-3.32193	0	4.78555	5.11773	4.52298	0	0	0	0	0	0	0	0	0	0	0	0	0	0	0	0	98479329	chr7	MIMAT0017986	98479329
hsa-miR-361-3p	10	10	4.46027	4.33964	5.84679	5.76633	6.46955	6.54059	4.563	4.1411	3.55471	4.03132	4.2254	4.35755	6.36011	5.09645	5.92251	6.81684	4.11	3.70512	4.21546	4.28173	3.92917	4.39756	1.46924	1.38878	2.09199	2.16304	0.185445	-0.236455	-0.82284	-0.346236	-0.152151	-0.0200056	1.98256	0.718899	1.54496	2.43929	-0.267549	-0.672436	-0.162089	-0.0958263	-0.448386	0.0200056	85158707	chrX	MIMAT0004682	85158707
hsa-miR-361-5p	10	10	5.08359	4.53216	6.1346	5.74243	6.72444	6.40464	5.06264	5.10455	3.51389	4.3748	4.93127	4.55755	6.77685	4.77319	5.4326	6.33494	4.33676	4.14384	4.13182	4.49161	3.94384	4.57271	1.28238	0.890202	1.87222	1.55241	0.210411	0.25232	-1.33833	-0.477424	0.0790408	-0.294674	1.92463	-0.0790408	0.580372	1.48272	-0.515469	-0.708385	-0.720405	-0.360617	-0.90839	-0.279518	85045323	chrX	MIMAT0000703	85045323
hsa-miR-3610	0	0	-3.32193	-3.32193	-3.32193	-3.32193	-3.32193	-3.32193	-3.32193	-3.32193	-3.32193	-3.32193	-3.32193	-3.32193	-3.32193	-3.32193	-3.32193	-3.32193	-3.32193	-3.32193	-3.32193	-3.32193	-3.32193	-3.32193	0	0	0	0	0	0	0	0	0	0	0	0	0	0	0	0	0	0	0	0	117887027	chr8	MIMAT0017987	117887027
hsa-miR-3611	0	0	-3.32193	-3.32193	-3.32193	-3.32193	-3.32193	-3.32193	-3.32193	-3.32193	-3.32193	-3.32193	-3.32193	-3.32193	-3.32193	-3.32193	-3.32193	-3.32193	-3.32193	-3.32193	-3.32193	-3.32193	-3.32193	-3.32193	0	0	0	0	0	0	0	0	0	0	0	0	0	0	0	0	0	0	0	0	35368597	chr10	MIMAT0017988	35368597
hsa-miR-3612	0	0	-3.32193	-3.32193	-3.32193	-3.32193	-3.32193	-3.32193	-3.32193	-3.32193	-3.32193	-3.32193	-3.32193	-3.32193	-3.32193	-3.32193	-3.32193	-3.32193	-3.32193	-3.32193	-3.32193	-3.32193	-3.32193	-3.32193	0	0	0	0	0	0	0	0	0	0	0	0	0	0	0	0	0	0	0	0	128778655	chr12	MIMAT0017989	128778655
hsa-miR-3613-3p	0	0	-3.32193	-3.32193	-3.32193	-3.32193	-3.32193	-3.32193	-3.32193	-3.32193	-3.32193	-3.32193	-3.32193	-3.32193	-3.32193	-3.32193	-3.32193	-3.32193	-3.32193	-3.32193	-3.32193	-3.32193	-3.32193	-3.32193	0	0	0	0	0	0	0	0	0	0	0	0	0	0	0	0	0	0	0	0	50570626	chr13	MIMAT0017991	50570626
hsa-miR-3613-5p	0	0	-3.32193	-3.32193	-3.32193	-3.32193	-3.32193	-3.32193	-3.32193	-3.32193	-3.32193	-3.32193	-3.32193	-3.32193	-3.32193	-3.32193	-3.32193	-3.32193	-3.32193	-3.32193	-3.32193	-3.32193	-3.32193	-3.32193	0	0	0	0	0	0	0	0	0	0	0	0	0	0	0	0	0	0	0	0	50570587	chr13	MIMAT0017990	50570587
hsa-miR-3614-3p	0	0	-3.32193	-3.32193	-3.32193	-3.32193	-3.32193	-3.32193	-3.32193	-3.32193	-3.32193	-3.32193	-3.32193	-3.32193	-3.32193	-3.32193	-3.32193	-3.32193	-3.32193	-3.32193	-3.32193	-3.32193	-3.32193	-3.32193	0	0	0	0	0	0	0	0	0	0	0	0	0	0	0	0	0	0	0	0	54968705	chr17	MIMAT0017993	54968705
hsa-miR-3614-5p	0	0	-3.32193	-3.32193	-3.32193	-3.32193	-3.32193	-3.32193	-3.32193	-3.32193	-3.32193	-3.32193	-3.32193	-3.32193	-3.32193	-3.32193	-3.32193	-3.32193	-3.32193	-3.32193	-3.32193	-3.32193	-3.32193	-3.32193	0	0	0	0	0	0	0	0	0	0	0	0	0	0	0	0	0	0	0	0	54968667	chr17	MIMAT0017992	54968667
hsa-miR-3615	0	0	-3.32193	-3.32193	-3.32193	-3.32193	-3.32193	-3.32193	-3.32193	-3.32193	-3.32193	-3.32193	-3.32193	-3.32193	-3.32193	-3.32193	-3.32193	-3.32193	-3.32193	-3.32193	-3.32193	-3.32193	-3.32193	-3.32193	0	0	0	0	0	0	0	0	0	0	0	0	0	0	0	0	0	0	0	0	72744811	chr17	MIMAT0017994	72744811
hsa-miR-3616-3p	0	0	-3.32193	-3.32193	-3.32193	-3.32193	-3.32193	-3.32193	-3.32193	-3.32193	-3.32193	-3.32193	-3.32193	-3.32193	-3.32193	-3.32193	-3.32193	-3.32193	-3.32193	-3.32193	-3.32193	-3.32193	-3.32193	-3.32193	0	0	0	0	0	0	0	0	0	0	0	0	0	0	0	0	0	0	0	0	45795675	chr20	MIMAT0017996	45795675
hsa-miR-3616-5p	0	0	-3.32193	-3.32193	-3.32193	-3.32193	-3.32193	-3.32193	-3.32193	-3.32193	-3.32193	-3.32193	-3.32193	-3.32193	-3.32193	-3.32193	-3.32193	-3.32193	-3.32193	-3.32193	-3.32193	-3.32193	-3.32193	-3.32193	0	0	0	0	0	0	0	0	0	0	0	0	0	0	0	0	0	0	0	0	45795631	chr20	MIMAT0017995	45795631
hsa-miR-3617-3p	0	0	-3.32193	-3.32193	-3.32193	-3.32193	-3.32193	-3.32193	-3.32193	-3.32193	-3.32193	-3.32193	-3.32193	-3.32193	-3.32193	-3.32193	-3.32193	-3.32193	-3.32193	-3.32193	-3.32193	-3.32193	-3.32193	-3.32193	0	0	0	0	0	0	0	0	0	0	0	0	0	0	0	0	0	0	0	0	44333812	chr20	MIMAT0022966	44333812
hsa-miR-3617-5p	0	0	-3.32193	-3.32193	-3.32193	-3.32193	-3.32193	-3.32193	-3.32193	-3.32193	-3.32193	-3.32193	-3.32193	-3.32193	-3.32193	-3.32193	-3.32193	-3.32193	-3.32193	-3.32193	-3.32193	-3.32193	-3.32193	-3.32193	0	0	0	0	0	0	0	0	0	0	0	0	0	0	0	0	0	0	0	0	44333771	chr20	MIMAT0017997	44333771
hsa-miR-3618	0	0	-3.32193	-3.32193	-3.32193	-3.32193	-3.32193	-3.32193	-3.32193	-3.32193	-3.32193	-3.32193	-3.32193	-3.32193	-3.32193	-3.32193	-3.32193	-3.32193	-3.32193	-3.32193	-3.32193	-3.32193	-3.32193	-3.32193	0	0	0	0	0	0	0	0	0	0	0	0	0	0	0	0	0	0	0	0	20073322	chr22	MIMAT0017998	20073322
hsa-miR-3619-3p	0	0	-3.32193	-3.32193	-3.32193	-3.32193	-3.32193	-3.32193	-3.32193	-3.32193	-3.32193	-3.32193	-3.32193	-3.32193	-3.32193	-3.32193	-3.32193	-3.32193	-3.32193	-3.32193	-3.32193	-3.32193	-3.32193	-3.32193	0	0	0	0	0	0	0	0	0	0	0	0	0	0	0	0	0	0	0	0	46486979	chr22	MIMAT0019219	46486979
hsa-miR-3619-5p	0	0	-3.32193	-3.32193	-3.32193	-3.32193	-3.32193	-3.32193	-3.32193	-3.32193	-3.32193	-3.32193	-3.32193	-3.32193	-3.32193	-3.32193	-3.32193	-3.32193	-3.32193	-3.32193	-3.32193	-3.32193	-3.32193	-3.32193	0	0	0	0	0	0	0	0	0	0	0	0	0	0	0	0	0	0	0	0	46486948	chr22	MIMAT0017999	46486948
hsa-miR-362-3p	0	10	-3.32193	1.30175	1.96676	1.6612	2.459	2.05744	-3.32193	-3.32193	-3.32193	-3.32193	-3.32193	-3.32193	4.28906	2.15677	3.73446	3.69155	1.23077	1.08644	1.19008	1.31144	0.969307	1.29205	0.705349	0.399792	1.19759	0.796033	-4.58334	-4.58334	-4.58334	-4.58334	-4.58334	-4.58334	3.02765	0.895355	2.47305	2.43014	-0.0306414	-0.174973	-0.0713261	0.0500348	-0.292103	0.0306414	49773616	chrX	MIMAT0004683	49773616
hsa-miR-362-5p	0	0	-3.32193	-3.32193	-3.32193	-3.32193	1.49035	-3.32193	-3.32193	-3.32193	-3.32193	-3.32193	-3.32193	-3.32193	2.61551	0.795908	1.95993	2.20969	-3.32193	-3.32193	-3.32193	-3.32193	-3.32193	-3.32193	0	0	4.81228	0	0	0	0	0	0	0	5.93744	4.11784	5.28186	5.53162	0	0	0	0	0	0	49660323	chrX	MIMAT0000705	49660323
hsa-miR-3620-3p	0	0	-3.32193	-3.32193	-3.32193	-3.32193	-3.32193	-3.32193	-3.32193	-3.32193	-3.32193	-3.32193	-3.32193	-3.32193	-3.32193	-3.32193	-3.32193	-3.32193	-3.32193	-3.32193	-3.32193	-3.32193	-3.32193	-3.32193	0	0	0	0	0	0	0	0	0	0	0	0	0	0	0	0	0	0	0	0	228285030	chr1	MIMAT0018001	228285030
hsa-miR-3620-5p	0	0	-3.32193	-3.32193	-3.32193	-3.32193	-3.32193	-3.32193	-3.32193	-3.32193	-3.32193	-3.32193	-3.32193	-3.32193	-3.32193	-3.32193	-3.32193	-3.32193	-3.32193	-3.32193	-3.32193	-3.32193	-3.32193	-3.32193	0	0	0	0	0	0	0	0	0	0	0	0	0	0	0	0	0	0	0	0	228284997	chr1	MIMAT0022967	228284997
hsa-miR-3621	0	0	-3.32193	-3.32193	-3.32193	-3.32193	-3.32193	-3.32193	-3.32193	-3.32193	-3.32193	-3.32193	-3.32193	-3.32193	-3.32193	-3.32193	-3.32193	-3.32193	-3.32193	-3.32193	-3.32193	-3.32193	-3.32193	-3.32193	0	0	0	0	0	0	0	0	0	0	0	0	0	0	0	0	0	0	0	0	140063672	chr9	MIMAT0018002	140063672
hsa-miR-3622a-3p	0	0	-3.32193	-3.32193	-3.32193	-3.32193	-3.32193	-3.32193	-3.32193	-3.32193	-3.32193	-3.32193	-3.32193	-3.32193	-3.32193	-3.32193	-3.32193	-3.32193	-3.32193	-3.32193	-3.32193	-3.32193	-3.32193	-3.32193	0	0	0	0	0	0	0	0	0	0	0	0	0	0	0	0	0	0	0	0	27559251	chr8	MIMAT0018004	27559251
hsa-miR-3622a-5p	0	0	-3.32193	-3.32193	-3.32193	-3.32193	-3.32193	-3.32193	-3.32193	-3.32193	-3.32193	-3.32193	-3.32193	-3.32193	-3.32193	-3.32193	-3.32193	-3.32193	-3.32193	-3.32193	-3.32193	-3.32193	-3.32193	-3.32193	0	0	0	0	0	0	0	0	0	0	0	0	0	0	0	0	0	0	0	0	27559215	chr8	MIMAT0018003	27559215
hsa-miR-3622b-3p	0	0	-3.32193	-3.32193	-3.32193	-3.32193	-3.32193	-3.32193	-3.32193	-3.32193	-3.32193	-3.32193	-3.32193	-3.32193	-3.32193	-3.32193	-3.32193	-3.32193	-3.32193	-3.32193	-3.32193	-3.32193	-3.32193	-3.32193	0	0	0	0	0	0	0	0	0	0	0	0	0	0	0	0	0	0	0	0	27559267	chr8	MIMAT0018006	27559267
hsa-miR-3622b-5p	0	0	-3.32193	-3.32193	-3.32193	-3.32193	-3.32193	-3.32193	-3.32193	-3.32193	-3.32193	-3.32193	-3.32193	-3.32193	-3.32193	-3.32193	-3.32193	-3.32193	-3.32193	-3.32193	-3.32193	-3.32193	-3.32193	-3.32193	0	0	0	0	0	0	0	0	0	0	0	0	0	0	0	0	0	0	0	0	27559231	chr8	MIMAT0018005	27559231
hsa-miR-363-3p	10	10	7.86565	7.71011	9.09488	9.00417	9.50946	9.51185	8.05421	7.48778	6.7914	7.39796	7.67709	7.6133	9.65836	8.52024	8.37928	9.5566	6.9503	7.11812	7.69108	7.72915	7.1308	7.44333	1.38477	1.29405	1.79934	1.80174	0.344094	-0.222337	-0.918713	-0.312151	-0.0330283	-0.0968143	1.94825	0.810128	0.669169	1.84649	-0.759816	-0.591996	-0.0190323	0.0190322	-0.579313	-0.266785	133303478	chrX	MIMAT0000707	133303478
hsa-miR-363-5p	0	0	-3.32193	-3.32193	-3.32193	-3.32193	-3.32193	-3.32193	-3.32193	-3.32193	-3.32193	-3.32193	-3.32193	-3.32193	-3.32193	-3.32193	-3.32193	-3.32193	-3.32193	-3.32193	-3.32193	-3.32193	-3.32193	-3.32193	0	0	0	0	0	0	0	0	0	0	0	0	0	0	0	0	0	0	0	0	133303435	chrX	MIMAT0003385	133303435
hsa-miR-3646	0	0	-3.32193	-3.32193	-3.32193	-3.32193	-3.32193	-3.32193	-3.32193	-3.32193	-3.32193	-3.32193	-3.32193	-3.32193	-3.32193	-3.32193	-3.32193	-3.32193	-3.32193	-3.32193	-3.32193	-3.32193	-3.32193	-3.32193	0	0	0	0	0	0	0	0	0	0	0	0	0	0	0	0	0	0	0	0	43036827	chr20	MIMAT0018065	43036827
hsa-miR-3648	0	0	-3.32193	-3.32193	1.05332	3.01728	2.32007	1.83244	-3.32193	-3.32193	-3.32193	-3.32193	-3.32193	-3.32193	2.87639	0.793729	1.50302	-3.32193	0.813106	-3.32193	-3.32193	-3.32193	-3.32193	-3.32193	4.37525	6.33921	5.642	5.15437	0	0	0	0	0	0	6.19832	4.11566	4.82495	0	4.13503	0	0	0	0	0	9825868	chr21	MIMAT0018068	9825868
hsa-miR-3649	0	0	-3.32193	-3.32193	-3.32193	-3.32193	-3.32193	-3.32193	-3.32193	-3.32193	-3.32193	-3.32193	-3.32193	-3.32193	-3.32193	-3.32193	-3.32193	-3.32193	-3.32193	-3.32193	-3.32193	-3.32193	-3.32193	-3.32193	0	0	0	0	0	0	0	0	0	0	0	0	0	0	0	0	0	0	0	0	1769545	chr12	MIMAT0018069	1769545
hsa-miR-3650	0	0	-3.32193	-3.32193	-3.32193	-3.32193	-3.32193	-3.32193	-3.32193	-3.32193	-3.32193	-3.32193	-3.32193	-3.32193	-3.32193	-3.32193	-3.32193	-3.32193	-3.32193	-3.32193	-3.32193	-3.32193	-3.32193	-3.32193	0	0	0	0	0	0	0	0	0	0	0	0	0	0	0	0	0	0	0	0	38557625	chr5	MIMAT0018070	38557625
hsa-miR-3651	10	10	4.84168	4.89122	5.77462	5.83759	6.22938	6.33567	4.60778	4.64536	4.81545	4.5637	4.86791	4.62787	6.06426	5.16413	6.08126	6.0924	4.39698	4.57357	4.98749	4.63657	4.03773	4.79495	0.932937	0.995904	1.3877	1.49399	-0.233906	-0.196319	-0.0262307	-0.277981	0.0262307	-0.213812	1.22258	0.322445	1.23958	1.25071	-0.4447	-0.268119	0.145805	-0.205113	-0.803951	-0.04673	95054826	chr9	MIMAT0018071	95054826
hsa-miR-3652	4	10	1.48681	2.59226	1.57703	3.31702	3.83174	3.00968	1.39659	-3.32193	-3.32193	-3.32193	-3.32193	2.30177	3.58631	2.56342	3.55793	3.31966	2.62111	1.57287	1.48095	1.48462	2.94691	1.7801	-0.463911	1.27608	1.7908	0.968748	-0.644343	-5.36286	-5.36286	-5.36286	-5.36286	0.260836	1.54538	0.522483	1.51699	1.27872	0.580169	-0.46807	-0.559983	-0.556313	0.905971	-0.260836	104324206	chr12	MIMAT0018072	104324206
hsa-miR-3653	10	10	3.86197	4.17332	5.22311	5.32233	5.96156	5.51904	3.46126	3.58632	3.99432	3.06378	3.72962	3.36168	5.69743	4.81254	6.12198	5.87241	3.949	3.85681	4.35464	3.8253	3.71668	3.992	1.22995	1.32917	1.9684	1.52588	-0.531901	-0.406835	0.0011574	-0.929381	-0.263543	-0.63148	1.70427	0.819385	2.12882	1.87925	-0.0441639	-0.136353	0.361483	-0.167861	-0.27648	-0.0011574	29729238	chr22	MIMAT0018073	29729238
hsa-miR-3654	0	0	-3.32193	-3.32193	-3.32193	-3.32193	-3.32193	-3.32193	-3.32193	-3.32193	-3.32193	-3.32193	-3.32193	-3.32193	-3.32193	-3.32193	-3.32193	-3.32193	-3.32193	-3.32193	-3.32193	-3.32193	-3.32193	-3.32193	0	0	0	0	0	0	0	0	0	0	0	0	0	0	0	0	0	0	0	0	132719675	chr7	MIMAT0018074	132719675
hsa-miR-3655	0	0	-3.32193	-3.32193	-3.32193	-3.32193	-3.32193	-3.32193	-3.32193	-3.32193	-3.32193	-3.32193	-3.32193	-3.32193	-3.32193	-3.32193	-3.32193	-3.32193	-3.32193	-3.32193	-3.32193	-3.32193	-3.32193	-3.32193	0	0	0	0	0	0	0	0	0	0	0	0	0	0	0	0	0	0	0	0	140027437	chr5	MIMAT0018075	140027437
hsa-miR-3656	10	10	4.63339	5.09028	4.91047	5.90075	6.07312	5.69017	3.83864	4.81429	4.15474	4.07037	4.29381	4.45249	6.13699	5.60421	6.0798	5.61697	4.61353	5.0285	4.9423	4.79935	4.60816	5.15206	-0.0159145	0.974365	1.14673	0.763777	-1.08775	-0.1121	-0.771648	-0.856016	-0.632576	-0.473903	1.2106	0.677823	1.15341	0.690578	-0.312857	0.102114	0.0159145	-0.127037	-0.318224	0.225673	118889708	chr11	MIMAT0018076	118889708
hsa-miR-3657	0	0	-3.32193	-3.32193	-3.32193	-3.32193	-3.32193	-3.32193	-3.32193	-3.32193	-3.32193	-3.32193	-3.32193	-3.32193	-3.32193	-3.32193	-3.32193	-3.32193	-3.32193	-3.32193	-3.32193	-3.32193	-3.32193	-3.32193	0	0	0	0	0	0	0	0	0	0	0	0	0	0	0	0	0	0	0	0	112475491	chr12	MIMAT0018077	112475491
hsa-miR-3658	0	0	-3.32193	-3.32193	-3.32193	-3.32193	-3.32193	-3.32193	-3.32193	-3.32193	-3.32193	-3.32193	-3.32193	-3.32193	-3.32193	-3.32193	-3.32193	-3.32193	-3.32193	-3.32193	-3.32193	-3.32193	-3.32193	-3.32193	0	0	0	0	0	0	0	0	0	0	0	0	0	0	0	0	0	0	0	0	165877165	chr1	MIMAT0018078	165877165
hsa-miR-3659	0	0	-3.32193	-3.32193	-3.32193	-3.32193	-3.32193	-3.32193	-3.32193	-3.32193	-3.32193	-3.32193	-3.32193	-3.32193	-3.32193	-3.32193	-3.32193	-3.32193	-3.32193	-3.32193	-3.32193	-3.32193	-3.32193	-3.32193	0	0	0	0	0	0	0	0	0	0	0	0	0	0	0	0	0	0	0	0	38554967	chr1	MIMAT0018080	38554967
hsa-miR-365a-3p	0	0	-3.32193	-3.32193	-3.32193	-3.32193	-3.32193	-3.32193	-3.32193	-3.32193	-3.32193	-3.32193	-3.32193	-3.32193	-3.32193	-3.32193	-3.32193	-3.32193	-3.32193	-3.32193	-3.32193	-3.32193	-3.32193	-3.32193	0	0	0	0	0	0	0	0	0	0	0	0	0	0	0	0	0	0	0	0	14403197	chr16	MIMAT0000710	14403197
hsa-miR-365a-5p	0	0	-3.32193	-3.32193	-3.32193	-3.32193	-3.32193	-3.32193	-3.32193	-3.32193	-3.32193	-3.32193	-3.32193	-3.32193	-3.32193	-3.32193	-3.32193	-3.32193	-3.32193	-3.32193	-3.32193	-3.32193	-3.32193	-3.32193	0	0	0	0	0	0	0	0	0	0	0	0	0	0	0	0	0	0	0	0	14403167	chr16	MIMAT0009199	14403167
hsa-miR-365b-5p	0	0	-3.32193	-3.32193	-3.32193	-3.32193	-3.32193	-3.32193	-3.32193	-3.32193	-3.32193	-3.32193	-3.32193	-3.32193	-3.32193	-3.32193	-3.32193	-3.32193	-3.32193	-3.32193	-3.32193	-3.32193	-3.32193	-3.32193	0	0	0	0	0	0	0	0	0	0	0	0	0	0	0	0	0	0	0	0	29902466	chr17	MIMAT0022833	29902466
hsa-miR-3660	0	0	-3.32193	-3.32193	-3.32193	-3.32193	-3.32193	-3.32193	-3.32193	-3.32193	-3.32193	-3.32193	-3.32193	-3.32193	-3.32193	-3.32193	-3.32193	-3.32193	-3.32193	-3.32193	-3.32193	-3.32193	-3.32193	-3.32193	0	0	0	0	0	0	0	0	0	0	0	0	0	0	0	0	0	0	0	0	89312517	chr5	MIMAT0018081	89312517
hsa-miR-3661	0	0	-3.32193	-3.32193	-3.32193	-3.32193	-3.32193	-3.32193	-3.32193	-3.32193	-3.32193	-3.32193	-3.32193	-3.32193	-3.32193	-3.32193	-3.32193	-3.32193	-3.32193	-3.32193	-3.32193	-3.32193	-3.32193	-3.32193	0	0	0	0	0	0	0	0	0	0	0	0	0	0	0	0	0	0	0	0	133561476	chr5	MIMAT0018082	133561476
hsa-miR-3662	0	0	-3.32193	-3.32193	-3.32193	-3.32193	-3.32193	-3.32193	-3.32193	-3.32193	-3.32193	-3.32193	-3.32193	-3.32193	-3.32193	-3.32193	-3.32193	-3.32193	-3.32193	-3.32193	-3.32193	-3.32193	-3.32193	-3.32193	0	0	0	0	0	0	0	0	0	0	0	0	0	0	0	0	0	0	0	0	135300553	chr6	MIMAT0018083	135300553
hsa-miR-3663-3p	10	10	3.30535	4.40173	4.86187	5.62374	5.18924	4.98126	2.47833	3.27395	2.78132	2.23738	3.14134	3.33674	5.95903	4.38901	4.91355	4.50335	3.95024	3.96967	4.80796	3.93726	3.527	4.41445	0.682524	1.4444	1.0099	0.801921	-1.70101	-0.905389	-1.39802	-1.94197	-1.03801	-0.842599	1.77969	0.209672	0.734203	0.324007	-0.229103	-0.209672	0.628621	-0.242085	-0.652337	0.235111	118927268	chr10	MIMAT0018085	118927268
hsa-miR-3663-5p	0	0	-3.32193	-3.32193	-3.32193	-3.32193	-3.32193	-3.32193	-3.32193	-3.32193	-3.32193	-3.32193	-3.32193	-3.32193	-3.32193	-3.32193	-3.32193	-3.32193	-3.32193	-3.32193	-3.32193	-3.32193	-3.32193	-3.32193	0	0	0	0	0	0	0	0	0	0	0	0	0	0	0	0	0	0	0	0	118927229	chr10	MIMAT0018084	118927229
hsa-miR-3664-3p	0	0	-3.32193	-3.32193	-3.32193	-3.32193	-3.32193	-3.32193	-3.32193	-3.32193	-3.32193	-3.32193	-3.32193	-3.32193	-3.32193	-3.32193	-3.32193	-3.32193	-3.32193	-3.32193	-3.32193	-3.32193	-3.32193	-3.32193	0	0	0	0	0	0	0	0	0	0	0	0	0	0	0	0	0	0	0	0	70718454	chr11	MIMAT0019220	70718454
hsa-miR-3664-5p	0	0	-3.32193	-3.32193	-3.32193	-3.32193	-3.32193	-3.32193	-3.32193	-3.32193	-3.32193	-3.32193	-3.32193	-3.32193	-3.32193	-3.32193	-3.32193	-3.32193	-3.32193	-3.32193	-3.32193	-3.32193	-3.32193	-3.32193	0	0	0	0	0	0	0	0	0	0	0	0	0	0	0	0	0	0	0	0	70718416	chr11	MIMAT0018086	70718416
hsa-miR-3665	10	10	8.39978	8.92215	9.16	9.34635	9.66081	9.33205	7.26927	8.47584	7.36	7.04559	8.32373	8.04915	10.7098	8.95912	9.50233	9.12593	7.60118	8.88517	8.74096	8.46626	8.53669	8.97783	0.346937	0.533282	0.847748	0.51898	-1.5438	-0.337231	-1.45306	-1.76747	-0.48934	-0.763912	1.8967	0.146055	0.689259	0.312861	-1.21188	0.072105	-0.072105	-0.346806	-0.276375	0.164766	78272188	chr13	MIMAT0018087	78272188
hsa-miR-3666	0	0	-3.32193	-3.32193	-3.32193	-3.32193	-3.32193	-3.32193	-3.32193	-3.32193	-3.32193	-3.32193	-3.32193	-3.32193	-3.32193	-3.32193	-3.32193	-3.32193	-3.32193	-3.32193	-3.32193	-3.32193	-3.32193	-3.32193	0	0	0	0	0	0	0	0	0	0	0	0	0	0	0	0	0	0	0	0	114293433	chr7	MIMAT0018088	114293433
hsa-miR-3667-3p	0	0	-3.32193	-3.32193	-3.32193	-3.32193	-3.32193	-3.32193	-3.32193	-3.32193	-3.32193	-3.32193	-3.32193	-3.32193	-3.32193	-3.32193	-3.32193	-3.32193	-3.32193	-3.32193	-3.32193	-3.32193	-3.32193	-3.32193	0	0	0	0	0	0	0	0	0	0	0	0	0	0	0	0	0	0	0	0	49937106	chr22	MIMAT0018090	49937106
hsa-miR-3667-5p	0	0	-3.32193	-3.32193	-3.32193	-3.32193	-3.32193	-3.32193	-3.32193	-3.32193	-3.32193	-3.32193	-3.32193	-3.32193	-3.32193	-3.32193	-3.32193	-3.32193	-3.32193	-3.32193	-3.32193	-3.32193	-3.32193	-3.32193	0	0	0	0	0	0	0	0	0	0	0	0	0	0	0	0	0	0	0	0	49937070	chr22	MIMAT0018089	49937070
hsa-miR-3668	0	0	-3.32193	-3.32193	-3.32193	-3.32193	-3.32193	-3.32193	-3.32193	-3.32193	-3.32193	-3.32193	-3.32193	-3.32193	-3.32193	-3.32193	-3.32193	-3.32193	-3.32193	-3.32193	-3.32193	-3.32193	-3.32193	-3.32193	0	0	0	0	0	0	0	0	0	0	0	0	0	0	0	0	0	0	0	0	140526398	chr6	MIMAT0018091	140526398
hsa-miR-3669	0	0	-3.32193	-3.32193	-3.32193	-3.32193	-3.32193	-3.32193	-3.32193	-3.32193	-3.32193	-3.32193	-3.32193	-3.32193	-3.32193	-3.32193	-3.32193	-3.32193	-3.32193	-3.32193	-3.32193	-3.32193	-3.32193	-3.32193	0	0	0	0	0	0	0	0	0	0	0	0	0	0	0	0	0	0	0	0	130509669	chr8	MIMAT0018092	130509669
hsa-miR-367-3p	0	0	-3.32193	-3.32193	-3.32193	-3.32193	-3.32193	-3.32193	-3.32193	-3.32193	-3.32193	-3.32193	-3.32193	-3.32193	-3.32193	-3.32193	-3.32193	-3.32193	-3.32193	-3.32193	-3.32193	-3.32193	-3.32193	-3.32193	0	0	0	0	0	0	0	0	0	0	0	0	0	0	0	0	0	0	0	0	113569094	chr4	MIMAT0000719	113569094
hsa-miR-367-5p	0	0	-3.32193	-3.32193	-3.32193	-3.32193	-3.32193	-3.32193	-3.32193	-3.32193	-3.32193	-3.32193	-3.32193	-3.32193	-3.32193	-3.32193	-3.32193	-3.32193	-3.32193	-3.32193	-3.32193	-3.32193	-3.32193	-3.32193	0	0	0	0	0	0	0	0	0	0	0	0	0	0	0	0	0	0	0	0	113569056	chr4	MIMAT0004686	113569056
hsa-miR-3670	0	0	-3.32193	-3.32193	-3.32193	-3.32193	-3.32193	-3.32193	-3.32193	-3.32193	-3.32193	-3.32193	-3.32193	-3.32193	-3.32193	-3.32193	-3.32193	-3.32193	-3.32193	-3.32193	-3.32193	-3.32193	-3.32193	-3.32193	0	0	0	0	0	0	0	0	0	0	0	0	0	0	0	0	0	0	0	0	15001619	chr16	MIMAT0018093	15001619
hsa-miR-3671	0	0	-3.32193	-3.32193	-3.32193	-3.32193	-3.32193	-3.32193	-3.32193	-3.32193	-3.32193	-3.32193	-3.32193	-3.32193	-3.32193	-3.32193	-3.32193	-3.32193	-3.32193	-3.32193	-3.32193	-3.32193	-3.32193	-3.32193	0	0	0	0	0	0	0	0	0	0	0	0	0	0	0	0	0	0	0	0	65523518	chr1	MIMAT0018094	65523518
hsa-miR-3672	0	0	-3.32193	-3.32193	-3.32193	-3.32193	-3.32193	-3.32193	-3.32193	-3.32193	-3.32193	-3.32193	-3.32193	-3.32193	-3.32193	-3.32193	-3.32193	-3.32193	-3.32193	-3.32193	-3.32193	-3.32193	-3.32193	-3.32193	0	0	0	0	0	0	0	0	0	0	0	0	0	0	0	0	0	0	0	0	120504843	chrX	MIMAT0018095	120504843
hsa-miR-3673	0	0	-3.32193	-3.32193	-3.32193	-3.32193	-3.32193	-3.32193	-3.32193	-3.32193	-3.32193	-3.32193	-3.32193	-3.32193	-3.32193	-3.32193	-3.32193	-3.32193	-3.32193	-3.32193	-3.32193	-3.32193	-3.32193	-3.32193	0	0	0	0	0	0	0	0	0	0	0	0	0	0	0	0	0	0	0	0	130508118	chr8	MIMAT0018096	130508118
hsa-miR-3674	0	0	-3.32193	-3.32193	-3.32193	-3.32193	-3.32193	-3.32193	-3.32193	-3.32193	-3.32193	-3.32193	-3.32193	-3.32193	-3.32193	-3.32193	-3.32193	-3.32193	-3.32193	-3.32193	-3.32193	-3.32193	-3.32193	-3.32193	0	0	0	0	0	0	0	0	0	0	0	0	0	0	0	0	0	0	0	0	1749305	chr8	MIMAT0018097	1749305
hsa-miR-3675-3p	0	0	-3.32193	-3.32193	-3.32193	-3.32193	-3.32193	-3.32193	-3.32193	-3.32193	-3.32193	-3.32193	-3.32193	-3.32193	-3.32193	-3.32193	-3.32193	-3.32193	-3.32193	-3.32193	-3.32193	-3.32193	-3.32193	-3.32193	0	0	0	0	0	0	0	0	0	0	0	0	0	0	0	0	0	0	0	0	17185507	chr1	MIMAT0018099	17185507
hsa-miR-3675-5p	0	0	-3.32193	-3.32193	-3.32193	-3.32193	-3.32193	-3.32193	-3.32193	-3.32193	-3.32193	-3.32193	-3.32193	-3.32193	-3.32193	-3.32193	-3.32193	-3.32193	-3.32193	-3.32193	-3.32193	-3.32193	-3.32193	-3.32193	0	0	0	0	0	0	0	0	0	0	0	0	0	0	0	0	0	0	0	0	17185477	chr1	MIMAT0018098	17185477
hsa-miR-3676-3p	0	2	-3.32193	-1.14702	-3.32193	0.984735	1.22812	2.51266	-3.32193	-3.32193	-3.32193	-3.32193	-3.32193	-3.32193	2.50836	2.1842	2.79059	2.43339	-3.32193	-3.32193	1.0279	-3.32193	-3.32193	-3.32193	0	4.30666	4.55004	5.83459	0	0	0	0	0	0	5.83029	5.50613	6.11252	5.75532	0	0	4.34983	0	0	0	8090558	chr17	MIMAT0018100	8090558
hsa-miR-3676-5p	10	10	3.84871	4.66429	5.04508	6.00043	6.69707	6.00173	3.5734	3.26475	3.08481	3.17499	4.02527	3.67215	5.47278	4.85633	5.95149	6.04734	4.67418	4.11676	4.42704	4.00694	3.37887	4.6544	0.504359	1.4597	2.15635	1.46101	-0.967319	-1.27597	-1.45591	-1.36573	-0.515447	-0.868576	0.932056	0.315607	1.41077	1.50661	0.133455	-0.423963	-0.113678	-0.533785	-1.16185	0.113678	8090520	chr17	MIMAT0022734	8090520
hsa-miR-3677-3p	0	0	-3.32193	-3.32193	-3.32193	-3.32193	-3.32193	-3.32193	-3.32193	-3.32193	-3.32193	-3.32193	-3.32193	-3.32193	-3.32193	-3.32193	-3.32193	-3.32193	-3.32193	-3.32193	-3.32193	-3.32193	-3.32193	-3.32193	0	0	0	0	0	0	0	0	0	0	0	0	0	0	0	0	0	0	0	0	2320762	chr16	MIMAT0018101	2320762
hsa-miR-3677-5p	0	0	-3.32193	-3.32193	-3.32193	-3.32193	-3.32193	-3.32193	-3.32193	-3.32193	-3.32193	-3.32193	-3.32193	-3.32193	-3.32193	-3.32193	-3.32193	-3.32193	-3.32193	-3.32193	-3.32193	-3.32193	-3.32193	-3.32193	0	0	0	0	0	0	0	0	0	0	0	0	0	0	0	0	0	0	0	0	2320725	chr16	MIMAT0019221	2320725
hsa-miR-3678-3p	0	0	-3.32193	-3.32193	-3.32193	-3.32193	-3.32193	-3.32193	-3.32193	-3.32193	-3.32193	-3.32193	-3.32193	-3.32193	-3.32193	-3.32193	-3.32193	-3.32193	-3.32193	-3.32193	-3.32193	-3.32193	-3.32193	-3.32193	0	0	0	0	0	0	0	0	0	0	0	0	0	0	0	0	0	0	0	0	73402227	chr17	MIMAT0018103	73402227
hsa-miR-3678-5p	0	0	-3.32193	-3.32193	-3.32193	-3.32193	-3.32193	-3.32193	-3.32193	-3.32193	-3.32193	-3.32193	-3.32193	-3.32193	-3.32193	-3.32193	-3.32193	-3.32193	-3.32193	-3.32193	-3.32193	-3.32193	-3.32193	-3.32193	0	0	0	0	0	0	0	0	0	0	0	0	0	0	0	0	0	0	0	0	73402162	chr17	MIMAT0018102	73402162
hsa-miR-3679-3p	0	0	-3.32193	-3.32193	-3.32193	-3.32193	-3.32193	-3.32193	-3.32193	-3.32193	-3.32193	-3.32193	-3.32193	-3.32193	-3.32193	-3.32193	-3.32193	-3.32193	-3.32193	-3.32193	-3.32193	-3.32193	-3.32193	-3.32193	0	0	0	0	0	0	0	0	0	0	0	0	0	0	0	0	0	0	0	0	134884744	chr2	MIMAT0018105	134884744
hsa-miR-3679-5p	10	10	3.77164	4.04545	3.81002	5.58608	5.75807	5.58327	3.40286	3.53945	3.70273	3.73327	2.89531	3.88221	5.16328	4.26282	4.97975	4.94219	4.07836	3.4982	3.74788	3.92816	4.01254	3.42324	-0.0951641	1.6809	1.85288	1.67809	-0.502319	-0.36573	-0.202453	-0.171916	-1.00987	-0.0229738	1.2581	0.357635	1.07457	1.03701	0.17318	-0.406979	-0.157305	0.0229738	0.107358	-0.481939	134884711	chr2	MIMAT0018104	134884711
hsa-miR-3680-3p	0	0	-3.32193	-3.32193	-3.32193	-3.32193	-3.32193	-3.32193	-3.32193	-3.32193	-3.32193	-3.32193	-3.32193	-3.32193	-3.32193	-3.32193	-3.32193	-3.32193	-3.32193	-3.32193	-3.32193	-3.32193	-3.32193	-3.32193	0	0	0	0	0	0	0	0	0	0	0	0	0	0	0	0	0	0	0	0	21517441	chr16	MIMAT0018107	21517441
hsa-miR-3680-5p	0	0	-3.32193	-3.32193	-3.32193	-3.32193	-3.32193	-3.32193	-3.32193	-3.32193	-3.32193	-3.32193	-3.32193	-3.32193	-3.32193	-3.32193	-3.32193	-3.32193	-3.32193	-3.32193	-3.32193	-3.32193	-3.32193	-3.32193	0	0	0	0	0	0	0	0	0	0	0	0	0	0	0	0	0	0	0	0	21517404	chr16	MIMAT0018106	21517404
hsa-miR-3681-3p	0	0	-3.32193	-3.32193	-3.32193	-3.32193	-3.32193	-3.32193	-3.32193	-3.32193	-3.32193	-3.32193	-3.32193	-3.32193	-3.32193	-3.32193	-3.32193	-3.32193	-3.32193	-3.32193	-3.32193	-3.32193	-3.32193	-3.32193	0	0	0	0	0	0	0	0	0	0	0	0	0	0	0	0	0	0	0	0	12339304	chr2	MIMAT0018109	12339304
hsa-miR-3681-5p	0	0	-3.32193	-3.32193	-3.32193	-3.32193	-3.32193	-3.32193	-3.32193	-3.32193	-3.32193	-3.32193	-3.32193	-3.32193	-3.32193	-3.32193	-3.32193	-3.32193	-3.32193	-3.32193	-3.32193	-3.32193	-3.32193	-3.32193	0	0	0	0	0	0	0	0	0	0	0	0	0	0	0	0	0	0	0	0	12339270	chr2	MIMAT0018108	12339270
hsa-miR-3682-3p	0	0	-3.32193	-3.32193	-3.32193	-3.32193	-3.32193	-3.32193	-3.32193	-3.32193	-3.32193	-3.32193	-3.32193	-3.32193	-3.32193	-3.32193	-3.32193	-3.32193	-3.32193	-3.32193	-3.32193	-3.32193	-3.32193	-3.32193	0	0	0	0	0	0	0	0	0	0	0	0	0	0	0	0	0	0	0	0	54076328	chr2	MIMAT0018110	54076328
hsa-miR-3682-5p	0	0	-3.32193	-3.32193	-3.32193	-3.32193	-3.32193	-3.32193	-3.32193	-3.32193	-3.32193	-3.32193	-3.32193	-3.32193	-3.32193	-3.32193	-3.32193	-3.32193	-3.32193	-3.32193	-3.32193	-3.32193	-3.32193	-3.32193	0	0	0	0	0	0	0	0	0	0	0	0	0	0	0	0	0	0	0	0	54076294	chr2	MIMAT0019222	54076294
hsa-miR-3683	0	0	-3.32193	-3.32193	-3.32193	-3.32193	-3.32193	-3.32193	-3.32193	-3.32193	-3.32193	-3.32193	-3.32193	-3.32193	-3.32193	-3.32193	-3.32193	-3.32193	-3.32193	-3.32193	-3.32193	-3.32193	-3.32193	-3.32193	0	0	0	0	0	0	0	0	0	0	0	0	0	0	0	0	0	0	0	0	7106630	chr7	MIMAT0018111	7106630
hsa-miR-3684	0	0	-3.32193	-3.32193	-3.32193	-3.32193	-3.32193	-3.32193	-3.32193	-3.32193	-3.32193	-3.32193	-3.32193	-3.32193	-3.32193	-3.32193	-3.32193	-3.32193	-3.32193	-3.32193	-3.32193	-3.32193	-3.32193	-3.32193	0	0	0	0	0	0	0	0	0	0	0	0	0	0	0	0	0	0	0	0	99918590	chr4	MIMAT0018112	99918590
hsa-miR-3685	0	0	-3.32193	-3.32193	-3.32193	-3.32193	-3.32193	-3.32193	-3.32193	-3.32193	-3.32193	-3.32193	-3.32193	-3.32193	-3.32193	-3.32193	-3.32193	-3.32193	-3.32193	-3.32193	-3.32193	-3.32193	-3.32193	-3.32193	0	0	0	0	0	0	0	0	0	0	0	0	0	0	0	0	0	0	0	0	95703709	chr12	MIMAT0018113	95703709
hsa-miR-3686	0	0	-3.32193	-3.32193	-3.32193	-3.32193	-3.32193	-3.32193	-3.32193	-3.32193	-3.32193	-3.32193	-3.32193	-3.32193	-3.32193	-3.32193	-3.32193	-3.32193	-3.32193	-3.32193	-3.32193	-3.32193	-3.32193	-3.32193	0	0	0	0	0	0	0	0	0	0	0	0	0	0	0	0	0	0	0	0	130496378	chr8	MIMAT0018114	130496378
hsa-miR-3687	0	0	-3.32193	-3.32193	-3.32193	-3.32193	-3.32193	-3.32193	-3.32193	-3.32193	-3.32193	-3.32193	-3.32193	-3.32193	-3.32193	-3.32193	-3.32193	-3.32193	-3.32193	-3.32193	-3.32193	-3.32193	-3.32193	-3.32193	0	0	0	0	0	0	0	0	0	0	0	0	0	0	0	0	0	0	0	0	9826248	chr21	MIMAT0018115	9826248
hsa-miR-3688-3p	0	0	-3.32193	-3.32193	-3.32193	-3.32193	-3.32193	-3.32193	-3.32193	-3.32193	-3.32193	-3.32193	-3.32193	-3.32193	-3.32193	-3.32193	-3.32193	-3.32193	-3.32193	-3.32193	-3.32193	-3.32193	-3.32193	-3.32193	0	0	0	0	0	0	0	0	0	0	0	0	0	0	0	0	0	0	0	0	160050034	chr4	MIMAT0018116	160050034
hsa-miR-3688-5p	0	0	-3.32193	-3.32193	-3.32193	-3.32193	-3.32193	-3.32193	-3.32193	-3.32193	-3.32193	-3.32193	-3.32193	-3.32193	-3.32193	-3.32193	-3.32193	-3.32193	-3.32193	-3.32193	-3.32193	-3.32193	-3.32193	-3.32193	0	0	0	0	0	0	0	0	0	0	0	0	0	0	0	0	0	0	0	0	160049970	chr4	MIMAT0019223	160049970
hsa-miR-3689a-3p	0	0	-3.32193	-3.32193	-3.32193	-3.32193	-3.32193	-3.32193	-3.32193	-3.32193	-3.32193	-3.32193	-3.32193	-3.32193	-3.32193	-3.32193	-3.32193	-3.32193	-3.32193	-3.32193	-3.32193	-3.32193	-3.32193	-3.32193	0	0	0	0	0	0	0	0	0	0	0	0	0	0	0	0	0	0	0	0	137741403	chr9	MIMAT0018118	137741403
hsa-miR-3689a-5p	0	0	-3.32193	-3.32193	-3.32193	-3.32193	-3.32193	-3.32193	-3.32193	-3.32193	-3.32193	-3.32193	-3.32193	-3.32193	-3.32193	-3.32193	-3.32193	-3.32193	-3.32193	-3.32193	-3.32193	-3.32193	-3.32193	-3.32193	0	0	0	0	0	0	0	0	0	0	0	0	0	0	0	0	0	0	0	0	137742037	chr9	MIMAT0018117	137742037
hsa-miR-3689b-3p	0	0	-3.32193	-3.32193	-3.32193	-3.32193	-3.32193	-3.32193	-3.32193	-3.32193	-3.32193	-3.32193	-3.32193	-3.32193	-3.32193	-3.32193	-3.32193	-3.32193	-3.32193	-3.32193	-3.32193	-3.32193	-3.32193	-3.32193	0	0	0	0	0	0	0	0	0	0	0	0	0	0	0	0	0	0	0	0	137742077	chr9	MIMAT0018181	137742077
hsa-miR-3689d	0	0	-3.32193	-3.32193	-3.32193	-3.32193	-3.32193	-3.32193	-3.32193	-3.32193	-3.32193	-3.32193	-3.32193	-3.32193	-3.32193	-3.32193	-3.32193	-3.32193	-3.32193	-3.32193	-3.32193	-3.32193	-3.32193	-3.32193	0	0	0	0	0	0	0	0	0	0	0	0	0	0	0	0	0	0	0	0	137741477	chr9	MIMAT0019008	137741477
hsa-miR-3689f	0	0	-3.32193	-3.32193	-3.32193	-3.32193	-3.32193	-3.32193	-3.32193	-3.32193	-3.32193	-3.32193	-3.32193	-3.32193	-3.32193	-3.32193	-3.32193	-3.32193	-3.32193	-3.32193	-3.32193	-3.32193	-3.32193	-3.32193	0	0	0	0	0	0	0	0	0	0	0	0	0	0	0	0	0	0	0	0	137742612	chr9	MIMAT0019010	137742612
hsa-miR-369-3p	0	0	-3.32193	-3.32193	-3.32193	-3.32193	-3.32193	-3.32193	-3.32193	-3.32193	-3.32193	-3.32193	-3.32193	-3.32193	-3.32193	-3.32193	-3.32193	-3.32193	-3.32193	-3.32193	-3.32193	-3.32193	-3.32193	-3.32193	0	0	0	0	0	0	0	0	0	0	0	0	0	0	0	0	0	0	0	0	101531979	chr14	MIMAT0000721	101531979
hsa-miR-369-5p	0	0	-3.32193	-3.32193	-3.32193	-3.32193	-3.32193	-3.32193	-3.32193	-3.32193	-3.32193	-3.32193	-3.32193	-3.32193	-3.32193	-3.32193	-3.32193	-3.32193	-3.32193	-3.32193	-3.32193	-3.32193	-3.32193	-3.32193	0	0	0	0	0	0	0	0	0	0	0	0	0	0	0	0	0	0	0	0	101531946	chr14	MIMAT0001621	101531946
hsa-miR-3690	0	0	-3.32193	-3.32193	-3.32193	-3.32193	-3.32193	-3.32193	-3.32193	-3.32193	-3.32193	-3.32193	-3.32193	-3.32193	-3.32193	-3.32193	-3.32193	-3.32193	-3.32193	-3.32193	-3.32193	-3.32193	-3.32193	-3.32193	0	0	0	0	0	0	0	0	0	0	0	0	0	0	0	0	0	0	0	0	1412827	chrX	MIMAT0018119	1412827
hsa-miR-3691-3p	0	0	-3.32193	-3.32193	-3.32193	-3.32193	-3.32193	-3.32193	-3.32193	-3.32193	-3.32193	-3.32193	-3.32193	-3.32193	-3.32193	-3.32193	-3.32193	-3.32193	-3.32193	-3.32193	-3.32193	-3.32193	-3.32193	-3.32193	0	0	0	0	0	0	0	0	0	0	0	0	0	0	0	0	0	0	0	0	5148543	chr6	MIMAT0019224	5148543
hsa-miR-3691-5p	0	0	-3.32193	-3.32193	-3.32193	-3.32193	-3.32193	-3.32193	-3.32193	-3.32193	-3.32193	-3.32193	-3.32193	-3.32193	-3.32193	-3.32193	-3.32193	-3.32193	-3.32193	-3.32193	-3.32193	-3.32193	-3.32193	-3.32193	0	0	0	0	0	0	0	0	0	0	0	0	0	0	0	0	0	0	0	0	5148503	chr6	MIMAT0018120	5148503
hsa-miR-3692-3p	0	0	-3.32193	-3.32193	-3.32193	-3.32193	-3.32193	-3.32193	-3.32193	-3.32193	-3.32193	-3.32193	-3.32193	-3.32193	-3.32193	-3.32193	-3.32193	-3.32193	-3.32193	-3.32193	-3.32193	-3.32193	-3.32193	-3.32193	0	0	0	0	0	0	0	0	0	0	0	0	0	0	0	0	0	0	0	0	157950214	chr6	MIMAT0018122	157950214
hsa-miR-3692-5p	0	0	-3.32193	-3.32193	-3.32193	-3.32193	-3.32193	-3.32193	-3.32193	-3.32193	-3.32193	-3.32193	-3.32193	-3.32193	-3.32193	-3.32193	-3.32193	-3.32193	-3.32193	-3.32193	-3.32193	-3.32193	-3.32193	-3.32193	0	0	0	0	0	0	0	0	0	0	0	0	0	0	0	0	0	0	0	0	157950176	chr6	MIMAT0018121	157950176
hsa-miR-370	0	0	-3.32193	-3.32193	-3.32193	-3.32193	-3.32193	-3.32193	-3.32193	-3.32193	-3.32193	-3.32193	-3.32193	-3.32193	-3.32193	-3.32193	-3.32193	-3.32193	-3.32193	-3.32193	-3.32193	-3.32193	-3.32193	-3.32193	0	0	0	0	0	0	0	0	0	0	0	0	0	0	0	0	0	0	0	0	101377532	chr14	MIMAT0000722	101377532
hsa-miR-3713	0	0	-3.32193	-3.32193	-3.32193	-3.32193	-3.32193	-3.32193	-3.32193	-3.32193	-3.32193	-3.32193	-3.32193	-3.32193	-3.32193	-3.32193	-3.32193	-3.32193	-3.32193	-3.32193	-3.32193	-3.32193	-3.32193	-3.32193	0	0	0	0	0	0	0	0	0	0	0	0	0	0	0	0	0	0	0	0	76878994	chr15	MIMAT0018164	76878994
hsa-miR-3714	0	0	-3.32193	-3.32193	-3.32193	-3.32193	-3.32193	-3.32193	-3.32193	-3.32193	-3.32193	-3.32193	-3.32193	-3.32193	-3.32193	-3.32193	-3.32193	-3.32193	-3.32193	-3.32193	-3.32193	-3.32193	-3.32193	-3.32193	0	0	0	0	0	0	0	0	0	0	0	0	0	0	0	0	0	0	0	0	16974696	chr3	MIMAT0018165	16974696
hsa-miR-371a-3p	0	0	-3.32193	-3.32193	-3.32193	-3.32193	-3.32193	-3.32193	-3.32193	-3.32193	-3.32193	-3.32193	-3.32193	-3.32193	-3.32193	-3.32193	-3.32193	-3.32193	-3.32193	-3.32193	-3.32193	-3.32193	-3.32193	-3.32193	0	0	0	0	0	0	0	0	0	0	0	0	0	0	0	0	0	0	0	0	54290974	chr19	MIMAT0000723	54290974
hsa-miR-371a-5p	0	0	-3.32193	-3.32193	-3.32193	2.1274	3.22742	1.52308	-3.32193	-3.32193	-3.32193	-3.32193	-3.32193	-3.32193	1.82473	1.54422	2.70047	0.555885	-3.32193	-3.32193	-3.32193	-3.32193	-3.32193	-3.32193	0	5.44932	6.54935	4.845	0	0	0	0	0	0	5.14666	4.86614	6.0224	3.87781	0	0	0	0	0	0	54290941	chr19	MIMAT0004687	54290941
hsa-miR-371b-3p	0	0	-3.32193	-3.32193	-3.32193	-3.32193	-3.32193	-3.32193	-3.32193	-3.32193	-3.32193	-3.32193	-3.32193	-3.32193	-3.32193	-3.32193	-3.32193	-3.32193	-3.32193	-3.32193	-3.32193	-3.32193	-3.32193	-3.32193	0	0	0	0	0	0	0	0	0	0	0	0	0	0	0	0	0	0	0	0	54290995	chr19	MIMAT0019893	54290995
hsa-miR-371b-5p	10	10	2.38935	2.81353	3.68816	4.82571	6.16736	5.42317	2.08604	1.02162	2.3202	2.31174	2.4585	2.19029	4.65062	4.05392	5.67467	4.87053	2.21174	1.33909	2.97765	2.24642	2.64941	2.17037	1.1342	2.27176	3.61341	2.86922	-0.467911	-1.53233	-0.233758	-0.24221	-0.0954566	-0.363668	2.09667	1.49997	3.12072	2.31658	-0.342216	-1.21487	0.423698	-0.307531	0.0954566	-0.38358	54290958	chr19	MIMAT0019892	54290958
hsa-miR-372	0	0	-3.32193	-3.32193	-3.32193	-3.32193	-3.32193	-3.32193	-3.32193	-3.32193	-3.32193	-3.32193	-3.32193	-3.32193	-3.32193	-3.32193	-3.32193	-3.32193	-3.32193	-3.32193	-3.32193	-3.32193	-3.32193	-3.32193	0	0	0	0	0	0	0	0	0	0	0	0	0	0	0	0	0	0	0	0	54291191	chr19	MIMAT0000724	54291191
hsa-miR-373-3p	0	0	-3.32193	-3.32193	-3.32193	-3.32193	-3.32193	-3.32193	-3.32193	-3.32193	-3.32193	-3.32193	-3.32193	-3.32193	-3.32193	-3.32193	-3.32193	-3.32193	-3.32193	-3.32193	-3.32193	-3.32193	-3.32193	-3.32193	0	0	0	0	0	0	0	0	0	0	0	0	0	0	0	0	0	0	0	0	54292007	chr19	MIMAT0000726	54292007
hsa-miR-373-5p	0	6	-3.32193	1.42576	1.42954	2.22431	1.74696	1.48491	-3.32193	-3.32193	-3.32193	-3.32193	-3.32193	-3.32193	3.15557	1.26721	1.79099	1.23699	-3.32193	1.48072	2.12104	1.37081	1.22961	1.92332	0.110529	0.9053	0.427956	0.1659	-4.64093	-4.64093	-4.64093	-4.64093	-4.64093	-4.64093	1.83656	-0.0517999	0.471987	-0.0820177	-4.64093	0.161714	0.802029	0.0517999	-0.0893935	0.60431	54291973	chr19	MIMAT0000725	54291973
hsa-miR-374a-3p	0	0	-3.32193	-3.32193	-3.32193	-3.32193	-3.32193	-3.32193	-3.32193	-3.32193	-3.32193	-3.32193	-3.32193	-3.32193	-3.32193	-3.32193	-3.32193	-3.32193	-3.32193	-3.32193	-3.32193	-3.32193	-3.32193	-3.32193	0	0	0	0	0	0	0	0	0	0	0	0	0	0	0	0	0	0	0	0	73507183	chrX	MIMAT0004688	73507183
hsa-miR-374a-5p	10	10	5.47199	5.62307	7.26871	7.2248	8.10847	7.66087	5.54652	5.25664	4.49202	5.27269	5.1844	5.39745	7.99935	6.51177	7.83431	8.07491	5.03413	5.41057	5.59398	5.65216	5.25329	5.43698	1.69845	1.65455	2.53822	2.09062	-0.0237287	-0.313608	-1.07823	-0.297558	-0.385854	-0.172802	2.4291	0.941516	2.26406	2.50465	-0.536125	-0.159681	0.0237286	0.0819037	-0.316963	-0.133268	73423878	chrX	MIMAT0000727	73423878
hsa-miR-374b-3p	0	0	-3.32193	-3.32193	-3.32193	-3.32193	-3.32193	-3.32193	-3.32193	-3.32193	-3.32193	-3.32193	-3.32193	-3.32193	-3.32193	-3.32193	-3.32193	-3.32193	-3.32193	-3.32193	-3.32193	-3.32193	-3.32193	-3.32193	0	0	0	0	0	0	0	0	0	0	0	0	0	0	0	0	0	0	0	0	73438443	chrX	MIMAT0004956	73438443
hsa-miR-374b-5p	10	10	4.68523	5.07166	6.17031	5.99434	6.98001	6.53722	4.74759	4.62288	3.65912	4.29552	4.42582	4.44323	7.15859	5.36549	7.02975	7.23133	4.55695	4.91522	4.89663	5.1206	4.62032	5.02272	1.20134	1.02537	2.01104	1.56825	-0.221385	-0.346094	-1.30985	-0.673449	-0.543156	-0.525743	2.18962	0.396518	2.06078	2.26236	-0.412021	-0.0537514	-0.0723459	0.151625	-0.348655	0.0537513	73438413	chrX	MIMAT0004955	73438413
hsa-miR-374c-3p	0	0	-3.32193	-3.32193	-3.32193	-3.32193	-3.32193	-3.32193	-3.32193	-3.32193	-3.32193	-3.32193	-3.32193	-3.32193	-3.32193	-3.32193	-3.32193	-3.32193	-3.32193	-3.32193	-3.32193	-3.32193	-3.32193	-3.32193	0	0	0	0	0	0	0	0	0	0	0	0	0	0	0	0	0	0	0	0	73438423	chrX	MIMAT0022735	73438423
hsa-miR-374c-5p	0	0	-3.32193	-3.32193	1.07795	-3.32193	1.81617	1.21621	-3.32193	-3.32193	-3.32193	-3.32193	-3.32193	-3.32193	2.11843	-3.32193	1.7489	1.90594	-3.32193	-3.32193	-3.32193	-3.32193	-3.32193	-3.32193	4.39988	0	5.1381	4.53814	0	0	0	0	0	0	5.44036	0	5.07083	5.22786	0	0	0	0	0	0	73438401	chrX	MIMAT0018443	73438401
hsa-miR-375	0	0	-3.32193	-3.32193	-3.32193	-3.32193	-3.32193	-3.32193	-3.32193	-3.32193	-3.32193	-3.32193	-3.32193	-3.32193	-3.32193	-3.32193	-3.32193	-3.32193	-3.32193	-3.32193	-3.32193	-3.32193	-3.32193	-3.32193	0	0	0	0	0	0	0	0	0	0	0	0	0	0	0	0	0	0	0	0	219866427	chr2	MIMAT0000728	219866427
hsa-miR-376a-2-5p	0	0	-3.32193	-3.32193	-3.32193	-3.32193	-3.32193	-3.32193	-3.32193	-3.32193	-3.32193	-3.32193	-3.32193	-3.32193	-3.32193	-3.32193	-3.32193	-3.32193	-3.32193	-3.32193	-3.32193	-3.32193	-3.32193	-3.32193	0	0	0	0	0	0	0	0	0	0	0	0	0	0	0	0	0	0	0	0	101506418	chr14	MIMAT0022928	101506418
hsa-miR-376a-3p	0	0	-3.32193	-3.32193	-3.32193	-3.32193	-3.32193	-3.32193	-3.32193	-3.32193	-3.32193	-3.32193	-3.32193	-3.32193	-3.32193	-3.32193	-3.32193	-3.32193	-3.32193	-3.32193	-3.32193	-3.32193	-3.32193	-3.32193	0	0	0	0	0	0	0	0	0	0	0	0	0	0	0	0	0	0	0	0	101506457	chr14	MIMAT0000729	101506457
hsa-miR-376a-5p	0	0	-3.32193	-3.32193	-3.32193	-3.32193	-3.32193	-3.32193	-3.32193	-3.32193	-3.32193	-3.32193	-3.32193	-3.32193	-3.32193	-3.32193	-3.32193	-3.32193	-3.32193	-3.32193	-3.32193	-3.32193	-3.32193	-3.32193	0	0	0	0	0	0	0	0	0	0	0	0	0	0	0	0	0	0	0	0	101507125	chr14	MIMAT0003386	101507125
hsa-miR-376b-3p	0	0	-3.32193	-3.32193	-3.32193	-3.32193	-3.32193	-3.32193	-3.32193	-3.32193	-3.32193	-3.32193	-3.32193	-3.32193	-3.32193	-3.32193	-3.32193	-3.32193	-3.32193	-3.32193	-3.32193	-3.32193	-3.32193	-3.32193	0	0	0	0	0	0	0	0	0	0	0	0	0	0	0	0	0	0	0	0	101506836	chr14	MIMAT0002172	101506836
hsa-miR-376b-5p	0	0	-3.32193	-3.32193	-3.32193	-3.32193	-3.32193	-3.32193	-3.32193	-3.32193	-3.32193	-3.32193	-3.32193	-3.32193	-3.32193	-3.32193	-3.32193	-3.32193	-3.32193	-3.32193	-3.32193	-3.32193	-3.32193	-3.32193	0	0	0	0	0	0	0	0	0	0	0	0	0	0	0	0	0	0	0	0	101506798	chr14	MIMAT0022923	101506798
hsa-miR-376c-3p	0	0	-3.32193	-3.32193	-3.32193	-3.32193	-3.32193	-3.32193	-3.32193	-3.32193	-3.32193	-3.32193	-3.32193	-3.32193	-3.32193	-3.32193	-3.32193	-3.32193	-3.32193	-3.32193	-3.32193	-3.32193	-3.32193	-3.32193	0	0	0	0	0	0	0	0	0	0	0	0	0	0	0	0	0	0	0	0	101506071	chr14	MIMAT0000720	101506071
hsa-miR-376c-5p	0	0	-3.32193	-3.32193	-3.32193	-3.32193	-3.32193	-3.32193	-3.32193	-3.32193	-3.32193	-3.32193	-3.32193	-3.32193	-3.32193	-3.32193	-3.32193	-3.32193	-3.32193	-3.32193	-3.32193	-3.32193	-3.32193	-3.32193	0	0	0	0	0	0	0	0	0	0	0	0	0	0	0	0	0	0	0	0	101506032	chr14	MIMAT0022861	101506032
hsa-miR-377-3p	0	0	-3.32193	-3.32193	-3.32193	-3.32193	-3.32193	-3.32193	-3.32193	-3.32193	-3.32193	-3.32193	-3.32193	-3.32193	-3.32193	-3.32193	-3.32193	-3.32193	-3.32193	-3.32193	-3.32193	-3.32193	-3.32193	-3.32193	0	0	0	0	0	0	0	0	0	0	0	0	0	0	0	0	0	0	0	0	101528433	chr14	MIMAT0000730	101528433
hsa-miR-377-5p	0	0	-3.32193	-3.32193	-3.32193	-3.32193	-3.32193	-3.32193	-3.32193	-3.32193	-3.32193	-3.32193	-3.32193	-3.32193	-3.32193	-3.32193	-3.32193	-3.32193	-3.32193	-3.32193	-3.32193	-3.32193	-3.32193	-3.32193	0	0	0	0	0	0	0	0	0	0	0	0	0	0	0	0	0	0	0	0	101528396	chr14	MIMAT0004689	101528396
hsa-miR-378a-3p	10	10	2.29983	1.57655	3.74948	3.56517	4.55826	4.56304	2.08878	2.13838	0.932371	1.70091	2.37469	2.22496	4.01919	2.70666	4.00282	3.8909	0.935445	1.28268	0.977155	1.59016	1.35352	1.56295	1.56781	1.3835	2.37658	2.38136	-0.0928898	-0.0432906	-1.2493	-0.480758	0.193019	0.0432906	1.83752	0.524984	1.82115	1.70923	-1.24623	-0.89899	-1.20452	-0.591516	-0.828157	-0.61872	149112435	chr5	MIMAT0000732	149112435
hsa-miR-378a-5p	0	0	-3.32193	-3.32193	-3.32193	-3.32193	-3.32193	-3.32193	-3.32193	-3.32193	-3.32193	-3.32193	-3.32193	-3.32193	-3.32193	-3.32193	-3.32193	-3.32193	-3.32193	-3.32193	-3.32193	-3.32193	-3.32193	-3.32193	0	0	0	0	0	0	0	0	0	0	0	0	0	0	0	0	0	0	0	0	149092589	chr5	MIMAT0000731	149092589
hsa-miR-378b	0	0	-3.32193	-3.32193	-3.32193	-3.32193	-3.32193	-3.32193	-3.32193	-3.32193	-3.32193	-3.32193	-3.32193	-3.32193	-3.32193	-3.32193	-3.32193	-3.32193	-3.32193	-3.32193	-3.32193	-3.32193	-3.32193	-3.32193	0	0	0	0	0	0	0	0	0	0	0	0	0	0	0	0	0	0	0	0	10371950	chr3	MIMAT0014999	10371950
hsa-miR-378c	0	0	-3.32193	-3.32193	-3.32193	-3.32193	-3.32193	-3.32193	-3.32193	-3.32193	-3.32193	-3.32193	-3.32193	-3.32193	-3.32193	-3.32193	-3.32193	-3.32193	-3.32193	-3.32193	-3.32193	-3.32193	-3.32193	-3.32193	0	0	0	0	0	0	0	0	0	0	0	0	0	0	0	0	0	0	0	0	132760885	chr10	MIMAT0016847	132760885
hsa-miR-378d	0	0	-3.32193	-3.32193	-3.32193	-3.32193	-3.32193	-3.32193	-3.32193	-3.32193	-3.32193	-3.32193	-3.32193	-3.32193	-3.32193	-3.32193	-3.32193	-3.32193	-3.32193	-3.32193	-3.32193	-3.32193	-3.32193	-3.32193	0	0	0	0	0	0	0	0	0	0	0	0	0	0	0	0	0	0	0	0	5925051	chr4	MIMAT0018926	5925051
hsa-miR-378e	0	0	-3.32193	-3.32193	-3.32193	-3.32193	-3.32193	-3.32193	-3.32193	-3.32193	-3.32193	-3.32193	-3.32193	-3.32193	-3.32193	-3.32193	-3.32193	-3.32193	-3.32193	-3.32193	-3.32193	-3.32193	-3.32193	-3.32193	0	0	0	0	0	0	0	0	0	0	0	0	0	0	0	0	0	0	0	0	169455553	chr5	MIMAT0018927	169455553
hsa-miR-378f	0	0	-3.32193	-3.32193	-3.32193	-3.32193	-3.32193	-3.32193	-3.32193	-3.32193	-3.32193	-3.32193	-3.32193	-3.32193	-3.32193	-3.32193	-3.32193	-3.32193	-3.32193	-3.32193	-3.32193	-3.32193	-3.32193	-3.32193	0	0	0	0	0	0	0	0	0	0	0	0	0	0	0	0	0	0	0	0	24255616	chr1	MIMAT0018932	24255616
hsa-miR-378g	0	0	-3.32193	-3.32193	-3.32193	-3.32193	-3.32193	-3.32193	-3.32193	-3.32193	-3.32193	-3.32193	-3.32193	-3.32193	-3.32193	-3.32193	-3.32193	-3.32193	-3.32193	-3.32193	-3.32193	-3.32193	-3.32193	-3.32193	0	0	0	0	0	0	0	0	0	0	0	0	0	0	0	0	0	0	0	0	95211436	chr1	MIMAT0018937	95211436
hsa-miR-378h	0	0	-3.32193	-3.32193	-3.32193	-3.32193	-3.32193	-3.32193	-3.32193	-3.32193	-3.32193	-3.32193	-3.32193	-3.32193	-3.32193	-3.32193	-3.32193	-3.32193	-3.32193	-3.32193	-3.32193	-3.32193	-3.32193	-3.32193	0	0	0	0	0	0	0	0	0	0	0	0	0	0	0	0	0	0	0	0	154209032	chr5	MIMAT0018984	154209032
hsa-miR-378i	0	0	-3.32193	-3.32193	1.44209	1.536	2.36161	2.25986	-3.32193	-3.32193	-3.32193	-3.32193	-3.32193	-3.32193	1.95223	-3.32193	1.61777	1.68898	-3.32193	-3.32193	-3.32193	-3.32193	-3.32193	-3.32193	4.76402	4.85793	5.68354	5.58178	0	0	0	0	0	0	5.27415	0	4.9397	5.01091	0	0	0	0	0	0	42319252	chr22	MIMAT0019074	42319252
hsa-miR-378j	0	0	-3.32193	-3.32193	-3.32193	-3.32193	-3.32193	-3.32193	-3.32193	-3.32193	-3.32193	-3.32193	-3.32193	-3.32193	-3.32193	-3.32193	-3.32193	-3.32193	-3.32193	-3.32193	-3.32193	-3.32193	-3.32193	-3.32193	0	0	0	0	0	0	0	0	0	0	0	0	0	0	0	0	0	0	0	0	35975014	chr17	MIMAT0024612	35975014
hsa-miR-379-3p	0	0	-3.32193	-3.32193	-3.32193	-3.32193	-3.32193	-3.32193	-3.32193	-3.32193	-3.32193	-3.32193	-3.32193	-3.32193	-3.32193	-3.32193	-3.32193	-3.32193	-3.32193	-3.32193	-3.32193	-3.32193	-3.32193	-3.32193	0	0	0	0	0	0	0	0	0	0	0	0	0	0	0	0	0	0	0	0	101488450	chr14	MIMAT0004690	101488450
hsa-miR-379-5p	0	0	-3.32193	-3.32193	-3.32193	-3.32193	-3.32193	-3.32193	-3.32193	-3.32193	-3.32193	-3.32193	-3.32193	-3.32193	-3.32193	-3.32193	-3.32193	-3.32193	-3.32193	-3.32193	-3.32193	-3.32193	-3.32193	-3.32193	0	0	0	0	0	0	0	0	0	0	0	0	0	0	0	0	0	0	0	0	101488413	chr14	MIMAT0000733	101488413
hsa-miR-380-3p	0	0	-3.32193	-3.32193	-3.32193	-3.32193	-3.32193	-3.32193	-3.32193	-3.32193	-3.32193	-3.32193	-3.32193	-3.32193	-3.32193	-3.32193	-3.32193	-3.32193	-3.32193	-3.32193	-3.32193	-3.32193	-3.32193	-3.32193	0	0	0	0	0	0	0	0	0	0	0	0	0	0	0	0	0	0	0	0	101491393	chr14	MIMAT0000735	101491393
hsa-miR-380-5p	0	0	-3.32193	-3.32193	-3.32193	-3.32193	-3.32193	-3.32193	-3.32193	-3.32193	-3.32193	-3.32193	-3.32193	-3.32193	-3.32193	-3.32193	-3.32193	-3.32193	-3.32193	-3.32193	-3.32193	-3.32193	-3.32193	-3.32193	0	0	0	0	0	0	0	0	0	0	0	0	0	0	0	0	0	0	0	0	101491363	chr14	MIMAT0000734	101491363
hsa-miR-381-3p	0	0	-3.32193	-3.32193	-3.32193	-3.32193	-3.32193	-3.32193	-3.32193	-3.32193	-3.32193	-3.32193	-3.32193	-3.32193	-3.32193	-3.32193	-3.32193	-3.32193	-3.32193	-3.32193	-3.32193	-3.32193	-3.32193	-3.32193	0	0	0	0	0	0	0	0	0	0	0	0	0	0	0	0	0	0	0	0	101512311	chr14	MIMAT0000736	101512311
hsa-miR-381-5p	0	0	-3.32193	-3.32193	-3.32193	-3.32193	-3.32193	-3.32193	-3.32193	-3.32193	-3.32193	-3.32193	-3.32193	-3.32193	-3.32193	-3.32193	-3.32193	-3.32193	-3.32193	-3.32193	-3.32193	-3.32193	-3.32193	-3.32193	0	0	0	0	0	0	0	0	0	0	0	0	0	0	0	0	0	0	0	0	101512268	chr14	MIMAT0022862	101512268
hsa-miR-382-3p	0	0	-3.32193	-3.32193	-3.32193	-3.32193	-3.32193	-3.32193	-3.32193	-3.32193	-3.32193	-3.32193	-3.32193	-3.32193	-3.32193	-3.32193	-3.32193	-3.32193	-3.32193	-3.32193	-3.32193	-3.32193	-3.32193	-3.32193	0	0	0	0	0	0	0	0	0	0	0	0	0	0	0	0	0	0	0	0	101520694	chr14	MIMAT0022697	101520694
hsa-miR-382-5p	0	0	-3.32193	-3.32193	-3.32193	-3.32193	-3.32193	-3.32193	-3.32193	-3.32193	-3.32193	-3.32193	-3.32193	-3.32193	-3.32193	-3.32193	-3.32193	-3.32193	-3.32193	-3.32193	-3.32193	-3.32193	-3.32193	-3.32193	0	0	0	0	0	0	0	0	0	0	0	0	0	0	0	0	0	0	0	0	101520659	chr14	MIMAT0000737	101520659
hsa-miR-383	0	0	-3.32193	-3.32193	-3.32193	-3.32193	-3.32193	-3.32193	-3.32193	-3.32193	-3.32193	-3.32193	-3.32193	-3.32193	-3.32193	-3.32193	-3.32193	-3.32193	-3.32193	-3.32193	-3.32193	-3.32193	-3.32193	-3.32193	0	0	0	0	0	0	0	0	0	0	0	0	0	0	0	0	0	0	0	0	14710974	chr8	MIMAT0000738	14710974
hsa-miR-384	0	0	-3.32193	-3.32193	-3.32193	-3.32193	-3.32193	-3.32193	-3.32193	-3.32193	-3.32193	-3.32193	-3.32193	-3.32193	-3.32193	-3.32193	-3.32193	-3.32193	-3.32193	-3.32193	-3.32193	-3.32193	-3.32193	-3.32193	0	0	0	0	0	0	0	0	0	0	0	0	0	0	0	0	0	0	0	0	76139773	chrX	MIMAT0001075	76139773
hsa-miR-3907	0	0	-3.32193	-3.32193	-3.32193	-3.32193	-3.32193	-3.32193	-3.32193	-3.32193	-3.32193	-3.32193	-3.32193	-3.32193	-3.32193	-3.32193	-3.32193	-3.32193	-3.32193	-3.32193	-3.32193	-3.32193	-3.32193	-3.32193	0	0	0	0	0	0	0	0	0	0	0	0	0	0	0	0	0	0	0	0	151130688	chr7	MIMAT0018179	151130688
hsa-miR-3908	0	0	-3.32193	-3.32193	-3.32193	-3.32193	-3.32193	-3.32193	-3.32193	-3.32193	-3.32193	-3.32193	-3.32193	-3.32193	-3.32193	-3.32193	-3.32193	-3.32193	-3.32193	-3.32193	-3.32193	-3.32193	-3.32193	-3.32193	0	0	0	0	0	0	0	0	0	0	0	0	0	0	0	0	0	0	0	0	124020963	chr12	MIMAT0018182	124020963
hsa-miR-3909	0	0	-3.32193	-3.32193	-3.32193	-3.32193	-3.32193	-3.32193	-3.32193	-3.32193	-3.32193	-3.32193	-3.32193	-3.32193	-3.32193	-3.32193	-3.32193	-3.32193	-3.32193	-3.32193	-3.32193	-3.32193	-3.32193	-3.32193	0	0	0	0	0	0	0	0	0	0	0	0	0	0	0	0	0	0	0	0	35731712	chr22	MIMAT0018183	35731712
hsa-miR-3910	0	0	-3.32193	-3.32193	-3.32193	-3.32193	-3.32193	-3.32193	-3.32193	-3.32193	-3.32193	-3.32193	-3.32193	-3.32193	-3.32193	-3.32193	-3.32193	-3.32193	-3.32193	-3.32193	-3.32193	-3.32193	-3.32193	-3.32193	0	0	0	0	0	0	0	0	0	0	0	0	0	0	0	0	0	0	0	0	94398597	chr9	MIMAT0018184	94398597
hsa-miR-3911	0	0	-3.32193	-3.32193	-3.32193	2.48774	2.92437	2.57122	-3.32193	-3.32193	-3.32193	-3.32193	-3.32193	-3.32193	-3.32193	-3.32193	-3.32193	1.22756	-3.32193	-3.32193	-3.32193	-3.32193	-3.32193	-3.32193	0	5.80966	6.2463	5.89315	0	0	0	0	0	0	0	0	0	4.54949	0	0	0	0	0	0	130452998	chr9	MIMAT0018185	130452998
hsa-miR-3912	0	0	-3.32193	-3.32193	-3.32193	-3.32193	-3.32193	-3.32193	-3.32193	-3.32193	-3.32193	-3.32193	-3.32193	-3.32193	-3.32193	-3.32193	-3.32193	-3.32193	-3.32193	-3.32193	-3.32193	-3.32193	-3.32193	-3.32193	0	0	0	0	0	0	0	0	0	0	0	0	0	0	0	0	0	0	0	0	170813742	chr5	MIMAT0018186	170813742
hsa-miR-3913-3p	0	0	-3.32193	-3.32193	-3.32193	-3.32193	-3.32193	-3.32193	-3.32193	-3.32193	-3.32193	-3.32193	-3.32193	-3.32193	-3.32193	-3.32193	-3.32193	-3.32193	-3.32193	-3.32193	-3.32193	-3.32193	-3.32193	-3.32193	0	0	0	0	0	0	0	0	0	0	0	0	0	0	0	0	0	0	0	0	69978564	chr12	MIMAT0019225	69978564
hsa-miR-3913-5p	0	0	-3.32193	-3.32193	-3.32193	-3.32193	-3.32193	-3.32193	-3.32193	-3.32193	-3.32193	-3.32193	-3.32193	-3.32193	-3.32193	-3.32193	-3.32193	-3.32193	-3.32193	-3.32193	-3.32193	-3.32193	-3.32193	-3.32193	0	0	0	0	0	0	0	0	0	0	0	0	0	0	0	0	0	0	0	0	69978528	chr12	MIMAT0018187	69978528
hsa-miR-3914	0	0	-3.32193	-3.32193	-3.32193	-3.32193	-3.32193	-3.32193	-3.32193	-3.32193	-3.32193	-3.32193	-3.32193	-3.32193	-3.32193	-3.32193	-3.32193	-3.32193	-3.32193	-3.32193	-3.32193	-3.32193	-3.32193	-3.32193	0	0	0	0	0	0	0	0	0	0	0	0	0	0	0	0	0	0	0	0	70772723	chr7	MIMAT0018188	70772723
hsa-miR-3915	0	0	-3.32193	-3.32193	-3.32193	-3.32193	-3.32193	-3.32193	-3.32193	-3.32193	-3.32193	-3.32193	-3.32193	-3.32193	-3.32193	-3.32193	-3.32193	-3.32193	-3.32193	-3.32193	-3.32193	-3.32193	-3.32193	-3.32193	0	0	0	0	0	0	0	0	0	0	0	0	0	0	0	0	0	0	0	0	32601814	chrX	MIMAT0018189	32601814
hsa-miR-3916	0	0	-3.32193	-3.32193	-3.32193	-3.32193	-3.32193	-3.32193	-3.32193	-3.32193	-3.32193	-3.32193	-3.32193	-3.32193	-3.32193	-3.32193	-3.32193	-3.32193	-3.32193	-3.32193	-3.32193	-3.32193	-3.32193	-3.32193	0	0	0	0	0	0	0	0	0	0	0	0	0	0	0	0	0	0	0	0	247365313	chr1	MIMAT0018190	247365313
hsa-miR-3917	0	0	-3.32193	-3.32193	-3.32193	1.08489	1.2952	-3.32193	-3.32193	-3.32193	-3.32193	-3.32193	-3.32193	-3.32193	-3.32193	-3.32193	-3.32193	-3.32193	-3.32193	-3.32193	-3.32193	-3.32193	-3.32193	-3.32193	0	4.40682	4.61713	0	0	0	0	0	0	0	0	0	0	0	0	0	0	0	0	0	26232923	chr1	MIMAT0018191	26232923
hsa-miR-3918	0	0	-3.32193	-3.32193	-3.32193	-3.32193	-3.32193	-3.32193	-3.32193	-3.32193	-3.32193	-3.32193	-3.32193	-3.32193	-3.32193	-3.32193	-3.32193	-3.32193	-3.32193	-3.32193	-3.32193	-3.32193	-3.32193	-3.32193	0	0	0	0	0	0	0	0	0	0	0	0	0	0	0	0	0	0	0	0	159185731	chr6	MIMAT0018192	159185731
hsa-miR-3919	0	0	-3.32193	-3.32193	-3.32193	-3.32193	-3.32193	-3.32193	-3.32193	-3.32193	-3.32193	-3.32193	-3.32193	-3.32193	-3.32193	-3.32193	-3.32193	-3.32193	-3.32193	-3.32193	-3.32193	-3.32193	-3.32193	-3.32193	0	0	0	0	0	0	0	0	0	0	0	0	0	0	0	0	0	0	0	0	159000493	chr3	MIMAT0018193	159000493
hsa-miR-3920	0	0	-3.32193	-3.32193	-3.32193	-3.32193	-3.32193	-3.32193	-3.32193	-3.32193	-3.32193	-3.32193	-3.32193	-3.32193	-3.32193	-3.32193	-3.32193	-3.32193	-3.32193	-3.32193	-3.32193	-3.32193	-3.32193	-3.32193	0	0	0	0	0	0	0	0	0	0	0	0	0	0	0	0	0	0	0	0	101390622	chr11	MIMAT0018195	101390622
hsa-miR-3921	0	0	-3.32193	-3.32193	-3.32193	-3.32193	-3.32193	-3.32193	-3.32193	-3.32193	-3.32193	-3.32193	-3.32193	-3.32193	-3.32193	-3.32193	-3.32193	-3.32193	-3.32193	-3.32193	-3.32193	-3.32193	-3.32193	-3.32193	0	0	0	0	0	0	0	0	0	0	0	0	0	0	0	0	0	0	0	0	99683231	chr3	MIMAT0018196	99683231
hsa-miR-3922-3p	0	0	-3.32193	-3.32193	-3.32193	-3.32193	-3.32193	-3.32193	-3.32193	-3.32193	-3.32193	-3.32193	-3.32193	-3.32193	-3.32193	-3.32193	-3.32193	-3.32193	-3.32193	-3.32193	-3.32193	-3.32193	-3.32193	-3.32193	0	0	0	0	0	0	0	0	0	0	0	0	0	0	0	0	0	0	0	0	104985476	chr12	MIMAT0018197	104985476
hsa-miR-3922-5p	0	0	-3.32193	-3.32193	-3.32193	-3.32193	-3.32193	-3.32193	-3.32193	-3.32193	-3.32193	-3.32193	-3.32193	-3.32193	-3.32193	-3.32193	-3.32193	-3.32193	-3.32193	-3.32193	-3.32193	-3.32193	-3.32193	-3.32193	0	0	0	0	0	0	0	0	0	0	0	0	0	0	0	0	0	0	0	0	104985432	chr12	MIMAT0019227	104985432
hsa-miR-3923	0	0	-3.32193	-3.32193	-3.32193	-3.32193	-3.32193	-3.32193	-3.32193	-3.32193	-3.32193	-3.32193	-3.32193	-3.32193	0.689693	-3.32193	-3.32193	-3.32193	-3.32193	-3.32193	-3.32193	-3.32193	-3.32193	-3.32193	0	0	0	0	0	0	0	0	0	0	4.01162	0	0	0	0	0	0	0	0	0	79557090	chr3	MIMAT0018198	79557090
hsa-miR-3924	0	0	-3.32193	-3.32193	-3.32193	-3.32193	-3.32193	-3.32193	-3.32193	-3.32193	-3.32193	-3.32193	-3.32193	-3.32193	-3.32193	-3.32193	-3.32193	-3.32193	-3.32193	-3.32193	-3.32193	-3.32193	-3.32193	-3.32193	0	0	0	0	0	0	0	0	0	0	0	0	0	0	0	0	0	0	0	0	59064309	chr10	MIMAT0018199	59064309
hsa-miR-3925-3p	0	0	-3.32193	-3.32193	-3.32193	-3.32193	-3.32193	-3.32193	-3.32193	-3.32193	-3.32193	-3.32193	-3.32193	-3.32193	-3.32193	-3.32193	-3.32193	-3.32193	-3.32193	-3.32193	-3.32193	-3.32193	-3.32193	-3.32193	0	0	0	0	0	0	0	0	0	0	0	0	0	0	0	0	0	0	0	0	36590279	chr6	MIMAT0019228	36590279
hsa-miR-3925-5p	0	0	-3.32193	-3.32193	-3.32193	-3.32193	-3.32193	-3.32193	-3.32193	-3.32193	-3.32193	-3.32193	-3.32193	-3.32193	-3.32193	-3.32193	-3.32193	-3.32193	-3.32193	-3.32193	-3.32193	-3.32193	-3.32193	-3.32193	0	0	0	0	0	0	0	0	0	0	0	0	0	0	0	0	0	0	0	0	36590245	chr6	MIMAT0018200	36590245
hsa-miR-3926	0	0	-3.32193	-3.32193	-3.32193	-3.32193	-3.32193	-3.32193	-3.32193	-3.32193	-3.32193	-3.32193	-3.32193	-3.32193	-3.32193	-3.32193	-3.32193	-3.32193	-3.32193	-3.32193	-3.32193	-3.32193	-3.32193	-3.32193	0	0	0	0	0	0	0	0	0	0	0	0	0	0	0	0	0	0	0	0	12584755	chr8	MIMAT0018201	12584755
hsa-miR-3927-3p	0	0	-3.32193	-3.32193	-3.32193	-3.32193	-3.32193	-3.32193	-3.32193	-3.32193	-3.32193	-3.32193	-3.32193	-3.32193	-3.32193	-3.32193	-3.32193	-3.32193	-3.32193	-3.32193	-3.32193	-3.32193	-3.32193	-3.32193	0	0	0	0	0	0	0	0	0	0	0	0	0	0	0	0	0	0	0	0	112273820	chr9	MIMAT0018202	112273820
hsa-miR-3927-5p	0	0	-3.32193	-3.32193	-3.32193	-3.32193	-3.32193	-3.32193	-3.32193	-3.32193	-3.32193	-3.32193	-3.32193	-3.32193	-3.32193	-3.32193	-3.32193	-3.32193	-3.32193	-3.32193	-3.32193	-3.32193	-3.32193	-3.32193	0	0	0	0	0	0	0	0	0	0	0	0	0	0	0	0	0	0	0	0	112273782	chr9	MIMAT0022970	112273782
hsa-miR-3928	0	0	-3.32193	-3.32193	-3.32193	-3.32193	-3.32193	-3.32193	-3.32193	-3.32193	-3.32193	-3.32193	-3.32193	-3.32193	-3.32193	-3.32193	-3.32193	-3.32193	-3.32193	-3.32193	-3.32193	-3.32193	-3.32193	-3.32193	0	0	0	0	0	0	0	0	0	0	0	0	0	0	0	0	0	0	0	0	31556105	chr22	MIMAT0018205	31556105
hsa-miR-3929	0	0	-3.32193	-3.32193	-3.32193	-3.32193	-3.32193	-3.32193	-3.32193	-3.32193	-3.32193	-3.32193	-3.32193	-3.32193	-3.32193	-3.32193	-3.32193	-3.32193	-3.32193	-3.32193	-3.32193	-3.32193	-3.32193	-3.32193	0	0	0	0	0	0	0	0	0	0	0	0	0	0	0	0	0	0	0	0	33514105	chr18	MIMAT0018206	33514105
hsa-miR-3934-3p	0	0	-3.32193	-3.32193	-3.32193	-3.32193	-3.32193	-3.32193	-3.32193	-3.32193	-3.32193	-3.32193	-3.32193	-3.32193	-3.32193	-3.32193	-3.32193	-3.32193	-3.32193	-3.32193	-3.32193	-3.32193	-3.32193	-3.32193	0	0	0	0	0	0	0	0	0	0	0	0	0	0	0	0	0	0	0	0	33665976	chr6	MIMAT0022975	33665976
hsa-miR-3934-5p	0	0	-3.32193	-3.32193	-3.32193	-3.32193	-3.32193	-3.32193	-3.32193	-3.32193	-3.32193	-3.32193	-3.32193	-3.32193	-3.32193	-3.32193	-3.32193	-3.32193	-3.32193	-3.32193	-3.32193	-3.32193	-3.32193	-3.32193	0	0	0	0	0	0	0	0	0	0	0	0	0	0	0	0	0	0	0	0	33665936	chr6	MIMAT0018349	33665936
hsa-miR-3935	0	0	-3.32193	-3.32193	-3.32193	-3.32193	-3.32193	-3.32193	-3.32193	-3.32193	-3.32193	-3.32193	-3.32193	-3.32193	-3.32193	-3.32193	-3.32193	-3.32193	-3.32193	-3.32193	-3.32193	-3.32193	-3.32193	-3.32193	0	0	0	0	0	0	0	0	0	0	0	0	0	0	0	0	0	0	0	0	56279498	chr16	MIMAT0018350	56279498
hsa-miR-3936	0	0	-3.32193	-3.32193	-3.32193	-3.32193	-3.32193	-3.32193	-3.32193	-3.32193	-3.32193	-3.32193	-3.32193	-3.32193	-3.32193	-3.32193	-3.32193	-3.32193	-3.32193	-3.32193	-3.32193	-3.32193	-3.32193	-3.32193	0	0	0	0	0	0	0	0	0	0	0	0	0	0	0	0	0	0	0	0	131701268	chr5	MIMAT0018351	131701268
hsa-miR-3937	1	5	-3.32193	1.24164	1.02609	2.95145	2.79146	2.28833	-3.32193	-3.32193	-3.32193	-3.32193	-3.32193	-3.32193	3.71945	2.2009	2.46671	1.32966	-3.32193	-3.32193	2.03337	-3.32193	1.07967	1.15362	-0.0267882	1.89857	1.73858	1.23545	-4.37481	-4.37481	-4.37481	-4.37481	-4.37481	-4.37481	2.66657	1.14802	1.41383	0.276778	-4.37481	-4.37481	0.980486	-4.37481	0.0267882	0.100744	39520539	chrX	MIMAT0018352	39520539
hsa-miR-3938	0	0	-3.32193	-3.32193	-3.32193	-3.32193	-3.32193	-3.32193	-3.32193	-3.32193	-3.32193	-3.32193	-3.32193	-3.32193	-3.32193	-3.32193	-3.32193	-3.32193	-3.32193	-3.32193	-3.32193	-3.32193	-3.32193	-3.32193	0	0	0	0	0	0	0	0	0	0	0	0	0	0	0	0	0	0	0	0	55886599	chr3	MIMAT0018353	55886599
hsa-miR-3939	0	0	-3.32193	-3.32193	-3.32193	-3.32193	-3.32193	-3.32193	-3.32193	-3.32193	-3.32193	-3.32193	-3.32193	-3.32193	-3.32193	-3.32193	-3.32193	-3.32193	-3.32193	-3.32193	-3.32193	-3.32193	-3.32193	-3.32193	0	0	0	0	0	0	0	0	0	0	0	0	0	0	0	0	0	0	0	0	167411377	chr6	MIMAT0018355	167411377
hsa-miR-3940-3p	0	0	-3.32193	-3.32193	-3.32193	-3.32193	-3.32193	-3.32193	-3.32193	-3.32193	-3.32193	-3.32193	-3.32193	-3.32193	-3.32193	-3.32193	-3.32193	-3.32193	-3.32193	-3.32193	-3.32193	-3.32193	-3.32193	-3.32193	0	0	0	0	0	0	0	0	0	0	0	0	0	0	0	0	0	0	0	0	6416498	chr19	MIMAT0018356	6416498
hsa-miR-3940-5p	10	10	5.65818	5.49813	6.17513	6.22323	6.34694	5.78116	4.40187	6.11103	4.43427	3.8059	5.5352	5.49315	7.27027	5.44424	5.55202	5.2182	3.89259	6.12838	5.4388	4.38953	5.71727	5.93754	0.63152	0.679617	0.803326	0.237554	-1.14174	0.56742	-1.10934	-1.73771	-0.008408	-0.050457	1.72666	-0.099368	0.008408	-0.325407	-1.65103	0.584773	-0.104812	-1.15409	0.173658	0.393931	6416462	chr19	MIMAT0019229	6416462
hsa-miR-3941	0	0	-3.32193	-3.32193	-3.32193	-3.32193	-3.32193	-3.32193	-3.32193	-3.32193	-3.32193	-3.32193	-3.32193	-3.32193	-3.32193	-3.32193	-3.32193	-3.32193	-3.32193	-3.32193	-3.32193	-3.32193	-3.32193	-3.32193	0	0	0	0	0	0	0	0	0	0	0	0	0	0	0	0	0	0	0	0	124176544	chr10	MIMAT0018357	124176544
hsa-miR-3942-3p	0	0	-3.32193	-3.32193	-3.32193	-3.32193	-3.32193	-3.32193	-3.32193	-3.32193	-3.32193	-3.32193	-3.32193	-3.32193	-3.32193	-3.32193	-3.32193	-3.32193	-3.32193	-3.32193	-3.32193	-3.32193	-3.32193	-3.32193	0	0	0	0	0	0	0	0	0	0	0	0	0	0	0	0	0	0	0	0	35664541	chr15	MIMAT0019230	35664541
hsa-miR-3942-5p	0	0	-3.32193	-3.32193	-3.32193	-3.32193	-3.32193	-3.32193	-3.32193	-3.32193	-3.32193	-3.32193	-3.32193	-3.32193	-3.32193	-3.32193	-3.32193	-3.32193	-3.32193	-3.32193	-3.32193	-3.32193	-3.32193	-3.32193	0	0	0	0	0	0	0	0	0	0	0	0	0	0	0	0	0	0	0	0	35664500	chr15	MIMAT0018358	35664500
hsa-miR-3943	0	0	-3.32193	-3.32193	-3.32193	-3.32193	-3.32193	-3.32193	-3.32193	-3.32193	-3.32193	-3.32193	-3.32193	-3.32193	-3.32193	-3.32193	-3.32193	-3.32193	-3.32193	-3.32193	-3.32193	-3.32193	-3.32193	-3.32193	0	0	0	0	0	0	0	0	0	0	0	0	0	0	0	0	0	0	0	0	43190526	chr7	MIMAT0018359	43190526
hsa-miR-3944-3p	0	0	-3.32193	-3.32193	-3.32193	-3.32193	-3.32193	-3.32193	-3.32193	-3.32193	-3.32193	-3.32193	-3.32193	-3.32193	-3.32193	-3.32193	-3.32193	-3.32193	-3.32193	-3.32193	-3.32193	-3.32193	-3.32193	-3.32193	0	0	0	0	0	0	0	0	0	0	0	0	0	0	0	0	0	0	0	0	135185144	chr10	MIMAT0018360	135185144
hsa-miR-3944-5p	0	0	-3.32193	-3.32193	-3.32193	-3.32193	-3.32193	-3.32193	-3.32193	-3.32193	-3.32193	-3.32193	-3.32193	-3.32193	-3.32193	-3.32193	-3.32193	-3.32193	-3.32193	-3.32193	-3.32193	-3.32193	-3.32193	-3.32193	0	0	0	0	0	0	0	0	0	0	0	0	0	0	0	0	0	0	0	0	135185102	chr10	MIMAT0019231	135185102
hsa-miR-3945	0	0	-3.32193	-3.32193	-3.32193	-3.32193	-3.32193	-3.32193	-3.32193	-3.32193	-3.32193	-3.32193	-3.32193	-3.32193	-3.32193	-3.32193	-3.32193	-3.32193	-3.32193	-3.32193	-3.32193	-3.32193	-3.32193	-3.32193	0	0	0	0	0	0	0	0	0	0	0	0	0	0	0	0	0	0	0	0	185772211	chr4	MIMAT0018361	185772211
hsa-miR-3960	10	10	10.5087	11.2787	11.2681	11.9542	11.6365	11.5172	9.16164	10.6947	9.37318	8.7944	10.3227	10.2925	13.2207	11.4973	11.7239	11.4155	9.89839	11.2805	11.2607	10.5123	11.0459	11.2768	0.0036775	0.689845	0.372105	0.252795	-2.10274	-0.569639	-1.8912	-2.46998	-0.94166	-0.97188	1.95628	0.232905	0.459543	0.151084	-1.36598	0.0161375	-0.0036775	-0.752052	-0.218523	0.0124325	0	0	MIMAT0019337	0
hsa-miR-3972	0	0	-3.32193	-3.32193	-3.32193	-3.32193	-3.32193	-3.32193	-3.32193	-3.32193	-3.32193	-3.32193	-3.32193	-3.32193	-3.32193	-3.32193	-3.32193	-3.32193	-3.32193	-3.32193	-3.32193	-3.32193	-3.32193	-3.32193	0	0	0	0	0	0	0	0	0	0	0	0	0	0	0	0	0	0	0	0	17604452	chr1	MIMAT0019357	17604452
hsa-miR-3973	0	0	-3.32193	-3.32193	-3.32193	-3.32193	-3.32193	-3.32193	-3.32193	-3.32193	-3.32193	-3.32193	-3.32193	-3.32193	-3.32193	-3.32193	-3.32193	-3.32193	-3.32193	-3.32193	-3.32193	-3.32193	-3.32193	-3.32193	0	0	0	0	0	0	0	0	0	0	0	0	0	0	0	0	0	0	0	0	36031736	chr11	MIMAT0019358	36031736
hsa-miR-3974	0	0	-3.32193	-3.32193	-3.32193	-3.32193	-3.32193	-3.32193	-3.32193	-3.32193	-3.32193	-3.32193	-3.32193	-3.32193	-3.32193	-3.32193	-3.32193	-3.32193	-3.32193	-3.32193	-3.32193	-3.32193	-3.32193	-3.32193	0	0	0	0	0	0	0	0	0	0	0	0	0	0	0	0	0	0	0	0	17826247	chr12	MIMAT0019359	17826247
hsa-miR-3975	0	0	-3.32193	-3.32193	-3.32193	-3.32193	-3.32193	-3.32193	-3.32193	-3.32193	-3.32193	-3.32193	-3.32193	-3.32193	-3.32193	-3.32193	-3.32193	-3.32193	-3.32193	-3.32193	-3.32193	-3.32193	-3.32193	-3.32193	0	0	0	0	0	0	0	0	0	0	0	0	0	0	0	0	0	0	0	0	33171751	chr18	MIMAT0019360	33171751
hsa-miR-3976	0	0	-3.32193	-3.32193	-3.32193	-3.32193	-3.32193	-3.32193	-3.32193	-3.32193	-3.32193	-3.32193	-3.32193	-3.32193	-3.32193	-3.32193	-3.32193	-3.32193	-3.32193	-3.32193	-3.32193	-3.32193	-3.32193	-3.32193	0	0	0	0	0	0	0	0	0	0	0	0	0	0	0	0	0	0	0	0	5840707	chr18	MIMAT0019361	5840707
hsa-miR-3977	0	0	-3.32193	-3.32193	-3.32193	-3.32193	-3.32193	-3.32193	-3.32193	-3.32193	-3.32193	-3.32193	-3.32193	-3.32193	-3.32193	-3.32193	-3.32193	-3.32193	-3.32193	-3.32193	-3.32193	-3.32193	-3.32193	-3.32193	0	0	0	0	0	0	0	0	0	0	0	0	0	0	0	0	0	0	0	0	82135979	chr5	MIMAT0019362	82135979
hsa-miR-3978	0	0	-3.32193	-3.32193	-3.32193	-3.32193	-3.32193	-3.32193	-3.32193	-3.32193	-3.32193	-3.32193	-3.32193	-3.32193	-3.32193	-3.32193	-3.32193	-3.32193	-3.32193	-3.32193	-3.32193	-3.32193	-3.32193	-3.32193	0	0	0	0	0	0	0	0	0	0	0	0	0	0	0	0	0	0	0	0	109325358	chrX	MIMAT0019363	109325358
hsa-miR-409-3p	0	0	-3.32193	-3.32193	-3.32193	-3.32193	-3.32193	-3.32193	-3.32193	-3.32193	-3.32193	-3.32193	-3.32193	-3.32193	-3.32193	-3.32193	-3.32193	-3.32193	-3.32193	-3.32193	-3.32193	-3.32193	-3.32193	-3.32193	0	0	0	0	0	0	0	0	0	0	0	0	0	0	0	0	0	0	0	0	100601442	chr14	MIMAT0001639	100601442
hsa-miR-409-5p	0	0	-3.32193	-3.32193	-3.32193	-3.32193	-3.32193	-3.32193	-3.32193	-3.32193	-3.32193	-3.32193	-3.32193	-3.32193	-3.32193	-3.32193	-3.32193	-3.32193	-3.32193	-3.32193	-3.32193	-3.32193	-3.32193	-3.32193	0	0	0	0	0	0	0	0	0	0	0	0	0	0	0	0	0	0	0	0	101531656	chr14	MIMAT0001638	101531656
hsa-miR-410	0	0	-3.32193	-3.32193	-3.32193	-3.32193	-3.32193	-3.32193	-3.32193	-3.32193	-3.32193	-3.32193	-3.32193	-3.32193	-3.32193	-3.32193	-3.32193	-3.32193	-3.32193	-3.32193	-3.32193	-3.32193	-3.32193	-3.32193	0	0	0	0	0	0	0	0	0	0	0	0	0	0	0	0	0	0	0	0	101532301	chr14	MIMAT0002171	101532301
hsa-miR-411-3p	0	0	-3.32193	-3.32193	-3.32193	-3.32193	-3.32193	-3.32193	-3.32193	-3.32193	-3.32193	-3.32193	-3.32193	-3.32193	-3.32193	-3.32193	-3.32193	-3.32193	-3.32193	-3.32193	-3.32193	-3.32193	-3.32193	-3.32193	0	0	0	0	0	0	0	0	0	0	0	0	0	0	0	0	0	0	0	0	101489718	chr14	MIMAT0004813	101489718
hsa-miR-411-5p	0	0	-3.32193	-3.32193	-3.32193	-3.32193	-3.32193	-3.32193	-3.32193	-3.32193	-3.32193	-3.32193	-3.32193	-3.32193	-3.32193	-3.32193	-3.32193	-3.32193	-3.32193	-3.32193	-3.32193	-3.32193	-3.32193	-3.32193	0	0	0	0	0	0	0	0	0	0	0	0	0	0	0	0	0	0	0	0	101489680	chr14	MIMAT0003329	101489680
hsa-miR-412	0	0	-3.32193	-3.32193	-3.32193	-3.32193	-3.32193	-3.32193	-3.32193	-3.32193	-3.32193	-3.32193	-3.32193	-3.32193	-3.32193	-3.32193	-3.32193	-3.32193	-3.32193	-3.32193	-3.32193	-3.32193	-3.32193	-3.32193	0	0	0	0	0	0	0	0	0	0	0	0	0	0	0	0	0	0	0	0	101531845	chr14	MIMAT0002170	101531845
hsa-miR-421	0	0	-3.32193	-3.32193	-3.32193	-3.32193	-3.32193	-3.32193	-3.32193	-3.32193	-3.32193	-3.32193	-3.32193	-3.32193	-3.32193	-3.32193	-3.32193	-3.32193	-3.32193	-3.32193	-3.32193	-3.32193	-3.32193	-3.32193	0	0	0	0	0	0	0	0	0	0	0	0	0	0	0	0	0	0	0	0	73438281	chrX	MIMAT0003339	73438281
hsa-miR-422a	0	0	-3.32193	-3.32193	-3.32193	-3.32193	-3.32193	-3.32193	-3.32193	-3.32193	-3.32193	-3.32193	-3.32193	-3.32193	-3.32193	-3.32193	-3.32193	-3.32193	-3.32193	-3.32193	-3.32193	-3.32193	-3.32193	-3.32193	0	0	0	0	0	0	0	0	0	0	0	0	0	0	0	0	0	0	0	0	64163159	chr15	MIMAT0001339	64163159
hsa-miR-423-3p	0	0	-3.32193	-3.32193	0.269907	-3.32193	0.309141	-3.32193	-3.32193	-3.32193	-3.32193	-3.32193	-3.32193	-3.32193	0.616273	-3.32193	0.136848	0.472602	-3.32193	-3.32193	-3.32193	-3.32193	-3.32193	-3.32193	3.59183	0	3.63107	0	0	0	0	0	0	0	3.9382	0	3.45878	3.79453	0	0	0	0	0	0	28444159	chr17	MIMAT0001340	28444159
hsa-miR-423-5p	10	10	3.29567	3.45401	4.69339	4.45899	5.28026	4.98345	3.22821	3.25004	2.53496	2.8185	3.3413	3.08577	5.35283	3.78138	5.04503	5.13038	3.2159	3.19088	3.25016	3.34368	3.01908	3.56434	1.3509	1.11649	1.93777	1.64096	-0.11428	-0.0924549	-0.807532	-0.523987	-0.0011876	-0.256723	2.01034	0.438894	1.70254	1.78789	-0.126589	-0.151612	-0.0923336	0.0011876	-0.323413	0.221851	28444121	chr17	MIMAT0004748	28444121
hsa-miR-424-3p	0	0	-3.32193	-3.32193	-3.32193	-3.32193	-3.32193	-3.32193	-3.32193	-3.32193	-3.32193	-3.32193	-3.32193	-3.32193	-3.32193	-3.32193	-3.32193	-3.32193	-3.32193	-3.32193	-3.32193	-3.32193	-3.32193	-3.32193	0	0	0	0	0	0	0	0	0	0	0	0	0	0	0	0	0	0	0	0	133680711	chrX	MIMAT0004749	133680711
hsa-miR-424-5p	0	0	-3.32193	-3.32193	-3.32193	-3.32193	1.59927	-3.32193	-3.32193	-3.32193	-3.32193	-3.32193	-3.32193	-3.32193	-3.32193	-3.32193	-3.32193	2.21864	-3.32193	-3.32193	-3.32193	-3.32193	-3.32193	-3.32193	0	0	4.9212	0	0	0	0	0	0	0	0	0	0	5.54057	0	0	0	0	0	0	133680675	chrX	MIMAT0001341	133680675
hsa-miR-425-3p	0	0	-3.32193	-3.32193	-3.32193	-3.32193	-3.32193	-3.32193	-3.32193	-3.32193	-3.32193	-3.32193	-3.32193	-3.32193	-3.32193	-3.32193	1.31221	-3.32193	-3.32193	-3.32193	-3.32193	-3.32193	-3.32193	-3.32193	0	0	0	0	0	0	0	0	0	0	0	0	4.63414	0	0	0	0	0	0	0	49057656	chr3	MIMAT0001343	49057656
hsa-miR-425-5p	10	10	5.26083	5.78667	6.30228	6.06016	6.88949	6.87514	5.2119	5.03035	4.3481	4.61501	5.30976	4.96936	7.66717	6.03212	6.96827	7.42502	5.35884	5.20348	5.50435	5.63618	5.50791	5.93716	0.730233	0.488112	1.31744	1.30309	-0.360152	-0.541702	-1.22395	-0.957037	-0.262288	-0.602692	2.09512	0.460077	1.39623	1.85297	-0.213205	-0.368568	-0.0676942	0.064136	-0.064136	0.365115	49057616	chr3	MIMAT0003393	49057616
hsa-miR-4251	0	0	-3.32193	-3.32193	-3.32193	-3.32193	-3.32193	-3.32193	-3.32193	-3.32193	-3.32193	-3.32193	-3.32193	-3.32193	-3.32193	-3.32193	-3.32193	-3.32193	-3.32193	-3.32193	-3.32193	-3.32193	-3.32193	-3.32193	0	0	0	0	0	0	0	0	0	0	0	0	0	0	0	0	0	0	0	0	3044575	chr1	MIMAT0016883	3044575
hsa-miR-4252	0	0	-3.32193	-3.32193	-3.32193	-3.32193	-3.32193	-3.32193	-3.32193	-3.32193	-3.32193	-3.32193	-3.32193	-3.32193	-3.32193	-3.32193	-3.32193	-3.32193	-3.32193	-3.32193	-3.32193	-3.32193	-3.32193	-3.32193	0	0	0	0	0	0	0	0	0	0	0	0	0	0	0	0	0	0	0	0	6489946	chr1	MIMAT0016886	6489946
hsa-miR-4253	0	0	-3.32193	-3.32193	-3.32193	-3.32193	-3.32193	-3.32193	-3.32193	-3.32193	-3.32193	-3.32193	-3.32193	-3.32193	-3.32193	-3.32193	-3.32193	-3.32193	-3.32193	-3.32193	-3.32193	-3.32193	-3.32193	-3.32193	0	0	0	0	0	0	0	0	0	0	0	0	0	0	0	0	0	0	0	0	23189709	chr1	MIMAT0016882	23189709
hsa-miR-4254	0	0	-3.32193	-3.32193	-3.32193	-3.32193	-3.32193	-3.32193	-3.32193	-3.32193	-3.32193	-3.32193	-3.32193	-3.32193	-3.32193	-3.32193	-3.32193	-3.32193	-3.32193	-3.32193	-3.32193	-3.32193	-3.32193	-3.32193	0	0	0	0	0	0	0	0	0	0	0	0	0	0	0	0	0	0	0	0	32224326	chr1	MIMAT0016884	32224326
hsa-miR-4255	0	0	-3.32193	-3.32193	-3.32193	-3.32193	-3.32193	-3.32193	-3.32193	-3.32193	-3.32193	-3.32193	-3.32193	-3.32193	-3.32193	-3.32193	-3.32193	-3.32193	-3.32193	-3.32193	-3.32193	-3.32193	-3.32193	-3.32193	0	0	0	0	0	0	0	0	0	0	0	0	0	0	0	0	0	0	0	0	37627175	chr1	MIMAT0016885	37627175
hsa-miR-4256	0	0	-3.32193	-3.32193	-3.32193	-3.32193	-3.32193	-3.32193	-3.32193	-3.32193	-3.32193	-3.32193	-3.32193	-3.32193	-3.32193	-3.32193	-3.32193	-3.32193	-3.32193	-3.32193	-3.32193	-3.32193	-3.32193	-3.32193	0	0	0	0	0	0	0	0	0	0	0	0	0	0	0	0	0	0	0	0	113004419	chr1	MIMAT0016877	113004419
hsa-miR-4257	4	4	1.12493	1.2979	1.39172	2.84086	3.42087	2.86074	0.972604	-3.32193	-3.32193	-3.32193	-3.32193	1.27725	2.24181	1.33549	2.1555	1.65216	1.26031	-3.32193	1.13885	-3.32193	1.40738	1.02624	0.12294	1.57208	2.15209	1.59195	-0.296179	-4.59071	-4.59071	-4.59071	-4.59071	0.00846905	0.973023	0.0667053	0.886716	0.383372	-0.00846905	-4.59071	-0.129937	-4.59071	0.138596	-0.242543	150524468	chr1	MIMAT0016878	150524468
hsa-miR-4258	0	0	-3.32193	-3.32193	-3.32193	-3.32193	-3.32193	-3.32193	-3.32193	-3.32193	-3.32193	-3.32193	-3.32193	-3.32193	-3.32193	-3.32193	-3.32193	-3.32193	-3.32193	-3.32193	-3.32193	-3.32193	-3.32193	-3.32193	0	0	0	0	0	0	0	0	0	0	0	0	0	0	0	0	0	0	0	0	154948184	chr1	MIMAT0016879	154948184
hsa-miR-4259	0	0	-3.32193	-3.32193	-3.32193	-3.32193	-3.32193	-3.32193	-3.32193	-3.32193	-3.32193	-3.32193	-3.32193	-3.32193	-3.32193	-3.32193	-3.32193	-3.32193	-3.32193	-3.32193	-3.32193	-3.32193	-3.32193	-3.32193	0	0	0	0	0	0	0	0	0	0	0	0	0	0	0	0	0	0	0	0	159869859	chr1	MIMAT0016880	159869859
hsa-miR-4260	0	0	-3.32193	-3.32193	-3.32193	-3.32193	-3.32193	-3.32193	-3.32193	-3.32193	-3.32193	-3.32193	-3.32193	-3.32193	-3.32193	-3.32193	-3.32193	-3.32193	-3.32193	-3.32193	-3.32193	-3.32193	-3.32193	-3.32193	0	0	0	0	0	0	0	0	0	0	0	0	0	0	0	0	0	0	0	0	209796817	chr1	MIMAT0016881	209796817
hsa-miR-4261	0	0	-3.32193	-3.32193	-3.32193	-3.32193	-3.32193	-3.32193	-3.32193	-3.32193	-3.32193	-3.32193	-3.32193	-3.32193	1.17205	-3.32193	-3.32193	-3.32193	-3.32193	-3.32193	-3.32193	-3.32193	-3.32193	-3.32193	0	0	0	0	0	0	0	0	0	0	4.49397	0	0	0	0	0	0	0	0	0	10332787	chr2	MIMAT0016890	10332787
hsa-miR-4262	0	0	-3.32193	-3.32193	-3.32193	-3.32193	-3.32193	-3.32193	-3.32193	-3.32193	-3.32193	-3.32193	-3.32193	-3.32193	-3.32193	-3.32193	-3.32193	-3.32193	-3.32193	-3.32193	-3.32193	-3.32193	-3.32193	-3.32193	0	0	0	0	0	0	0	0	0	0	0	0	0	0	0	0	0	0	0	0	11977102	chr2	MIMAT0016894	11977102
hsa-miR-4263	0	0	-3.32193	-3.32193	-3.32193	-3.32193	-3.32193	-3.32193	-3.32193	-3.32193	-3.32193	-3.32193	-3.32193	-3.32193	-3.32193	-3.32193	-3.32193	-3.32193	-3.32193	-3.32193	-3.32193	-3.32193	-3.32193	-3.32193	0	0	0	0	0	0	0	0	0	0	0	0	0	0	0	0	0	0	0	0	28219293	chr2	MIMAT0016898	28219293
hsa-miR-4264	0	0	-3.32193	-3.32193	-3.32193	-3.32193	-3.32193	-3.32193	-3.32193	-3.32193	-3.32193	-3.32193	-3.32193	-3.32193	-3.32193	-3.32193	-3.32193	-3.32193	-3.32193	-3.32193	-3.32193	-3.32193	-3.32193	-3.32193	0	0	0	0	0	0	0	0	0	0	0	0	0	0	0	0	0	0	0	0	79876446	chr2	MIMAT0016899	79876446
hsa-miR-4265	0	0	-3.32193	-3.32193	-3.32193	-3.32193	-3.32193	-3.32193	-3.32193	-3.32193	-3.32193	-3.32193	-3.32193	-3.32193	-3.32193	-3.32193	-3.32193	-3.32193	-3.32193	-3.32193	-3.32193	-3.32193	-3.32193	-3.32193	0	0	0	0	0	0	0	0	0	0	0	0	0	0	0	0	0	0	0	0	109758034	chr2	MIMAT0016891	109758034
hsa-miR-4266	0	0	-3.32193	-3.32193	-3.32193	-3.32193	-3.32193	-3.32193	-3.32193	-3.32193	-3.32193	-3.32193	-3.32193	-3.32193	-3.32193	-3.32193	-3.32193	-3.32193	-3.32193	-3.32193	-3.32193	-3.32193	-3.32193	-3.32193	0	0	0	0	0	0	0	0	0	0	0	0	0	0	0	0	0	0	0	0	109930071	chr2	MIMAT0016892	109930071
hsa-miR-4267	0	0	-3.32193	-3.32193	-3.32193	-3.32193	-3.32193	-3.32193	-3.32193	-3.32193	-3.32193	-3.32193	-3.32193	-3.32193	-3.32193	-3.32193	-3.32193	-3.32193	-3.32193	-3.32193	-3.32193	-3.32193	-3.32193	-3.32193	0	0	0	0	0	0	0	0	0	0	0	0	0	0	0	0	0	0	0	0	110827563	chr2	MIMAT0016893	110827563
hsa-miR-4268	0	0	-3.32193	-3.32193	-3.32193	-3.32193	-3.32193	-3.32193	-3.32193	-3.32193	-3.32193	-3.32193	-3.32193	-3.32193	-3.32193	-3.32193	-3.32193	-3.32193	-3.32193	-3.32193	-3.32193	-3.32193	-3.32193	-3.32193	0	0	0	0	0	0	0	0	0	0	0	0	0	0	0	0	0	0	0	0	220771276	chr2	MIMAT0016896	220771276
hsa-miR-4269	0	0	-3.32193	-3.32193	-3.32193	-3.32193	-3.32193	-3.32193	-3.32193	-3.32193	-3.32193	-3.32193	-3.32193	-3.32193	-3.32193	-3.32193	-3.32193	-3.32193	-3.32193	-3.32193	-3.32193	-3.32193	-3.32193	-3.32193	0	0	0	0	0	0	0	0	0	0	0	0	0	0	0	0	0	0	0	0	240227175	chr2	MIMAT0016897	240227175
hsa-miR-4270	10	10	2.87286	3.63883	3.51982	4.7833	4.5607	4.29453	1.95417	3.03398	0.851159	1.08459	2.71173	2.67094	5.10074	3.77031	4.20837	3.89615	4.2501	3.37078	3.50735	3.09382	3.12656	3.28182	0.0807607	1.34424	1.12164	0.855465	-1.48489	-0.405082	-2.5879	-2.35447	-0.727331	-0.768128	1.66168	0.331246	0.769311	0.457086	0.811034	-0.0682864	0.0682864	-0.345243	-0.312498	-0.157243	15537775	chr3	MIMAT0016900	15537775
hsa-miR-4271	10	10	2.8379	3.02142	3.54374	4.53697	4.63178	4.04877	2.34761	2.60316	1.09222	1.20662	2.43863	3.07265	4.57356	3.75385	4.46341	3.96695	2.66047	2.7534	3.04629	2.58253	2.99656	2.9171	0.522312	1.51554	1.61036	1.02735	-0.673818	-0.418269	-1.9292	-1.81481	-0.582794	0.0512266	1.55213	0.732423	1.44198	0.945527	-0.36095	-0.268023	0.0248674	-0.43889	-0.0248674	-0.104321	49311595	chr3	MIMAT0016901	49311595
hsa-miR-4272	0	0	-3.32193	-3.32193	-3.32193	-3.32193	-3.32193	-3.32193	-3.32193	-3.32193	-3.32193	-3.32193	-3.32193	-3.32193	-3.32193	-3.32193	-3.32193	-3.32193	-3.32193	-3.32193	-3.32193	-3.32193	-3.32193	-3.32193	0	0	0	0	0	0	0	0	0	0	0	0	0	0	0	0	0	0	0	0	67275925	chr3	MIMAT0016902	67275925
hsa-miR-4273	0	0	-3.32193	-3.32193	-3.32193	-3.32193	-3.32193	-3.32193	-3.32193	-3.32193	-3.32193	-3.32193	-3.32193	-3.32193	-3.32193	-3.32193	-3.32193	-3.32193	-3.32193	-3.32193	-3.32193	-3.32193	-3.32193	-3.32193	0	0	0	0	0	0	0	0	0	0	0	0	0	0	0	0	0	0	0	0	75787443	chr3	MIMAT0016903	75787443
hsa-miR-4274	0	0	-3.32193	-3.32193	-3.32193	-3.32193	-3.32193	-3.32193	-3.32193	-3.32193	-3.32193	-3.32193	-3.32193	-3.32193	-3.32193	-3.32193	-3.32193	-3.32193	-3.32193	-3.32193	-3.32193	-3.32193	-3.32193	-3.32193	0	0	0	0	0	0	0	0	0	0	0	0	0	0	0	0	0	0	0	0	7461824	chr4	MIMAT0016906	7461824
hsa-miR-4275	0	0	-3.32193	-3.32193	-3.32193	-3.32193	-3.32193	-3.32193	-3.32193	-3.32193	-3.32193	-3.32193	-3.32193	-3.32193	-3.32193	-3.32193	-3.32193	-3.32193	-3.32193	-3.32193	-3.32193	-3.32193	-3.32193	-3.32193	0	0	0	0	0	0	0	0	0	0	0	0	0	0	0	0	0	0	0	0	28821215	chr4	MIMAT0016905	28821215
hsa-miR-4276	0	0	-3.32193	-3.32193	-3.32193	-3.32193	-3.32193	-3.32193	-3.32193	-3.32193	-3.32193	-3.32193	-3.32193	-3.32193	-3.32193	-3.32193	-3.32193	-3.32193	-3.32193	-3.32193	-3.32193	-3.32193	-3.32193	-3.32193	0	0	0	0	0	0	0	0	0	0	0	0	0	0	0	0	0	0	0	0	175344958	chr4	MIMAT0016904	175344958
hsa-miR-4277	0	0	-3.32193	-3.32193	-3.32193	-3.32193	-3.32193	-3.32193	-3.32193	-3.32193	-3.32193	-3.32193	-3.32193	-3.32193	-3.32193	-3.32193	-3.32193	-3.32193	-3.32193	-3.32193	-3.32193	-3.32193	-3.32193	-3.32193	0	0	0	0	0	0	0	0	0	0	0	0	0	0	0	0	0	0	0	0	1708930	chr5	MIMAT0016908	1708930
hsa-miR-4278	0	0	-3.32193	-3.32193	-3.32193	-3.32193	-3.32193	-3.32193	-3.32193	-3.32193	-3.32193	-3.32193	-3.32193	-3.32193	-3.32193	-3.32193	-3.32193	-3.32193	-3.32193	-3.32193	-3.32193	-3.32193	-3.32193	-3.32193	0	0	0	0	0	0	0	0	0	0	0	0	0	0	0	0	0	0	0	0	6828024	chr5	MIMAT0016910	6828024
hsa-miR-4279	0	0	-3.32193	-3.32193	-3.32193	-3.32193	-3.32193	-3.32193	-3.32193	-3.32193	-3.32193	-3.32193	-3.32193	-3.32193	-3.32193	-3.32193	-3.32193	-3.32193	-3.32193	-3.32193	-3.32193	-3.32193	-3.32193	-3.32193	0	0	0	0	0	0	0	0	0	0	0	0	0	0	0	0	0	0	0	0	31936255	chr5	MIMAT0016909	31936255
hsa-miR-4280	0	0	-3.32193	-3.32193	-3.32193	-3.32193	-3.32193	-3.32193	-3.32193	-3.32193	-3.32193	-3.32193	-3.32193	-3.32193	-3.32193	-3.32193	-3.32193	-3.32193	-3.32193	-3.32193	-3.32193	-3.32193	-3.32193	-3.32193	0	0	0	0	0	0	0	0	0	0	0	0	0	0	0	0	0	0	0	0	86410726	chr5	MIMAT0016911	86410726
hsa-miR-4281	10	10	8.67775	9.25411	10.0178	10.0173	9.91789	9.64711	7.69907	8.81303	8.21087	7.51816	8.54248	8.53075	11.1834	8.85362	9.38623	9.03553	9.20293	9.25489	9.71867	9.25332	8.83005	9.66205	0.789654	0.789167	0.689766	0.418989	-1.52906	-0.415099	-1.01726	-1.70996	-0.685644	-0.697373	1.95531	-0.374501	0.158109	-0.192599	-0.0251975	0.0267685	0.490544	0.0251975	-0.398074	0.433924	176056491	chr5	MIMAT0016907	176056491
hsa-miR-4282	0	0	-3.32193	-3.32193	-3.32193	-3.32193	-3.32193	-3.32193	-3.32193	-3.32193	-3.32193	-3.32193	-3.32193	-3.32193	-3.32193	-3.32193	-3.32193	-3.32193	-3.32193	-3.32193	-3.32193	-3.32193	-3.32193	-3.32193	0	0	0	0	0	0	0	0	0	0	0	0	0	0	0	0	0	0	0	0	73677466	chr6	MIMAT0016912	73677466
hsa-miR-4283	0	0	-3.32193	-3.32193	-3.32193	-3.32193	-3.32193	-3.32193	-3.32193	-3.32193	-3.32193	-3.32193	-3.32193	-3.32193	-3.32193	-3.32193	-3.32193	-3.32193	-3.32193	-3.32193	-3.32193	-3.32193	-3.32193	-3.32193	0	0	0	0	0	0	0	0	0	0	0	0	0	0	0	0	0	0	0	0	63081480	chr7	MIMAT0016914	63081480
hsa-miR-4284	10	10	7.68134	8.34332	9.38615	9.10685	9.45738	9.59437	7.69129	7.6714	7.56283	6.94955	7.58144	7.31989	10.075	9.18298	9.89502	10.2038	8.2167	8.10401	8.37514	8.10311	7.74491	8.3115	1.12205	0.842748	1.19328	1.33027	-0.572806	-0.592704	-0.701268	-1.31455	-0.682664	-0.944207	1.81091	0.918881	1.63092	1.93968	-0.0473985	-0.160087	0.111042	-0.160986	-0.519189	0.0473985	73125660	chr7	MIMAT0016915	73125660
hsa-miR-4285	0	0	-3.32193	-3.32193	-3.32193	-3.32193	-3.32193	-3.32193	-3.32193	-3.32193	-3.32193	-3.32193	-3.32193	-3.32193	-3.32193	-3.32193	-3.32193	-3.32193	-3.32193	-3.32193	-3.32193	-3.32193	-3.32193	-3.32193	0	0	0	0	0	0	0	0	0	0	0	0	0	0	0	0	0	0	0	0	101936383	chr7	MIMAT0016913	101936383
hsa-miR-4286	10	10	8.89991	8.53212	10.1325	9.99881	10.6707	10.6227	8.47105	8.51676	8.11089	8.53626	8.952	8.84782	10.3395	9.28737	10.0873	10.4076	8.0381	7.96685	8.47048	8.24291	7.75196	8.59376	1.41171	1.27802	1.94988	1.90192	-0.249739	-0.204026	-0.6099	-0.184527	0.231206	0.127029	1.61875	0.566586	1.36651	1.68676	-0.682685	-0.753942	-0.250309	-0.477877	-0.968827	-0.127029	10524501	chr8	MIMAT0016916	10524501
hsa-miR-4287	0	0	-3.32193	-3.32193	-3.32193	-3.32193	-3.32193	-3.32193	-3.32193	-3.32193	-3.32193	-3.32193	-3.32193	-3.32193	-3.32193	-3.32193	-3.32193	-3.32193	-3.32193	-3.32193	-3.32193	-3.32193	-3.32193	-3.32193	0	0	0	0	0	0	0	0	0	0	0	0	0	0	0	0	0	0	0	0	27743584	chr8	MIMAT0016917	27743584
hsa-miR-4288	0	0	-3.32193	-3.32193	-3.32193	-3.32193	-3.32193	-3.32193	-3.32193	-3.32193	-3.32193	-3.32193	-3.32193	-3.32193	-3.32193	-3.32193	-3.32193	-3.32193	-3.32193	-3.32193	-3.32193	-3.32193	-3.32193	-3.32193	0	0	0	0	0	0	0	0	0	0	0	0	0	0	0	0	0	0	0	0	28362689	chr8	MIMAT0016918	28362689
hsa-miR-4289	0	0	-3.32193	-3.32193	-3.32193	-3.32193	-3.32193	-3.32193	-3.32193	-3.32193	-3.32193	-3.32193	-3.32193	-3.32193	-3.32193	-3.32193	-3.32193	-3.32193	-3.32193	-3.32193	-3.32193	-3.32193	-3.32193	-3.32193	0	0	0	0	0	0	0	0	0	0	0	0	0	0	0	0	0	0	0	0	91360779	chr9	MIMAT0016920	91360779
hsa-miR-429	0	0	-3.32193	-3.32193	-3.32193	-3.32193	-3.32193	-3.32193	-3.32193	-3.32193	-3.32193	-3.32193	-3.32193	-3.32193	-3.32193	-3.32193	-3.32193	-3.32193	-3.32193	-3.32193	-3.32193	-3.32193	-3.32193	-3.32193	0	0	0	0	0	0	0	0	0	0	0	0	0	0	0	0	0	0	0	0	1104439	chr1	MIMAT0001536	1104439
hsa-miR-4290	0	0	-3.32193	-3.32193	-3.32193	-3.32193	-3.32193	-3.32193	-3.32193	-3.32193	-3.32193	-3.32193	-3.32193	-3.32193	-3.32193	-3.32193	-3.32193	-3.32193	-3.32193	-3.32193	-3.32193	-3.32193	-3.32193	-3.32193	0	0	0	0	0	0	0	0	0	0	0	0	0	0	0	0	0	0	0	0	92785807	chr9	MIMAT0016921	92785807
hsa-miR-4291	0	0	-3.32193	-3.32193	1.52412	-3.32193	1.84631	1.53935	-3.32193	-3.32193	-3.32193	-3.32193	-3.32193	-3.32193	2.07612	-3.32193	-3.32193	1.44553	-3.32193	-3.32193	-3.32193	-3.32193	-3.32193	-3.32193	4.84605	0	5.16824	4.86128	0	0	0	0	0	0	5.39805	0	0	4.76745	0	0	0	0	0	0	96581650	chr9	MIMAT0016922	96581650
hsa-miR-4292	0	0	-3.32193	-3.32193	-3.32193	-3.32193	-3.32193	-3.32193	-3.32193	-3.32193	-3.32193	-3.32193	-3.32193	-3.32193	-3.32193	-3.32193	-3.32193	-3.32193	-3.32193	-3.32193	-3.32193	-3.32193	-3.32193	-3.32193	0	0	0	0	0	0	0	0	0	0	0	0	0	0	0	0	0	0	0	0	139725455	chr9	MIMAT0016919	139725455
hsa-miR-4293	0	0	-3.32193	-3.32193	-3.32193	-3.32193	-3.32193	-3.32193	-3.32193	-3.32193	-3.32193	-3.32193	-3.32193	-3.32193	-3.32193	-3.32193	-3.32193	-3.32193	-3.32193	-3.32193	-3.32193	-3.32193	-3.32193	-3.32193	0	0	0	0	0	0	0	0	0	0	0	0	0	0	0	0	0	0	0	0	14425266	chr10	MIMAT0016848	14425266
hsa-miR-4294	0	0	-3.32193	-3.32193	-3.32193	-3.32193	-3.32193	-3.32193	-3.32193	-3.32193	-3.32193	-3.32193	-3.32193	-3.32193	-3.32193	-3.32193	-3.32193	-3.32193	-3.32193	-3.32193	-3.32193	-3.32193	-3.32193	-3.32193	0	0	0	0	0	0	0	0	0	0	0	0	0	0	0	0	0	0	0	0	50193583	chr10	MIMAT0016849	50193583
hsa-miR-4295	0	0	-3.32193	-3.32193	-3.32193	-3.32193	-3.32193	-3.32193	-3.32193	-3.32193	-3.32193	-3.32193	-3.32193	-3.32193	-3.32193	-3.32193	-3.32193	-3.32193	-3.32193	-3.32193	-3.32193	-3.32193	-3.32193	-3.32193	0	0	0	0	0	0	0	0	0	0	0	0	0	0	0	0	0	0	0	0	114393940	chr10	MIMAT0016844	114393940
hsa-miR-4296	0	0	-3.32193	-3.32193	-3.32193	-3.32193	-3.32193	-3.32193	-3.32193	-3.32193	-3.32193	-3.32193	-3.32193	-3.32193	-3.32193	-3.32193	-3.32193	-3.32193	-3.32193	-3.32193	-3.32193	-3.32193	-3.32193	-3.32193	0	0	0	0	0	0	0	0	0	0	0	0	0	0	0	0	0	0	0	0	126721378	chr10	MIMAT0016845	126721378
hsa-miR-4297	0	0	-3.32193	-3.32193	-3.32193	-3.32193	-3.32193	-3.32193	-3.32193	-3.32193	-3.32193	-3.32193	-3.32193	-3.32193	-3.32193	-3.32193	-3.32193	-3.32193	-3.32193	-3.32193	-3.32193	-3.32193	-3.32193	-3.32193	0	0	0	0	0	0	0	0	0	0	0	0	0	0	0	0	0	0	0	0	131641588	chr10	MIMAT0016846	131641588
hsa-miR-4298	10	10	2.5172	3.02875	2.50874	4.4907	4.81436	4.47473	2.52566	1.6178	1.64602	2.60002	1.48116	2.30942	4.16548	3.54499	4.20908	4.07017	3.1085	1.77678	2.949	2.82257	2.56804	2.39883	-0.202556	1.7794	2.10306	1.76343	-0.185641	-1.0935	-1.06528	-0.111277	-1.23013	-0.401879	1.45418	0.833693	1.49779	1.35888	0.397199	-0.934515	0.2377	0.111277	-0.143252	-0.31247	1880725	chr11	MIMAT0016852	1880725
hsa-miR-4299	10	10	4.75653	4.77187	6.41543	6.77435	7.33387	6.87517	4.79126	4.6207	4.39445	4.38311	4.7218	4.71224	6.64431	6.42988	7.21037	6.93552	4.6669	4.45211	4.8668	4.67694	4.46562	4.52181	1.6589	2.01782	2.57734	2.11864	0.0347262	-0.135833	-0.36208	-0.373419	-0.0347262	-0.0442925	1.88778	1.67335	2.45384	2.17899	-0.0896264	-0.304425	0.110268	-0.0795865	-0.290909	-0.234725	11678259	chr11	MIMAT0016851	11678259
hsa-miR-4300	0	0	-3.32193	-3.32193	-3.32193	-3.32193	-3.32193	-3.32193	-3.32193	-3.32193	-3.32193	-3.32193	-3.32193	-3.32193	-3.32193	-3.32193	-3.32193	-3.32193	-3.32193	-3.32193	-3.32193	-3.32193	-3.32193	-3.32193	0	0	0	0	0	0	0	0	0	0	0	0	0	0	0	0	0	0	0	0	81601868	chr11	MIMAT0016853	81601868
hsa-miR-4301	0	0	-3.32193	-3.32193	-3.32193	-3.32193	-3.32193	-3.32193	-3.32193	-3.32193	-3.32193	-3.32193	-3.32193	-3.32193	-3.32193	-3.32193	-3.32193	-3.32193	-3.32193	-3.32193	-3.32193	-3.32193	-3.32193	-3.32193	0	0	0	0	0	0	0	0	0	0	0	0	0	0	0	0	0	0	0	0	113320774	chr11	MIMAT0016850	113320774
hsa-miR-4302	0	0	-3.32193	-3.32193	-3.32193	-3.32193	-3.32193	-3.32193	-3.32193	-3.32193	-3.32193	-3.32193	-3.32193	-3.32193	-3.32193	-3.32193	-3.32193	-3.32193	-3.32193	-3.32193	-3.32193	-3.32193	-3.32193	-3.32193	0	0	0	0	0	0	0	0	0	0	0	0	0	0	0	0	0	0	0	0	26026980	chr12	MIMAT0016855	26026980
hsa-miR-4303	0	0	-3.32193	-3.32193	-3.32193	-3.32193	-3.32193	-3.32193	-3.32193	-3.32193	-3.32193	-3.32193	-3.32193	-3.32193	-3.32193	-3.32193	-3.32193	-3.32193	-3.32193	-3.32193	-3.32193	-3.32193	-3.32193	-3.32193	0	0	0	0	0	0	0	0	0	0	0	0	0	0	0	0	0	0	0	0	98389187	chr12	MIMAT0016856	98389187
hsa-miR-4304	0	0	-3.32193	-3.32193	-3.32193	-3.32193	-3.32193	-3.32193	-3.32193	-3.32193	-3.32193	-3.32193	-3.32193	-3.32193	-3.32193	-3.32193	-3.32193	-3.32193	-3.32193	-3.32193	-3.32193	-3.32193	-3.32193	-3.32193	0	0	0	0	0	0	0	0	0	0	0	0	0	0	0	0	0	0	0	0	123495240	chr12	MIMAT0016854	123495240
hsa-miR-4305	0	0	-3.32193	-3.32193	-3.32193	-3.32193	-3.32193	-3.32193	-3.32193	-3.32193	-3.32193	-3.32193	-3.32193	-3.32193	-3.32193	-3.32193	-3.32193	-3.32193	-3.32193	-3.32193	-3.32193	-3.32193	-3.32193	-3.32193	0	0	0	0	0	0	0	0	0	0	0	0	0	0	0	0	0	0	0	0	40238198	chr13	MIMAT0016857	40238198
hsa-miR-4306	10	10	4.14155	4.95243	5.22561	5.30232	6.03942	5.84247	4.35331	3.81658	3.09057	3.65509	3.82975	3.92979	6.77639	5.2947	6.70618	6.69128	4.65657	4.22547	4.82095	4.7897	4.52307	5.08392	0.420282	0.496991	1.23409	1.03714	-0.452018	-0.98874	-1.71475	-1.15023	-0.975577	-0.87553	1.97106	0.489374	1.90085	1.88595	-0.148757	-0.579857	0.015621	-0.015621	-0.282257	0.2786	100295378	chr13	MIMAT0016858	100295378
hsa-miR-4307	0	0	-3.32193	-3.32193	-3.32193	-3.32193	-3.32193	-3.32193	-3.32193	-3.32193	-3.32193	-3.32193	-3.32193	-3.32193	-3.32193	-3.32193	-3.32193	-3.32193	-3.32193	-3.32193	-3.32193	-3.32193	-3.32193	-3.32193	0	0	0	0	0	0	0	0	0	0	0	0	0	0	0	0	0	0	0	0	27377905	chr14	MIMAT0016860	27377905
hsa-miR-4308	0	0	-3.32193	-3.32193	-3.32193	-3.32193	-3.32193	-3.32193	-3.32193	-3.32193	-3.32193	-3.32193	-3.32193	-3.32193	-3.32193	-3.32193	-3.32193	-3.32193	-3.32193	-3.32193	-3.32193	-3.32193	-3.32193	-3.32193	0	0	0	0	0	0	0	0	0	0	0	0	0	0	0	0	0	0	0	0	55344901	chr14	MIMAT0016861	55344901
hsa-miR-4309	0	0	-3.32193	-3.32193	-3.32193	-3.32193	-3.32193	-3.32193	-3.32193	-3.32193	-3.32193	-3.32193	-3.32193	-3.32193	-3.32193	-3.32193	-3.32193	-3.32193	-3.32193	-3.32193	-3.32193	-3.32193	-3.32193	-3.32193	0	0	0	0	0	0	0	0	0	0	0	0	0	0	0	0	0	0	0	0	103005993	chr14	MIMAT0016859	103005993
hsa-miR-431-3p	0	0	-3.32193	-3.32193	-3.32193	-3.32193	-3.32193	-3.32193	-3.32193	-3.32193	-3.32193	-3.32193	-3.32193	-3.32193	-3.32193	-3.32193	-3.32193	-3.32193	-3.32193	-3.32193	-3.32193	-3.32193	-3.32193	-3.32193	0	0	0	0	0	0	0	0	0	0	0	0	0	0	0	0	0	0	0	0	101347411	chr14	MIMAT0004757	101347411
hsa-miR-431-5p	0	0	-3.32193	-3.32193	-3.32193	-3.32193	-3.32193	-3.32193	-3.32193	-3.32193	-3.32193	-3.32193	-3.32193	-3.32193	-3.32193	-3.32193	-3.32193	-3.32193	-3.32193	-3.32193	-3.32193	-3.32193	-3.32193	-3.32193	0	0	0	0	0	0	0	0	0	0	0	0	0	0	0	0	0	0	0	0	101347369	chr14	MIMAT0001625	101347369
hsa-miR-4310	0	0	-3.32193	-3.32193	-3.32193	-3.32193	-3.32193	-3.32193	-3.32193	-3.32193	-3.32193	-3.32193	-3.32193	-3.32193	-3.32193	-3.32193	-3.32193	-3.32193	-3.32193	-3.32193	-3.32193	-3.32193	-3.32193	-3.32193	0	0	0	0	0	0	0	0	0	0	0	0	0	0	0	0	0	0	0	0	42158739	chr15	MIMAT0016862	42158739
hsa-miR-4311	0	0	-3.32193	-3.32193	-3.32193	-3.32193	-3.32193	-3.32193	-3.32193	-3.32193	-3.32193	-3.32193	-3.32193	-3.32193	-3.32193	-3.32193	-3.32193	-3.32193	-3.32193	-3.32193	-3.32193	-3.32193	-3.32193	-3.32193	0	0	0	0	0	0	0	0	0	0	0	0	0	0	0	0	0	0	0	0	66332583	chr15	MIMAT0016863	66332583
hsa-miR-4312	0	0	-3.32193	-3.32193	-3.32193	-3.32193	-3.32193	-3.32193	-3.32193	-3.32193	-3.32193	-3.32193	-3.32193	-3.32193	-3.32193	-3.32193	-3.32193	-3.32193	-3.32193	-3.32193	-3.32193	-3.32193	-3.32193	-3.32193	0	0	0	0	0	0	0	0	0	0	0	0	0	0	0	0	0	0	0	0	69094254	chr15	MIMAT0016864	69094254
hsa-miR-4313	0	0	-3.32193	-3.32193	-3.32193	-3.32193	-3.32193	-3.32193	-3.32193	-3.32193	-3.32193	-3.32193	-3.32193	-3.32193	-3.32193	-3.32193	1.24562	-3.32193	-3.32193	-3.32193	-3.32193	-3.32193	-3.32193	-3.32193	0	0	0	0	0	0	0	0	0	0	0	0	4.56755	0	0	0	0	0	0	0	76054585	chr15	MIMAT0016865	76054585
hsa-miR-4314	0	0	-3.32193	-3.32193	-3.32193	-3.32193	-3.32193	-3.32193	-3.32193	-3.32193	-3.32193	-3.32193	-3.32193	-3.32193	-3.32193	-3.32193	-3.32193	-3.32193	-3.32193	-3.32193	-3.32193	-3.32193	-3.32193	-3.32193	0	0	0	0	0	0	0	0	0	0	0	0	0	0	0	0	0	0	0	0	7991388	chr17	MIMAT0016868	7991388
hsa-miR-4315	0	0	-3.32193	-3.32193	-3.32193	-3.32193	-3.32193	-3.32193	-3.32193	-3.32193	-3.32193	-3.32193	-3.32193	-3.32193	-3.32193	-3.32193	-3.32193	-3.32193	-3.32193	-3.32193	-3.32193	-3.32193	-3.32193	-3.32193	0	0	0	0	0	0	0	0	0	0	0	0	0	0	0	0	0	0	0	0	43552756	chr17	MIMAT0016866	43552756
hsa-miR-4316	0	0	-3.32193	-3.32193	-3.32193	-3.32193	-3.32193	-3.32193	-3.32193	-3.32193	-3.32193	-3.32193	-3.32193	-3.32193	-3.32193	-3.32193	-3.32193	-3.32193	-3.32193	-3.32193	-3.32193	-3.32193	-3.32193	-3.32193	0	0	0	0	0	0	0	0	0	0	0	0	0	0	0	0	0	0	0	0	75393092	chr17	MIMAT0016867	75393092
hsa-miR-4317	0	0	-3.32193	-3.32193	1.89178	1.23081	2.63118	1.70567	-3.32193	-3.32193	-3.32193	-3.32193	-3.32193	-3.32193	2.58131	-3.32193	1.79727	2.08615	-3.32193	-3.32193	-3.32193	-3.32193	-3.32193	-3.32193	5.21371	4.55273	5.95311	5.0276	0	0	0	0	0	0	5.90324	0	5.11919	5.40807	0	0	0	0	0	0	6374386	chr18	MIMAT0016872	6374386
hsa-miR-4318	0	0	-3.32193	-3.32193	-3.32193	-3.32193	-3.32193	-3.32193	-3.32193	-3.32193	-3.32193	-3.32193	-3.32193	-3.32193	-3.32193	-3.32193	-3.32193	-3.32193	-3.32193	-3.32193	-3.32193	-3.32193	-3.32193	-3.32193	0	0	0	0	0	0	0	0	0	0	0	0	0	0	0	0	0	0	0	0	35237153	chr18	MIMAT0016869	35237153
hsa-miR-4319	0	0	-3.32193	-3.32193	-3.32193	-3.32193	-3.32193	-3.32193	-3.32193	-3.32193	-3.32193	-3.32193	-3.32193	-3.32193	-3.32193	-3.32193	-3.32193	-3.32193	-3.32193	-3.32193	-3.32193	-3.32193	-3.32193	-3.32193	0	0	0	0	0	0	0	0	0	0	0	0	0	0	0	0	0	0	0	0	42550073	chr18	MIMAT0016870	42550073
hsa-miR-432-3p	0	0	-3.32193	-3.32193	-3.32193	-3.32193	-3.32193	-3.32193	-3.32193	-3.32193	-3.32193	-3.32193	-3.32193	-3.32193	-3.32193	-3.32193	-3.32193	-3.32193	-3.32193	-3.32193	-3.32193	-3.32193	-3.32193	-3.32193	0	0	0	0	0	0	0	0	0	0	0	0	0	0	0	0	0	0	0	0	101350885	chr14	MIMAT0002815	101350885
hsa-miR-432-5p	0	0	-3.32193	-3.32193	-3.32193	-3.32193	-3.32193	-3.32193	-3.32193	-3.32193	-3.32193	-3.32193	-3.32193	-3.32193	-3.32193	-3.32193	-3.32193	-3.32193	-3.32193	-3.32193	-3.32193	-3.32193	-3.32193	-3.32193	0	0	0	0	0	0	0	0	0	0	0	0	0	0	0	0	0	0	0	0	101350838	chr14	MIMAT0002814	101350838
hsa-miR-4320	0	0	-3.32193	-3.32193	-3.32193	-3.32193	-3.32193	-3.32193	-3.32193	-3.32193	-3.32193	-3.32193	-3.32193	-3.32193	-3.32193	-3.32193	-3.32193	-3.32193	-3.32193	-3.32193	-3.32193	-3.32193	-3.32193	-3.32193	0	0	0	0	0	0	0	0	0	0	0	0	0	0	0	0	0	0	0	0	47652923	chr18	MIMAT0016871	47652923
hsa-miR-4321	0	0	-3.32193	-3.32193	-3.32193	-3.32193	-3.32193	-3.32193	-3.32193	-3.32193	-3.32193	-3.32193	-3.32193	-3.32193	-3.32193	-3.32193	-3.32193	-3.32193	-3.32193	-3.32193	-3.32193	-3.32193	-3.32193	-3.32193	0	0	0	0	0	0	0	0	0	0	0	0	0	0	0	0	0	0	0	0	2250697	chr19	MIMAT0016874	2250697
hsa-miR-4322	0	0	-3.32193	-3.32193	-3.32193	-3.32193	-3.32193	-3.32193	-3.32193	-3.32193	-3.32193	-3.32193	-3.32193	-3.32193	-3.32193	-3.32193	-3.32193	-3.32193	-3.32193	-3.32193	-3.32193	-3.32193	-3.32193	-3.32193	0	0	0	0	0	0	0	0	0	0	0	0	0	0	0	0	0	0	0	0	10341141	chr19	MIMAT0016873	10341141
hsa-miR-4323	8	10	1.69419	1.74654	2.46332	2.63401	2.99713	2.94868	1.65703	1.50553	-3.32193	0.968762	1.73135	1.46535	3.25614	1.9763	2.86148	2.97585	1.14345	1.39293	1.62659	1.64659	1.46907	1.84649	0.769132	0.939818	1.30294	1.25449	-0.0371627	-0.18866	-5.01612	-0.725428	0.0371627	-0.228837	1.56195	0.282115	1.16729	1.28166	-0.550744	-0.301262	-0.0676012	-0.0475986	-0.225122	0.152299	42637655	chr19	MIMAT0016875	42637655
hsa-miR-4324	0	0	-3.32193	-3.32193	-3.32193	-3.32193	-3.32193	-3.32193	-3.32193	-3.32193	-3.32193	-3.32193	-3.32193	-3.32193	-3.32193	-3.32193	-3.32193	-3.32193	-3.32193	-3.32193	-3.32193	-3.32193	-3.32193	-3.32193	0	0	0	0	0	0	0	0	0	0	0	0	0	0	0	0	0	0	0	0	49812115	chr19	MIMAT0016876	49812115
hsa-miR-4325	0	0	-3.32193	-3.32193	-3.32193	-3.32193	-3.32193	-3.32193	-3.32193	-3.32193	-3.32193	-3.32193	-3.32193	-3.32193	-3.32193	-3.32193	-3.32193	-3.32193	-3.32193	-3.32193	-3.32193	-3.32193	-3.32193	-3.32193	0	0	0	0	0	0	0	0	0	0	0	0	0	0	0	0	0	0	0	0	55896585	chr20	MIMAT0016887	55896585
hsa-miR-4326	0	0	-3.32193	-3.32193	-3.32193	-3.32193	-3.32193	-3.32193	-3.32193	-3.32193	-3.32193	-3.32193	-3.32193	-3.32193	-3.32193	-3.32193	-3.32193	-3.32193	-3.32193	-3.32193	-3.32193	-3.32193	-3.32193	-3.32193	0	0	0	0	0	0	0	0	0	0	0	0	0	0	0	0	0	0	0	0	61918175	chr20	MIMAT0016888	61918175
hsa-miR-4327	3	5	-3.32193	1.5779	2.75774	3.48159	3.94658	3.1234	-3.32193	-3.32193	-3.32193	-3.32193	-3.32193	-3.32193	3.6121	3.11155	3.77706	3.02376	0.950864	-3.32193	2.20493	-3.32193	-3.32193	0.941009	1.81181	2.53565	3.00064	2.17746	-4.26786	-4.26786	-4.26786	-4.26786	-4.26786	-4.26786	2.66617	2.16561	2.83113	2.07783	0.00492765	-4.26786	1.25899	-4.26786	-4.26786	-0.00492765	31747640	chr21	MIMAT0016889	31747640
hsa-miR-4328	0	0	-3.32193	-3.32193	-3.32193	-3.32193	-3.32193	-3.32193	-3.32193	-3.32193	-3.32193	-3.32193	-3.32193	-3.32193	-3.32193	-3.32193	-3.32193	-3.32193	-3.32193	-3.32193	-3.32193	-3.32193	-3.32193	-3.32193	0	0	0	0	0	0	0	0	0	0	0	0	0	0	0	0	0	0	0	0	78156736	chrX	MIMAT0016926	78156736
hsa-miR-4329	0	0	-3.32193	-3.32193	-3.32193	-3.32193	-3.32193	-3.32193	-3.32193	-3.32193	-3.32193	-3.32193	-3.32193	-3.32193	-3.32193	-3.32193	-3.32193	-3.32193	-3.32193	-3.32193	-3.32193	-3.32193	-3.32193	-3.32193	0	0	0	0	0	0	0	0	0	0	0	0	0	0	0	0	0	0	0	0	112024006	chrX	MIMAT0016923	112024006
hsa-miR-433	0	0	-3.32193	-3.32193	-3.32193	-3.32193	-3.32193	-3.32193	-3.32193	-3.32193	-3.32193	-3.32193	-3.32193	-3.32193	-3.32193	-3.32193	-3.32193	-3.32193	-3.32193	-3.32193	-3.32193	-3.32193	-3.32193	-3.32193	0	0	0	0	0	0	0	0	0	0	0	0	0	0	0	0	0	0	0	0	101348295	chr14	MIMAT0001627	101348295
hsa-miR-4330	0	0	-3.32193	-3.32193	-3.32193	-3.32193	-3.32193	-3.32193	-3.32193	-3.32193	-3.32193	-3.32193	-3.32193	-3.32193	-3.32193	-3.32193	-3.32193	-3.32193	-3.32193	-3.32193	-3.32193	-3.32193	-3.32193	-3.32193	0	0	0	0	0	0	0	0	0	0	0	0	0	0	0	0	0	0	0	0	150336774	chrX	MIMAT0016924	150336774
hsa-miR-4417	0	0	-3.32193	-3.32193	-3.32193	-3.32193	-3.32193	-3.32193	-3.32193	-3.32193	-3.32193	-3.32193	-3.32193	-3.32193	-3.32193	-3.32193	-3.32193	-3.32193	-3.32193	-3.32193	-3.32193	-3.32193	-3.32193	-3.32193	0	0	0	0	0	0	0	0	0	0	0	0	0	0	0	0	0	0	0	0	5624148	chr1	MIMAT0018929	5624148
hsa-miR-4418	0	0	-3.32193	-3.32193	-3.32193	-3.32193	-3.32193	-3.32193	-3.32193	-3.32193	-3.32193	-3.32193	-3.32193	-3.32193	-3.32193	-3.32193	-3.32193	-3.32193	-3.32193	-3.32193	-3.32193	-3.32193	-3.32193	-3.32193	0	0	0	0	0	0	0	0	0	0	0	0	0	0	0	0	0	0	0	0	22592774	chr1	MIMAT0018930	22592774
hsa-miR-4419a	0	0	-3.32193	-3.32193	-3.32193	1.29001	1.39824	1.18014	-3.32193	-3.32193	-3.32193	-3.32193	-3.32193	-3.32193	-3.32193	-3.32193	-3.32193	-3.32193	-3.32193	-3.32193	-3.32193	-3.32193	-3.32193	-3.32193	0	4.61193	4.72017	4.50207	0	0	0	0	0	0	0	0	0	0	0	0	0	0	0	0	23384405	chr1	MIMAT0018931	23384405
hsa-miR-4419b	0	0	-3.32193	-3.32193	-3.32193	-3.32193	-3.32193	-3.32193	-3.32193	-3.32193	-3.32193	-3.32193	-3.32193	-3.32193	-3.32193	-3.32193	-3.32193	-3.32193	-3.32193	-3.32193	-3.32193	-3.32193	-3.32193	-3.32193	0	0	0	0	0	0	0	0	0	0	0	0	0	0	0	0	0	0	0	0	128729095	chr12	MIMAT0019034	128729095
hsa-miR-4420	0	0	-3.32193	-3.32193	-3.32193	-3.32193	-3.32193	-3.32193	-3.32193	-3.32193	-3.32193	-3.32193	-3.32193	-3.32193	-3.32193	-3.32193	-3.32193	-3.32193	-3.32193	-3.32193	-3.32193	-3.32193	-3.32193	-3.32193	0	0	0	0	0	0	0	0	0	0	0	0	0	0	0	0	0	0	0	0	31212077	chr1	MIMAT0018933	31212077
hsa-miR-4421	0	0	-3.32193	-3.32193	-3.32193	-3.32193	-3.32193	-3.32193	-3.32193	-3.32193	-3.32193	-3.32193	-3.32193	-3.32193	-3.32193	-3.32193	-3.32193	-3.32193	-3.32193	-3.32193	-3.32193	-3.32193	-3.32193	-3.32193	0	0	0	0	0	0	0	0	0	0	0	0	0	0	0	0	0	0	0	0	51525557	chr1	MIMAT0018934	51525557
hsa-miR-4422	0	0	-3.32193	-3.32193	-3.32193	-3.32193	-3.32193	-3.32193	-3.32193	-3.32193	-3.32193	-3.32193	-3.32193	-3.32193	1.72286	-3.32193	1.2202	1.3848	-3.32193	-3.32193	-3.32193	-3.32193	-3.32193	-3.32193	0	0	0	0	0	0	0	0	0	0	5.04479	0	4.54213	4.70673	0	0	0	0	0	0	55691334	chr1	MIMAT0018935	55691334
hsa-miR-4423-3p	0	0	-3.32193	-3.32193	-3.32193	-3.32193	-3.32193	-3.32193	-3.32193	-3.32193	-3.32193	-3.32193	-3.32193	-3.32193	-3.32193	-3.32193	-3.32193	-3.32193	-3.32193	-3.32193	-3.32193	-3.32193	-3.32193	-3.32193	0	0	0	0	0	0	0	0	0	0	0	0	0	0	0	0	0	0	0	0	85599530	chr1	MIMAT0018936	85599530
hsa-miR-4423-5p	0	0	-3.32193	-3.32193	-3.32193	-3.32193	-3.32193	-3.32193	-3.32193	-3.32193	-3.32193	-3.32193	-3.32193	-3.32193	-3.32193	-3.32193	-3.32193	-3.32193	-3.32193	-3.32193	-3.32193	-3.32193	-3.32193	-3.32193	0	0	0	0	0	0	0	0	0	0	0	0	0	0	0	0	0	0	0	0	85599495	chr1	MIMAT0019232	85599495
hsa-miR-4424	0	0	-3.32193	-3.32193	-3.32193	-3.32193	-3.32193	-3.32193	-3.32193	-3.32193	-3.32193	-3.32193	-3.32193	-3.32193	-3.32193	-3.32193	-3.32193	-3.32193	-3.32193	-3.32193	-3.32193	-3.32193	-3.32193	-3.32193	0	0	0	0	0	0	0	0	0	0	0	0	0	0	0	0	0	0	0	0	178646900	chr1	MIMAT0018939	178646900
hsa-miR-4425	0	0	-3.32193	-3.32193	-3.32193	-3.32193	-3.32193	-3.32193	-3.32193	-3.32193	-3.32193	-3.32193	-3.32193	-3.32193	-3.32193	-3.32193	-3.32193	-3.32193	-3.32193	-3.32193	-3.32193	-3.32193	-3.32193	-3.32193	0	0	0	0	0	0	0	0	0	0	0	0	0	0	0	0	0	0	0	0	25350049	chr1	MIMAT0018940	25350049
hsa-miR-4426	0	0	-3.32193	-3.32193	-3.32193	-3.32193	-3.32193	-3.32193	-3.32193	-3.32193	-3.32193	-3.32193	-3.32193	-3.32193	-3.32193	-3.32193	-3.32193	-3.32193	-3.32193	-3.32193	-3.32193	-3.32193	-3.32193	-3.32193	0	0	0	0	0	0	0	0	0	0	0	0	0	0	0	0	0	0	0	0	192685464	chr1	MIMAT0018941	192685464
hsa-miR-4427	0	0	-3.32193	-3.32193	-3.32193	-3.32193	-3.32193	-3.32193	-3.32193	-3.32193	-3.32193	-3.32193	-3.32193	-3.32193	-3.32193	-3.32193	-3.32193	-3.32193	-3.32193	-3.32193	-3.32193	-3.32193	-3.32193	-3.32193	0	0	0	0	0	0	0	0	0	0	0	0	0	0	0	0	0	0	0	0	233759943	chr1	MIMAT0018942	233759943
hsa-miR-4428	6	7	1.4262	2.0159	2.5123	3.8587	4.89196	3.7286	-3.32193	-3.32193	1.18059	1.67181	-3.32193	1.07838	2.9104	2.69459	3.83844	4.01647	2.05866	0.974045	1.97314	1.56571	-3.32193	-3.32193	0.689822	2.03622	3.06949	1.90612	-5.1444	-5.1444	-0.641888	-0.150666	-5.1444	-0.744098	1.08793	0.872117	2.01596	2.19399	0.236187	-0.848431	0.150666	-0.256766	-5.1444	-5.1444	237634473	chr1	MIMAT0018943	237634473
hsa-miR-4429	0	0	-3.32193	-3.32193	-3.32193	-3.32193	-3.32193	-3.32193	-3.32193	-3.32193	-3.32193	-3.32193	-3.32193	-3.32193	-3.32193	-3.32193	-3.32193	-3.32193	-3.32193	-3.32193	-3.32193	-3.32193	-3.32193	-3.32193	0	0	0	0	0	0	0	0	0	0	0	0	0	0	0	0	0	0	0	0	11680756	chr2	MIMAT0018944	11680756
hsa-miR-4430	0	0	-3.32193	-3.32193	-3.32193	-3.32193	-3.32193	-3.32193	-3.32193	-3.32193	-3.32193	-3.32193	-3.32193	-3.32193	-3.32193	-3.32193	-3.32193	-3.32193	-3.32193	-3.32193	-3.32193	-3.32193	-3.32193	-3.32193	0	0	0	0	0	0	0	0	0	0	0	0	0	0	0	0	0	0	0	0	33643591	chr2	MIMAT0018945	33643591
hsa-miR-4431	0	0	-3.32193	-3.32193	-3.32193	-3.32193	-3.32193	-3.32193	-3.32193	-3.32193	-3.32193	-3.32193	-3.32193	-3.32193	-3.32193	-3.32193	-3.32193	-3.32193	-3.32193	-3.32193	-3.32193	-3.32193	-3.32193	-3.32193	0	0	0	0	0	0	0	0	0	0	0	0	0	0	0	0	0	0	0	0	52929687	chr2	MIMAT0018947	52929687
hsa-miR-4432	0	0	-3.32193	-3.32193	-3.32193	-3.32193	-3.32193	-3.32193	-3.32193	-3.32193	-3.32193	-3.32193	-3.32193	-3.32193	-3.32193	-3.32193	-3.32193	-3.32193	-3.32193	-3.32193	-3.32193	-3.32193	-3.32193	-3.32193	0	0	0	0	0	0	0	0	0	0	0	0	0	0	0	0	0	0	0	0	60614580	chr2	MIMAT0018948	60614580
hsa-miR-4433-3p	0	1	-3.32193	-1.18996	-3.32193	2.90257	3.13019	2.77965	-3.32193	-3.32193	-3.32193	-3.32193	-3.32193	-3.32193	3.14061	2.27124	2.86892	2.6967	-3.32193	-3.32193	-3.32193	-3.32193	-3.32193	0.942	0	6.2245	6.45212	6.10158	0	0	0	0	0	0	6.46254	5.59317	6.19084	6.01863	0	0	0	0	0	4.26393	64567950	chr2	MIMAT0018949	64567950
hsa-miR-4433-5p	4	4	1.71558	1.56515	1.08547	1.53672	2.33984	2.69195	0.893983	-3.32193	1.89444	-3.32193	1.96417	1.98756	2.72207	2.22752	3.07962	2.5409	1.01351	-3.32193	2.11679	-3.32193	0.889855	0.959785	-0.630113	-0.178859	0.62426	0.976367	-0.821595	-5.03751	0.178859	-5.03751	0.248591	0.271986	1.00649	0.511941	1.36404	0.825319	-0.702073	-5.03751	0.401215	-5.03751	-0.825723	-0.755794	64567912	chr2	MIMAT0020956	64567912
hsa-miR-4434	0	0	-3.32193	-3.32193	-3.32193	-3.32193	-3.32193	-3.32193	-3.32193	-3.32193	-3.32193	-3.32193	-3.32193	-3.32193	-3.32193	-3.32193	-3.32193	-3.32193	-3.32193	-3.32193	-3.32193	-3.32193	-3.32193	-3.32193	0	0	0	0	0	0	0	0	0	0	0	0	0	0	0	0	0	0	0	0	64752655	chr2	MIMAT0018950	64752655
hsa-miR-4435	0	0	-3.32193	-3.32193	-3.32193	-3.32193	-3.32193	-3.32193	-3.32193	-3.32193	-3.32193	-3.32193	-3.32193	-3.32193	-3.32193	-3.32193	-3.32193	-3.32193	-3.32193	-3.32193	-3.32193	-3.32193	-3.32193	-3.32193	0	0	0	0	0	0	0	0	0	0	0	0	0	0	0	0	0	0	0	0	87929290	chr2	MIMAT0018951	87929290
hsa-miR-4436a	0	0	-3.32193	-3.32193	-3.32193	-3.32193	-3.32193	-3.32193	-3.32193	-3.32193	-3.32193	-3.32193	-3.32193	-3.32193	-3.32193	-3.32193	-3.32193	-3.32193	-3.32193	-3.32193	-3.32193	-3.32193	-3.32193	-3.32193	0	0	0	0	0	0	0	0	0	0	0	0	0	0	0	0	0	0	0	0	89111945	chr2	MIMAT0018952	89111945
hsa-miR-4436b-3p	0	0	-3.32193	-3.32193	-3.32193	-3.32193	-3.32193	-3.32193	-3.32193	-3.32193	-3.32193	-3.32193	-3.32193	-3.32193	-3.32193	-3.32193	-3.32193	-3.32193	-3.32193	-3.32193	-3.32193	-3.32193	-3.32193	-3.32193	0	0	0	0	0	0	0	0	0	0	0	0	0	0	0	0	0	0	0	0	111042494	chr2	MIMAT0019941	111042494
hsa-miR-4436b-5p	0	0	-3.32193	-3.32193	-3.32193	-3.32193	-3.32193	-3.32193	-3.32193	-3.32193	-3.32193	-3.32193	-3.32193	-3.32193	-3.32193	-3.32193	-3.32193	-3.32193	-3.32193	-3.32193	-3.32193	-3.32193	-3.32193	-3.32193	0	0	0	0	0	0	0	0	0	0	0	0	0	0	0	0	0	0	0	0	111042452	chr2	MIMAT0019940	111042452
hsa-miR-4437	0	0	-3.32193	-3.32193	-3.32193	-3.32193	-3.32193	-3.32193	-3.32193	-3.32193	-3.32193	-3.32193	-3.32193	-3.32193	-3.32193	-3.32193	-3.32193	-3.32193	-3.32193	-3.32193	-3.32193	-3.32193	-3.32193	-3.32193	0	0	0	0	0	0	0	0	0	0	0	0	0	0	0	0	0	0	0	0	182170379	chr2	MIMAT0018953	182170379
hsa-miR-4438	0	0	-3.32193	-3.32193	-3.32193	-3.32193	-3.32193	-3.32193	-3.32193	-3.32193	-3.32193	-3.32193	-3.32193	-3.32193	-3.32193	-3.32193	-3.32193	-3.32193	-3.32193	-3.32193	-3.32193	-3.32193	-3.32193	-3.32193	0	0	0	0	0	0	0	0	0	0	0	0	0	0	0	0	0	0	0	0	214622849	chr2	MIMAT0018956	214622849
hsa-miR-4439	0	0	-3.32193	-3.32193	-3.32193	-3.32193	-3.32193	-3.32193	-3.32193	-3.32193	-3.32193	-3.32193	-3.32193	-3.32193	-3.32193	-3.32193	-3.32193	-3.32193	-3.32193	-3.32193	-3.32193	-3.32193	-3.32193	-3.32193	0	0	0	0	0	0	0	0	0	0	0	0	0	0	0	0	0	0	0	0	225875202	chr2	MIMAT0018957	225875202
hsa-miR-4440	0	0	-3.32193	-3.32193	-3.32193	-3.32193	-3.32193	-3.32193	-3.32193	-3.32193	-3.32193	-3.32193	-3.32193	-3.32193	-3.32193	-3.32193	-3.32193	-3.32193	-3.32193	-3.32193	-3.32193	-3.32193	-3.32193	-3.32193	0	0	0	0	0	0	0	0	0	0	0	0	0	0	0	0	0	0	0	0	239990598	chr2	MIMAT0018958	239990598
hsa-miR-4441	0	0	-3.32193	-3.32193	-3.32193	-3.32193	-3.32193	-3.32193	-3.32193	-3.32193	-3.32193	-3.32193	-3.32193	-3.32193	-3.32193	-3.32193	-3.32193	-3.32193	-3.32193	-3.32193	-3.32193	-3.32193	-3.32193	-3.32193	0	0	0	0	0	0	0	0	0	0	0	0	0	0	0	0	0	0	0	0	240007621	chr2	MIMAT0018959	240007621
hsa-miR-4442	10	10	3.36226	3.89405	4.23477	4.91605	5.20893	4.90764	3.1086	3.34064	2.75884	3.0993	3.13854	3.38387	5.36447	3.98288	4.56466	4.60874	3.94606	3.45729	3.84204	3.64488	3.20145	3.71797	0.454767	1.13605	1.42893	1.12764	-0.671406	-0.439364	-1.02116	-0.680698	-0.641459	-0.396128	1.58447	0.202882	0.784657	0.828736	0.166055	-0.322714	0.0620339	-0.135122	-0.578548	-0.0620339	25706428	chr3	MIMAT0018960	25706428
hsa-miR-4443	10	10	5.93857	6.19728	6.35154	6.70113	7.73639	7.53026	5.76271	5.6467	5.56697	5.31813	5.94021	5.93694	7.4307	6.26108	7.59824	7.75949	5.95916	5.98637	6.13348	5.5287	5.31561	6.49266	0.291611	0.641207	1.67646	1.47033	-0.297213	-0.41323	-0.492954	-0.741796	-0.119717	-0.12299	1.37078	0.201151	1.53831	1.69956	-0.100762	-0.0735545	0.0735545	-0.531223	-0.744318	0.43273	48238065	chr3	MIMAT0018961	48238065
hsa-miR-4444	0	0	-3.32193	-3.32193	-3.32193	-3.32193	-3.32193	-3.32193	-3.32193	-3.32193	-3.32193	-3.32193	-3.32193	-3.32193	-3.32193	-3.32193	-3.32193	-3.32193	-3.32193	-3.32193	-3.32193	-3.32193	-3.32193	-3.32193	0	0	0	0	0	0	0	0	0	0	0	0	0	0	0	0	0	0	0	0	178077499	chr2	MIMAT0018962	178077499
hsa-miR-4445-3p	0	0	-3.32193	-3.32193	-3.32193	-3.32193	-3.32193	-3.32193	-3.32193	-3.32193	-3.32193	-3.32193	-3.32193	-3.32193	-3.32193	-3.32193	-3.32193	-3.32193	-3.32193	-3.32193	-3.32193	-3.32193	-3.32193	-3.32193	0	0	0	0	0	0	0	0	0	0	0	0	0	0	0	0	0	0	0	0	109321721	chr3	MIMAT0018964	109321721
hsa-miR-4445-5p	0	0	-3.32193	-3.32193	-3.32193	-3.32193	-3.32193	-3.32193	-3.32193	-3.32193	-3.32193	-3.32193	-3.32193	-3.32193	-3.32193	-3.32193	-3.32193	-3.32193	-3.32193	-3.32193	-3.32193	-3.32193	-3.32193	-3.32193	0	0	0	0	0	0	0	0	0	0	0	0	0	0	0	0	0	0	0	0	109321688	chr3	MIMAT0018963	109321688
hsa-miR-4446-3p	0	0	-3.32193	-3.32193	-3.32193	-3.32193	-3.32193	-3.32193	-3.32193	-3.32193	-3.32193	-3.32193	-3.32193	-3.32193	-3.32193	-3.32193	-3.32193	-3.32193	-3.32193	-3.32193	-3.32193	-3.32193	-3.32193	-3.32193	0	0	0	0	0	0	0	0	0	0	0	0	0	0	0	0	0	0	0	0	113313773	chr3	MIMAT0018965	113313773
hsa-miR-4446-5p	0	0	-3.32193	-3.32193	-3.32193	-3.32193	-3.32193	-3.32193	-3.32193	-3.32193	-3.32193	-3.32193	-3.32193	-3.32193	-3.32193	-3.32193	-3.32193	-3.32193	-3.32193	-3.32193	-3.32193	-3.32193	-3.32193	-3.32193	0	0	0	0	0	0	0	0	0	0	0	0	0	0	0	0	0	0	0	0	113313739	chr3	MIMAT0019233	113313739
hsa-miR-4447	0	0	-3.32193	-3.32193	-3.32193	-3.32193	-3.32193	-3.32193	-3.32193	-3.32193	-3.32193	-3.32193	-3.32193	-3.32193	-3.32193	-3.32193	-3.32193	-3.32193	-3.32193	-3.32193	-3.32193	-3.32193	-3.32193	-3.32193	0	0	0	0	0	0	0	0	0	0	0	0	0	0	0	0	0	0	0	0	116569202	chr3	MIMAT0018966	116569202
hsa-miR-4448	0	0	-3.32193	-3.32193	-3.32193	-3.32193	-3.32193	-3.32193	-3.32193	-3.32193	-3.32193	-3.32193	-3.32193	-3.32193	-3.32193	-3.32193	-3.32193	-3.32193	-3.32193	-3.32193	-3.32193	-3.32193	-3.32193	-3.32193	0	0	0	0	0	0	0	0	0	0	0	0	0	0	0	0	0	0	0	0	183604652	chr3	MIMAT0018967	183604652
hsa-miR-4449	0	0	-3.32193	-3.32193	2.24956	1.78935	2.2921	2.31568	-3.32193	-3.32193	-3.32193	-3.32193	-3.32193	-3.32193	1.98664	-3.32193	2.00332	1.63882	-3.32193	-3.32193	-3.32193	-3.32193	-3.32193	-3.32193	5.57149	5.11127	5.61403	5.63761	0	0	0	0	0	0	5.30856	0	5.32525	4.96075	0	0	0	0	0	0	53578897	chr4	MIMAT0018968	53578897
hsa-miR-4450	0	0	-3.32193	-3.32193	-3.32193	-3.32193	-3.32193	-3.32193	-3.32193	-3.32193	-3.32193	-3.32193	-3.32193	-3.32193	-3.32193	-3.32193	-3.32193	-3.32193	-3.32193	-3.32193	-3.32193	-3.32193	-3.32193	-3.32193	0	0	0	0	0	0	0	0	0	0	0	0	0	0	0	0	0	0	0	0	77494730	chr4	MIMAT0018971	77494730
hsa-miR-4451	0	0	-3.32193	-3.32193	-3.32193	-3.32193	-3.32193	-3.32193	-3.32193	-3.32193	-3.32193	-3.32193	-3.32193	-3.32193	-3.32193	-3.32193	-3.32193	-3.32193	-3.32193	-3.32193	-3.32193	-3.32193	-3.32193	-3.32193	0	0	0	0	0	0	0	0	0	0	0	0	0	0	0	0	0	0	0	0	86643670	chr4	MIMAT0018973	86643670
hsa-miR-4452	0	0	-3.32193	-3.32193	-3.32193	-3.32193	-3.32193	-3.32193	-3.32193	-3.32193	-3.32193	-3.32193	-3.32193	-3.32193	-3.32193	-3.32193	-3.32193	-3.32193	-3.32193	-3.32193	-3.32193	-3.32193	-3.32193	-3.32193	0	0	0	0	0	0	0	0	0	0	0	0	0	0	0	0	0	0	0	0	87463702	chr4	MIMAT0018974	87463702
hsa-miR-4453	0	0	-3.32193	-3.32193	-3.32193	-3.32193	-3.32193	-3.32193	-3.32193	-3.32193	-3.32193	-3.32193	-3.32193	-3.32193	-3.32193	-3.32193	-3.32193	-3.32193	-3.32193	-3.32193	-3.32193	-3.32193	-3.32193	-3.32193	0	0	0	0	0	0	0	0	0	0	0	0	0	0	0	0	0	0	0	0	153457589	chr4	MIMAT0018975	153457589
hsa-miR-4454	10	10	15.735	15.7108	16.1764	16.1434	16.5064	16.5081	15.4571	15.444	15.0462	15.2257	15.7927	15.6772	16.7073	15.5759	16.4505	16.5324	15.4739	15.6978	15.6164	15.7239	15.4696	16.1168	0.465583	0.432615	0.795598	0.797319	-0.253739	-0.266791	-0.664633	-0.485073	0.081887	-0.033572	0.996473	-0.134934	0.739725	0.821613	-0.236865	-0.013046	-0.094395	0.013046	-0.241212	0.406008	164014747	chr4	MIMAT0018976	164014747
hsa-miR-4455	10	10	2.55041	2.82936	2.66059	3.81757	4.69036	3.83978	2.48943	2.31655	2.55811	2.51294	2.54271	2.3583	4.12513	2.85541	3.94194	4.20971	2.99831	2.4573	2.80331	2.79366	2.70595	2.48955	-0.0892195	1.06777	1.94055	1.08997	-0.260379	-0.433252	-0.191697	-0.236864	-0.207095	-0.391502	1.37533	0.1056	1.19214	1.4599	0.2485	-0.292509	0.0535081	0.0438569	-0.0438569	-0.260258	185859556	chr4	MIMAT0018977	185859556
hsa-miR-4456	0	0	-3.32193	-3.32193	-3.32193	-3.32193	-3.32193	-3.32193	-3.32193	-3.32193	-3.32193	-3.32193	-3.32193	-3.32193	-3.32193	-3.32193	-3.32193	-3.32193	-3.32193	-3.32193	-3.32193	-3.32193	-3.32193	-3.32193	0	0	0	0	0	0	0	0	0	0	0	0	0	0	0	0	0	0	0	0	535976	chr5	MIMAT0018978	535976
hsa-miR-4457	0	0	-3.32193	-3.32193	-3.32193	-3.32193	-3.32193	-3.32193	-3.32193	-3.32193	-3.32193	-3.32193	-3.32193	-3.32193	-3.32193	-3.32193	-3.32193	-3.32193	-3.32193	-3.32193	-3.32193	-3.32193	-3.32193	-3.32193	0	0	0	0	0	0	0	0	0	0	0	0	0	0	0	0	0	0	0	0	1309488	chr5	MIMAT0018979	1309488
hsa-miR-4458	0	0	-3.32193	-3.32193	-3.32193	-3.32193	-3.32193	-3.32193	-3.32193	-3.32193	-3.32193	-3.32193	-3.32193	-3.32193	-3.32193	-3.32193	-3.32193	-3.32193	-3.32193	-3.32193	-3.32193	-3.32193	-3.32193	-3.32193	0	0	0	0	0	0	0	0	0	0	0	0	0	0	0	0	0	0	0	0	8461049	chr5	MIMAT0018980	8461049
hsa-miR-4459	10	10	7.3324	7.38338	8.22601	9.65621	9.14738	8.96044	6.86386	7.23869	6.44118	7.42612	7.04957	6.61677	8.88179	7.55038	8.03533	7.56129	8.76195	7.21639	6.62423	6.69758	6.66672	6.49877	0.893604	2.32381	1.81498	1.62804	-0.468547	-0.0937162	-0.891218	0.0937162	-0.282835	-0.715635	1.54938	0.217976	0.70293	0.228889	1.42954	-0.116012	-0.708177	-0.634827	-0.665681	-0.833632	53371371	chr5	MIMAT0018981	53371371
hsa-miR-4460	0	0	-3.32193	-3.32193	-3.32193	-3.32193	-3.32193	-3.32193	-3.32193	-3.32193	-3.32193	-3.32193	-3.32193	-3.32193	-3.32193	-3.32193	-3.32193	-3.32193	-3.32193	-3.32193	-3.32193	-3.32193	-3.32193	-3.32193	0	0	0	0	0	0	0	0	0	0	0	0	0	0	0	0	0	0	0	0	128732787	chr5	MIMAT0018982	128732787
hsa-miR-4461	0	0	-3.32193	-3.32193	-3.32193	-3.32193	-3.32193	-3.32193	-3.32193	-3.32193	-3.32193	-3.32193	-3.32193	-3.32193	-3.32193	-3.32193	-3.32193	-3.32193	-3.32193	-3.32193	-3.32193	-3.32193	-3.32193	-3.32193	0	0	0	0	0	0	0	0	0	0	0	0	0	0	0	0	0	0	0	0	134263781	chr5	MIMAT0018983	134263781
hsa-miR-4462	0	0	-3.32193	-3.32193	-3.32193	-3.32193	1.53865	-3.32193	-3.32193	-3.32193	-3.32193	-3.32193	-3.32193	-3.32193	-3.32193	-3.32193	-3.32193	-3.32193	-3.32193	-3.32193	-3.32193	-3.32193	-3.32193	-3.32193	0	0	4.86058	0	0	0	0	0	0	0	0	0	0	0	0	0	0	0	0	0	37523197	chr6	MIMAT0018986	37523197
hsa-miR-4463	8	10	2.61254	3.01948	3.42326	4.53783	4.13942	3.82954	1.95264	2.69669	-3.32193	-3.32193	2.3804	2.52839	4.53684	3.43719	3.93062	3.45426	2.65434	3.10598	2.93298	2.35277	2.3834	2.84802	0.532768	1.64733	1.24892	0.939043	-0.937861	-0.19381	-6.21242	-6.21242	-0.5101	-0.362103	1.64634	0.546692	1.04012	0.563766	-0.236153	0.21548	0.0424813	-0.537726	-0.507096	-0.0424814	76138168	chr6	MIMAT0018987	76138168
hsa-miR-4464	0	0	-3.32193	-3.32193	-3.32193	-3.32193	-3.32193	-3.32193	-3.32193	-3.32193	-3.32193	-3.32193	-3.32193	-3.32193	-3.32193	-3.32193	-3.32193	-3.32193	-3.32193	-3.32193	-3.32193	-3.32193	-3.32193	-3.32193	0	0	0	0	0	0	0	0	0	0	0	0	0	0	0	0	0	0	0	0	91022474	chr6	MIMAT0018988	91022474
hsa-miR-4465	10	10	3.01022	3.66854	3.81392	4.84309	5.6804	4.519	2.15203	2.06384	2.67701	2.10924	2.40317	3.34344	4.4113	3.85195	5.39224	4.05705	3.38796	2.67859	3.93075	3.20349	3.48514	3.3989	0.371905	1.40107	2.23838	1.07698	-1.28999	-1.37818	-0.765012	-1.33278	-1.03885	-0.098579	0.969285	0.409926	1.95022	0.615034	-0.0540614	-0.763434	0.488726	-0.238528	0.0431177	-0.0431176	141005000	chr6	MIMAT0018992	141005000
hsa-miR-4466	10	10	7.68307	8.09791	8.20751	8.55586	8.56441	8.36765	6.05595	8.09991	6.55708	6.36494	7.09756	7.26623	10.0924	8.3597	8.31257	8.08237	6.49909	8.20286	7.91533	7.82824	7.59235	8.11344	0.11637	0.46472	0.473274	0.276512	-2.03518	0.008769	-1.53406	-1.7262	-0.993578	-0.824906	2.00122	0.268558	0.221435	-0.008769	-1.59205	0.111722	-0.175813	-0.262895	-0.498787	0.022301	157100833	chr6	MIMAT0018993	157100833
hsa-miR-4467	0	0	-3.32193	-3.32193	-3.32193	-3.32193	-3.32193	-3.32193	-3.32193	-3.32193	-3.32193	-3.32193	-3.32193	-3.32193	-3.32193	-3.32193	-3.32193	-3.32193	-3.32193	-3.32193	-3.32193	-3.32193	-3.32193	-3.32193	0	0	0	0	0	0	0	0	0	0	0	0	0	0	0	0	0	0	0	0	102111925	chr7	MIMAT0018994	102111925
hsa-miR-4468	0	0	-3.32193	-3.32193	-3.32193	-3.32193	-3.32193	-3.32193	-3.32193	-3.32193	-3.32193	-3.32193	-3.32193	-3.32193	-3.32193	-3.32193	-3.32193	-3.32193	-3.32193	-3.32193	-3.32193	-3.32193	-3.32193	-3.32193	0	0	0	0	0	0	0	0	0	0	0	0	0	0	0	0	0	0	0	0	137808550	chr7	MIMAT0018995	137808550
hsa-miR-4469	0	0	-3.32193	-3.32193	-3.32193	-3.32193	-3.32193	-3.32193	-3.32193	-3.32193	-3.32193	-3.32193	-3.32193	-3.32193	-3.32193	-3.32193	-3.32193	-3.32193	-3.32193	-3.32193	-3.32193	-3.32193	-3.32193	-3.32193	0	0	0	0	0	0	0	0	0	0	0	0	0	0	0	0	0	0	0	0	42751412	chr8	MIMAT0018996	42751412
hsa-miR-4470	0	0	-3.32193	-3.32193	-3.32193	-3.32193	-3.32193	-3.32193	-3.32193	-3.32193	-3.32193	-3.32193	-3.32193	-3.32193	-3.32193	-3.32193	-3.32193	-3.32193	-3.32193	-3.32193	-3.32193	-3.32193	-3.32193	-3.32193	0	0	0	0	0	0	0	0	0	0	0	0	0	0	0	0	0	0	0	0	62627399	chr8	MIMAT0018997	62627399
hsa-miR-4471	0	0	-3.32193	-3.32193	-3.32193	-3.32193	-3.32193	-3.32193	-3.32193	-3.32193	-3.32193	-3.32193	-3.32193	-3.32193	-3.32193	-3.32193	-3.32193	-3.32193	-3.32193	-3.32193	-3.32193	-3.32193	-3.32193	-3.32193	0	0	0	0	0	0	0	0	0	0	0	0	0	0	0	0	0	0	0	0	101395041	chr8	MIMAT0018998	101395041
hsa-miR-4472	0	0	-3.32193	-3.32193	-3.32193	-3.32193	-3.32193	-3.32193	-3.32193	-3.32193	-3.32193	-3.32193	-3.32193	-3.32193	-3.32193	-3.32193	-3.32193	-3.32193	-3.32193	-3.32193	-3.32193	-3.32193	-3.32193	-3.32193	0	0	0	0	0	0	0	0	0	0	0	0	0	0	0	0	0	0	0	0	116866081	chr12	MIMAT0018999	116866081
hsa-miR-4473	0	0	-3.32193	-3.32193	-3.32193	-3.32193	-3.32193	-3.32193	-3.32193	-3.32193	-3.32193	-3.32193	-3.32193	-3.32193	-3.32193	-3.32193	-3.32193	-3.32193	-3.32193	-3.32193	-3.32193	-3.32193	-3.32193	-3.32193	0	0	0	0	0	0	0	0	0	0	0	0	0	0	0	0	0	0	0	0	20411223	chr9	MIMAT0019000	20411223
hsa-miR-4474-3p	0	0	-3.32193	-3.32193	-3.32193	-3.32193	-3.32193	-3.32193	-3.32193	-3.32193	-3.32193	-3.32193	-3.32193	-3.32193	-3.32193	-3.32193	-3.32193	-3.32193	-3.32193	-3.32193	-3.32193	-3.32193	-3.32193	-3.32193	0	0	0	0	0	0	0	0	0	0	0	0	0	0	0	0	0	0	0	0	20502328	chr9	MIMAT0019001	20502328
hsa-miR-4474-5p	0	0	-3.32193	-3.32193	-3.32193	-3.32193	-3.32193	-3.32193	-3.32193	-3.32193	-3.32193	-3.32193	-3.32193	-3.32193	-3.32193	-3.32193	-3.32193	-3.32193	-3.32193	-3.32193	-3.32193	-3.32193	-3.32193	-3.32193	0	0	0	0	0	0	0	0	0	0	0	0	0	0	0	0	0	0	0	0	20502295	chr9	MIMAT0019234	20502295
hsa-miR-4475	0	0	-3.32193	-3.32193	-3.32193	-3.32193	-3.32193	-3.32193	-3.32193	-3.32193	-3.32193	-3.32193	-3.32193	-3.32193	-3.32193	-3.32193	-3.32193	-3.32193	-3.32193	-3.32193	-3.32193	-3.32193	-3.32193	-3.32193	0	0	0	0	0	0	0	0	0	0	0	0	0	0	0	0	0	0	0	0	36823593	chr9	MIMAT0019002	36823593
hsa-miR-4476	0	0	-3.32193	-3.32193	-3.32193	1.33876	-3.32193	-3.32193	-3.32193	-3.32193	-3.32193	-3.32193	-3.32193	-3.32193	-3.32193	-3.32193	-3.32193	-3.32193	-3.32193	-3.32193	-3.32193	-3.32193	-3.32193	-3.32193	0	4.66069	0	0	0	0	0	0	0	0	0	0	0	0	0	0	0	0	0	0	36893524	chr9	MIMAT0019003	36893524
hsa-miR-4477a	0	0	-3.32193	-3.32193	-3.32193	-3.32193	-3.32193	-3.32193	-3.32193	-3.32193	-3.32193	-3.32193	-3.32193	-3.32193	-3.32193	-3.32193	-3.32193	-3.32193	-3.32193	-3.32193	-3.32193	-3.32193	-3.32193	-3.32193	0	0	0	0	0	0	0	0	0	0	0	0	0	0	0	0	0	0	0	0	68415376	chr9	MIMAT0019004	68415376
hsa-miR-4477b	0	0	-3.32193	-3.32193	-3.32193	-3.32193	-3.32193	-3.32193	-3.32193	-3.32193	-3.32193	-3.32193	-3.32193	-3.32193	-3.32193	-3.32193	-3.32193	-3.32193	-3.32193	-3.32193	-3.32193	-3.32193	-3.32193	-3.32193	0	0	0	0	0	0	0	0	0	0	0	0	0	0	0	0	0	0	0	0	68415360	chr9	MIMAT0019005	68415360
hsa-miR-4478	0	1	-3.32193	-3.32193	-3.32193	2.00168	1.961	1.7379	-3.32193	-3.32193	-3.32193	-3.32193	-3.32193	-3.32193	1.33437	-3.32193	-3.32193	-3.32193	2.17258	-3.32193	-3.32193	-3.32193	-3.32193	-3.32193	0	5.32361	5.28293	5.05983	0	0	0	0	0	0	4.6563	0	0	0	5.49451	0	0	0	0	0	124882381	chr9	MIMAT0019006	124882381
hsa-miR-4479	0	0	-3.32193	-3.32193	-3.32193	-3.32193	-3.32193	-3.32193	-3.32193	-3.32193	-3.32193	-3.32193	-3.32193	-3.32193	-3.32193	-3.32193	-3.32193	-3.32193	-3.32193	-3.32193	-3.32193	-3.32193	-3.32193	-3.32193	0	0	0	0	0	0	0	0	0	0	0	0	0	0	0	0	0	0	0	0	139781238	chr9	MIMAT0019011	139781238
hsa-miR-448	0	0	-3.32193	-3.32193	-3.32193	-3.32193	-3.32193	-3.32193	-3.32193	-3.32193	-3.32193	-3.32193	-3.32193	-3.32193	-3.32193	-3.32193	-3.32193	-3.32193	-3.32193	-3.32193	-3.32193	-3.32193	-3.32193	-3.32193	0	0	0	0	0	0	0	0	0	0	0	0	0	0	0	0	0	0	0	0	114058089	chrX	MIMAT0001532	114058089
hsa-miR-4480	0	0	-3.32193	-3.32193	-3.32193	-3.32193	-3.32193	-3.32193	-3.32193	-3.32193	-3.32193	-3.32193	-3.32193	-3.32193	-3.32193	-3.32193	-3.32193	-3.32193	-3.32193	-3.32193	-3.32193	-3.32193	-3.32193	-3.32193	0	0	0	0	0	0	0	0	0	0	0	0	0	0	0	0	0	0	0	0	12620797	chr10	MIMAT0019014	12620797
hsa-miR-4481	0	0	-3.32193	-3.32193	-3.32193	1.00456	1.22787	-3.32193	-3.32193	-3.32193	-3.32193	-3.32193	-3.32193	-3.32193	-3.32193	-3.32193	-3.32193	-3.32193	-3.32193	-3.32193	-3.32193	-3.32193	-3.32193	-3.32193	0	4.32649	4.5498	0	0	0	0	0	0	0	0	0	0	0	0	0	0	0	0	0	12695153	chr10	MIMAT0019015	12695153
hsa-miR-4482-3p	0	0	-3.32193	-3.32193	-3.32193	-3.32193	-3.32193	-3.32193	-3.32193	-3.32193	-3.32193	-3.32193	-3.32193	-3.32193	-3.32193	-3.32193	-3.32193	-3.32193	-3.32193	-3.32193	-3.32193	-3.32193	-3.32193	-3.32193	0	0	0	0	0	0	0	0	0	0	0	0	0	0	0	0	0	0	0	0	106028158	chr10	MIMAT0020958	106028158
hsa-miR-4482-5p	0	0	-3.32193	-3.32193	-3.32193	-3.32193	-3.32193	-3.32193	-3.32193	-3.32193	-3.32193	-3.32193	-3.32193	-3.32193	-3.32193	-3.32193	-3.32193	-3.32193	-3.32193	-3.32193	-3.32193	-3.32193	-3.32193	-3.32193	0	0	0	0	0	0	0	0	0	0	0	0	0	0	0	0	0	0	0	0	106028122	chr10	MIMAT0019016	106028122
hsa-miR-4483	0	0	-3.32193	-3.32193	-3.32193	-3.32193	-3.32193	-3.32193	-3.32193	-3.32193	-3.32193	-3.32193	-3.32193	-3.32193	-3.32193	-3.32193	-3.32193	-3.32193	-3.32193	-3.32193	-3.32193	-3.32193	-3.32193	-3.32193	0	0	0	0	0	0	0	0	0	0	0	0	0	0	0	0	0	0	0	0	115537806	chr10	MIMAT0019017	115537806
hsa-miR-4484	10	10	4.67053	4.38662	1.48488	1.60274	1.88899	2.00466	5.45924	5.14257	5.00999	5.0416	4.33106	5.55625	1.68561	1.25605	1.48801	1.19111	4.97292	4.27835	4.62332	4.65783	4.83166	4.4949	-2.9281	-2.81024	-2.52399	-2.40832	1.04626	0.729591	0.597014	0.628624	-0.0819176	1.14327	-2.72737	-3.15693	-2.92497	-3.22187	0.559944	-0.134629	0.210339	0.244857	0.418687	0.0819176	127508379	chr10	MIMAT0019018	127508379
hsa-miR-4485	10	10	3.59767	3.76784	3.50843	4.64862	4.49147	5.4211	2.7635	3.24815	3.6869	3.8975	3.20385	2.35647	4.76527	3.72594	4.71282	5.07762	3.80973	3.30854	3.6763	4.44926	2.65737	2.8744	-0.197992	0.942197	0.785048	1.71468	-0.942922	-0.458273	-0.0195167	0.191081	-0.502568	-1.34995	1.05885	0.0195167	1.0064	1.3712	0.103313	-0.397876	-0.0301195	0.742837	-1.04905	-0.832019	10529866	chr11	MIMAT0019019	10529866
hsa-miR-4486	0	0	-3.32193	-3.32193	-3.32193	2.58992	3.61968	3.22123	-3.32193	-3.32193	-3.32193	-3.32193	-3.32193	-3.32193	-3.32193	1.73446	3.13603	3.11055	-3.32193	-3.32193	-3.32193	-3.32193	-3.32193	-3.32193	0	5.91185	6.94161	6.54316	0	0	0	0	0	0	0	5.05639	6.45796	6.43248	0	0	0	0	0	0	19596866	chr11	MIMAT0019020	19596866
hsa-miR-4487	0	0	-3.32193	-3.32193	-3.32193	-3.32193	-3.32193	-3.32193	-3.32193	-3.32193	-3.32193	-3.32193	-3.32193	-3.32193	-3.32193	-3.32193	-3.32193	-3.32193	-3.32193	-3.32193	-3.32193	-3.32193	-3.32193	-3.32193	0	0	0	0	0	0	0	0	0	0	0	0	0	0	0	0	0	0	0	0	47422540	chr11	MIMAT0019021	47422540
hsa-miR-4488	0	0	-3.32193	-3.32193	-3.32193	-3.32193	-3.32193	-3.32193	-3.32193	-3.32193	-3.32193	-3.32193	-3.32193	-3.32193	1.67173	-3.32193	-3.32193	-3.32193	-3.32193	-3.32193	-3.32193	-3.32193	-3.32193	-3.32193	0	0	0	0	0	0	0	0	0	0	4.99366	0	0	0	0	0	0	0	0	0	61276079	chr11	MIMAT0019022	61276079
hsa-miR-4489	0	0	-3.32193	-3.32193	-3.32193	-3.32193	-3.32193	-3.32193	-3.32193	-3.32193	-3.32193	-3.32193	-3.32193	-3.32193	-3.32193	-3.32193	-3.32193	-3.32193	-3.32193	-3.32193	-3.32193	-3.32193	-3.32193	-3.32193	0	0	0	0	0	0	0	0	0	0	0	0	0	0	0	0	0	0	0	0	65416674	chr11	MIMAT0019023	65416674
hsa-miR-4490	0	0	-3.32193	-3.32193	-3.32193	-3.32193	-3.32193	-3.32193	-3.32193	-3.32193	-3.32193	-3.32193	-3.32193	-3.32193	-3.32193	-3.32193	-3.32193	-3.32193	-3.32193	-3.32193	-3.32193	-3.32193	-3.32193	-3.32193	0	0	0	0	0	0	0	0	0	0	0	0	0	0	0	0	0	0	0	0	90289014	chr11	MIMAT0019025	90289014
hsa-miR-4491	0	0	-3.32193	-3.32193	-3.32193	-3.32193	-3.32193	-3.32193	-3.32193	-3.32193	-3.32193	-3.32193	-3.32193	-3.32193	-3.32193	-3.32193	-3.32193	-3.32193	-3.32193	-3.32193	-3.32193	-3.32193	-3.32193	-3.32193	0	0	0	0	0	0	0	0	0	0	0	0	0	0	0	0	0	0	0	0	111218534	chr11	MIMAT0019026	111218534
hsa-miR-4492	0	0	-3.32193	-3.32193	-3.32193	-3.32193	-3.32193	-3.32193	-3.32193	-3.32193	-3.32193	-3.32193	-3.32193	-3.32193	-3.32193	-3.32193	-3.32193	-3.32193	-3.32193	-3.32193	-3.32193	-3.32193	-3.32193	-3.32193	0	0	0	0	0	0	0	0	0	0	0	0	0	0	0	0	0	0	0	0	118781482	chr11	MIMAT0019027	118781482
hsa-miR-4493	0	0	-3.32193	-3.32193	-3.32193	-3.32193	-3.32193	-3.32193	-3.32193	-3.32193	-3.32193	-3.32193	-3.32193	-3.32193	-3.32193	-3.32193	-3.32193	-3.32193	-3.32193	-3.32193	-3.32193	-3.32193	-3.32193	-3.32193	0	0	0	0	0	0	0	0	0	0	0	0	0	0	0	0	0	0	0	0	123252219	chr11	MIMAT0019028	123252219
hsa-miR-4494	0	0	-3.32193	-3.32193	-3.32193	-3.32193	-3.32193	-3.32193	-3.32193	-3.32193	-3.32193	-3.32193	-3.32193	-3.32193	-3.32193	-3.32193	-3.32193	-3.32193	-3.32193	-3.32193	-3.32193	-3.32193	-3.32193	-3.32193	0	0	0	0	0	0	0	0	0	0	0	0	0	0	0	0	0	0	0	0	47758041	chr12	MIMAT0019029	47758041
hsa-miR-4495	0	0	-3.32193	-3.32193	-3.32193	-3.32193	-3.32193	-3.32193	-3.32193	-3.32193	-3.32193	-3.32193	-3.32193	-3.32193	-3.32193	-3.32193	-3.32193	-3.32193	-3.32193	-3.32193	-3.32193	-3.32193	-3.32193	-3.32193	0	0	0	0	0	0	0	0	0	0	0	0	0	0	0	0	0	0	0	0	98332858	chr12	MIMAT0019030	98332858
hsa-miR-4496	0	0	-3.32193	-3.32193	-3.32193	-3.32193	-3.32193	-3.32193	-3.32193	-3.32193	-3.32193	-3.32193	-3.32193	-3.32193	-3.32193	-3.32193	-3.32193	-3.32193	-3.32193	-3.32193	-3.32193	-3.32193	-3.32193	-3.32193	0	0	0	0	0	0	0	0	0	0	0	0	0	0	0	0	0	0	0	0	109029632	chr12	MIMAT0019031	109029632
hsa-miR-4497	10	10	3.32319	3.71069	4.84154	4.49695	4.9156	4.35133	2.8774	3.07407	2.84539	2.66836	3.3017	3.34467	5.35095	4.0495	4.40156	4.36106	3.17188	3.47803	3.67298	3.08629	3.2194	3.7484	1.26603	0.921451	1.3401	0.775828	-0.698099	-0.501436	-0.730116	-0.907146	-0.273802	-0.230831	1.77545	0.473997	0.826059	0.785556	-0.403626	-0.0974764	0.0974764	-0.48921	-0.356102	0.172894	110271161	chr12	MIMAT0019032	110271161
hsa-miR-4498	0	0	-3.32193	-3.32193	-3.32193	-3.32193	-3.32193	-3.32193	-3.32193	-3.32193	-3.32193	-3.32193	-3.32193	-3.32193	-3.32193	-3.32193	-3.32193	-3.32193	-3.32193	-3.32193	-3.32193	-3.32193	-3.32193	-3.32193	0	0	0	0	0	0	0	0	0	0	0	0	0	0	0	0	0	0	0	0	120593264	chr12	MIMAT0019033	120593264
hsa-miR-4499	9	10	2.43913	3.06216	2.54144	3.96295	4.12453	3.74971	2.13529	2.33682	2.0974	1.09456	-3.32193	2.62549	4.02166	3.11085	3.66926	3.62906	3.01348	2.61351	2.86481	2.58803	3.13117	2.7689	-0.275414	1.1461	1.30768	0.932858	-0.681569	-0.480031	-0.719459	-1.72229	-6.13878	-0.191366	1.20481	0.293992	0.852403	0.812203	0.196626	-0.203344	0.0479521	-0.228824	0.314317	-0.0479521	21007933	chr13	MIMAT0019035	21007933
hsa-miR-449a	0	0	-3.32193	-3.32193	-3.32193	-3.32193	-3.32193	-3.32193	-3.32193	-3.32193	-3.32193	-3.32193	-3.32193	-3.32193	-3.32193	-3.32193	-3.32193	-3.32193	-3.32193	-3.32193	-3.32193	-3.32193	-3.32193	-3.32193	0	0	0	0	0	0	0	0	0	0	0	0	0	0	0	0	0	0	0	0	54502153	chr5	MIMAT0001541	54502153
hsa-miR-449b-3p	0	0	-3.32193	-3.32193	-3.32193	-3.32193	-3.32193	-3.32193	-3.32193	-3.32193	-3.32193	-3.32193	-3.32193	-3.32193	-3.32193	-3.32193	-3.32193	-3.32193	-3.32193	-3.32193	-3.32193	-3.32193	-3.32193	-3.32193	0	0	0	0	0	0	0	0	0	0	0	0	0	0	0	0	0	0	0	0	54466549	chr5	MIMAT0009203	54466549
hsa-miR-449b-5p	0	0	-3.32193	-3.32193	-3.32193	-3.32193	-3.32193	-3.32193	-3.32193	-3.32193	-3.32193	-3.32193	-3.32193	-3.32193	-3.32193	-3.32193	-3.32193	-3.32193	-3.32193	-3.32193	-3.32193	-3.32193	-3.32193	-3.32193	0	0	0	0	0	0	0	0	0	0	0	0	0	0	0	0	0	0	0	0	54466510	chr5	MIMAT0003327	54466510
hsa-miR-449c-3p	0	0	-3.32193	-3.32193	-3.32193	-3.32193	-3.32193	-3.32193	-3.32193	-3.32193	-3.32193	-3.32193	-3.32193	-3.32193	-3.32193	-3.32193	-3.32193	-3.32193	-3.32193	-3.32193	-3.32193	-3.32193	-3.32193	-3.32193	0	0	0	0	0	0	0	0	0	0	0	0	0	0	0	0	0	0	0	0	54468168	chr5	MIMAT0013771	54468168
hsa-miR-449c-5p	0	0	-3.32193	-3.32193	-3.32193	-3.32193	-3.32193	-3.32193	-3.32193	-3.32193	-3.32193	-3.32193	-3.32193	-3.32193	-3.32193	-3.32193	-3.32193	-3.32193	-3.32193	-3.32193	-3.32193	-3.32193	-3.32193	-3.32193	0	0	0	0	0	0	0	0	0	0	0	0	0	0	0	0	0	0	0	0	54468130	chr5	MIMAT0010251	54468130
hsa-miR-4500	0	0	-3.32193	-3.32193	-3.32193	-3.32193	-3.32193	-3.32193	-3.32193	-3.32193	-3.32193	-3.32193	-3.32193	-3.32193	-3.32193	-3.32193	-3.32193	-3.32193	-3.32193	-3.32193	-3.32193	-3.32193	-3.32193	-3.32193	0	0	0	0	0	0	0	0	0	0	0	0	0	0	0	0	0	0	0	0	88270989	chr13	MIMAT0019036	88270989
hsa-miR-4501	0	0	-3.32193	-3.32193	-3.32193	-3.32193	-3.32193	-3.32193	-3.32193	-3.32193	-3.32193	-3.32193	-3.32193	-3.32193	-3.32193	-3.32193	-3.32193	-3.32193	-3.32193	-3.32193	-3.32193	-3.32193	-3.32193	-3.32193	0	0	0	0	0	0	0	0	0	0	0	0	0	0	0	0	0	0	0	0	97079488	chr13	MIMAT0019037	97079488
hsa-miR-4502	0	0	-3.32193	-3.32193	-3.32193	-3.32193	-3.32193	-3.32193	-3.32193	-3.32193	-3.32193	-3.32193	-3.32193	-3.32193	-3.32193	-3.32193	-3.32193	-3.32193	-3.32193	-3.32193	-3.32193	-3.32193	-3.32193	-3.32193	0	0	0	0	0	0	0	0	0	0	0	0	0	0	0	0	0	0	0	0	115039366	chr13	MIMAT0019038	115039366
hsa-miR-4503	0	0	-3.32193	-3.32193	-3.32193	-3.32193	-3.32193	-3.32193	-3.32193	-3.32193	-3.32193	-3.32193	-3.32193	-3.32193	-3.32193	-3.32193	-3.32193	-3.32193	-3.32193	-3.32193	-3.32193	-3.32193	-3.32193	-3.32193	0	0	0	0	0	0	0	0	0	0	0	0	0	0	0	0	0	0	0	0	37421547	chr14	MIMAT0019039	37421547
hsa-miR-4504	0	0	-3.32193	-3.32193	-3.32193	-3.32193	-3.32193	-3.32193	-3.32193	-3.32193	-3.32193	-3.32193	-3.32193	-3.32193	-3.32193	-3.32193	-3.32193	-3.32193	-3.32193	-3.32193	-3.32193	-3.32193	-3.32193	-3.32193	0	0	0	0	0	0	0	0	0	0	0	0	0	0	0	0	0	0	0	0	50766648	chr14	MIMAT0019040	50766648
hsa-miR-4505	10	10	5.7255	6.02113	6.43726	8.31444	9.10733	8.40038	5.6434	5.40245	5.38389	5.68209	5.47513	5.76891	7.60242	7.75078	8.96149	8.10054	5.96044	5.40905	6.08181	5.71083	5.33364	5.72012	0.572585	2.44977	3.24265	2.53571	-0.221277	-0.462224	-0.480783	-0.182587	-0.389547	-0.095768	1.73774	1.8861	3.09681	2.23586	0.095768	-0.455623	0.217137	-0.15384	-0.531032	-0.144556	74225458	chr14	MIMAT0019041	74225458
hsa-miR-4506	0	0	-3.32193	-3.32193	-3.32193	-3.32193	-3.32193	-3.32193	-3.32193	-3.32193	-3.32193	-3.32193	-3.32193	-3.32193	-3.32193	-3.32193	-3.32193	-3.32193	-3.32193	-3.32193	-3.32193	-3.32193	-3.32193	-3.32193	0	0	0	0	0	0	0	0	0	0	0	0	0	0	0	0	0	0	0	0	94414641	chr14	MIMAT0019042	94414641
hsa-miR-4507	10	10	4.60459	4.84358	5.34996	6.94433	7.50009	6.90587	4.58863	4.46747	4.30342	4.58191	4.40466	4.62054	6.46541	6.29342	7.36117	6.70977	4.85381	4.50119	4.83334	4.66647	4.32706	4.65971	0.600056	2.19442	2.75018	2.15597	-0.161276	-0.282438	-0.446483	-0.168001	-0.345247	-0.129367	1.7155	1.54352	2.61127	1.95987	0.103905	-0.248716	0.0834341	-0.0834341	-0.422851	-0.090199	106324343	chr14	MIMAT0019044	106324343
hsa-miR-4508	0	0	-3.32193	-3.32193	-3.32193	-3.32193	-3.32193	-3.32193	-3.32193	-3.32193	-3.32193	-3.32193	-3.32193	-3.32193	-3.32193	-3.32193	-3.32193	-3.32193	-3.32193	-3.32193	-3.32193	-3.32193	-3.32193	-3.32193	0	0	0	0	0	0	0	0	0	0	0	0	0	0	0	0	0	0	0	0	23807233	chr15	MIMAT0019045	23807233
hsa-miR-4509	0	0	-3.32193	-3.32193	-3.32193	-3.32193	-3.32193	-3.32193	-3.32193	-3.32193	-3.32193	-3.32193	-3.32193	-3.32193	-3.32193	-3.32193	-3.32193	-3.32193	-3.32193	-3.32193	-3.32193	-3.32193	-3.32193	-3.32193	0	0	0	0	0	0	0	0	0	0	0	0	0	0	0	0	0	0	0	0	28671654	chr15	MIMAT0019046	28671654
hsa-miR-450a-3p	0	0	-3.32193	-3.32193	-3.32193	-3.32193	-3.32193	-3.32193	-3.32193	-3.32193	-3.32193	-3.32193	-3.32193	-3.32193	-3.32193	-3.32193	-3.32193	-3.32193	-3.32193	-3.32193	-3.32193	-3.32193	-3.32193	-3.32193	0	0	0	0	0	0	0	0	0	0	0	0	0	0	0	0	0	0	0	0	133674616	chrX	MIMAT0022700	133674616
hsa-miR-450a-5p	0	0	-3.32193	-3.32193	-3.32193	-3.32193	-3.32193	-3.32193	-3.32193	-3.32193	-3.32193	-3.32193	-3.32193	-3.32193	-3.32193	-3.32193	-3.32193	-3.32193	-3.32193	-3.32193	-3.32193	-3.32193	-3.32193	-3.32193	0	0	0	0	0	0	0	0	0	0	0	0	0	0	0	0	0	0	0	0	133674409	chrX	MIMAT0001545	133674409
hsa-miR-450b-3p	0	0	-3.32193	-3.32193	-3.32193	-3.32193	-3.32193	-3.32193	-3.32193	-3.32193	-3.32193	-3.32193	-3.32193	-3.32193	-3.32193	-3.32193	-3.32193	-3.32193	-3.32193	-3.32193	-3.32193	-3.32193	-3.32193	-3.32193	0	0	0	0	0	0	0	0	0	0	0	0	0	0	0	0	0	0	0	0	133674283	chrX	MIMAT0004910	133674283
hsa-miR-450b-5p	0	0	-3.32193	-3.32193	-3.32193	-3.32193	-3.32193	-3.32193	-3.32193	-3.32193	-3.32193	-3.32193	-3.32193	-3.32193	-3.32193	-3.32193	-3.32193	-3.32193	-3.32193	-3.32193	-3.32193	-3.32193	-3.32193	-3.32193	0	0	0	0	0	0	0	0	0	0	0	0	0	0	0	0	0	0	0	0	133674246	chrX	MIMAT0004909	133674246
hsa-miR-4510	0	0	-3.32193	-3.32193	-3.32193	-3.32193	-3.32193	-3.32193	-3.32193	-3.32193	-3.32193	-3.32193	-3.32193	-3.32193	-3.32193	-3.32193	-3.32193	-3.32193	-3.32193	-3.32193	-3.32193	-3.32193	-3.32193	-3.32193	0	0	0	0	0	0	0	0	0	0	0	0	0	0	0	0	0	0	0	0	36219068	chr15	MIMAT0019047	36219068
hsa-miR-4511	0	0	-3.32193	-3.32193	-3.32193	-3.32193	-3.32193	-3.32193	-3.32193	-3.32193	-3.32193	-3.32193	-3.32193	-3.32193	-3.32193	-3.32193	-3.32193	-3.32193	-3.32193	-3.32193	-3.32193	-3.32193	-3.32193	-3.32193	0	0	0	0	0	0	0	0	0	0	0	0	0	0	0	0	0	0	0	0	66011619	chr15	MIMAT0019048	66011619
hsa-miR-4512	0	0	-3.32193	-3.32193	-3.32193	-3.32193	-3.32193	-3.32193	-3.32193	-3.32193	-3.32193	-3.32193	-3.32193	-3.32193	-3.32193	-3.32193	-3.32193	-3.32193	-3.32193	-3.32193	-3.32193	-3.32193	-3.32193	-3.32193	0	0	0	0	0	0	0	0	0	0	0	0	0	0	0	0	0	0	0	0	66789365	chr15	MIMAT0019049	66789365
hsa-miR-4513	0	0	-3.32193	-3.32193	-3.32193	-3.32193	-3.32193	-3.32193	-3.32193	-3.32193	-3.32193	-3.32193	-3.32193	-3.32193	-3.32193	-3.32193	-3.32193	-3.32193	-3.32193	-3.32193	-3.32193	-3.32193	-3.32193	-3.32193	0	0	0	0	0	0	0	0	0	0	0	0	0	0	0	0	0	0	0	0	75081047	chr15	MIMAT0019050	75081047
hsa-miR-4514	0	0	-3.32193	-3.32193	-3.32193	-3.32193	-3.32193	-3.32193	-3.32193	-3.32193	-3.32193	-3.32193	-3.32193	-3.32193	-3.32193	-3.32193	-3.32193	-3.32193	-3.32193	-3.32193	-3.32193	-3.32193	-3.32193	-3.32193	0	0	0	0	0	0	0	0	0	0	0	0	0	0	0	0	0	0	0	0	81289781	chr15	MIMAT0019051	81289781
hsa-miR-4515	10	9	2.19285	2.5359	3.16731	4.44529	4.24056	4.58924	2.28507	1.02883	0.893238	0.906667	2.10063	2.02723	4.90081	3.20538	4.02844	3.29542	2.47553	2.34614	2.59626	2.36023	-3.32193	2.28127	0.749431	2.02741	1.82268	2.17136	-0.132808	-1.38905	-1.52464	-1.51121	-0.317247	-0.39065	2.48293	0.787498	1.61056	0.877537	0.0576493	-0.0717417	0.178379	-0.0576493	-5.73981	-0.136608	83736112	chr15	MIMAT0019052	83736112
hsa-miR-4516	10	10	9.61605	9.99027	11.0646	11.4195	11.2574	11.2996	8.68286	9.81671	8.67313	8.47362	9.41539	9.38652	12.5506	10.6342	10.9184	10.8325	9.98831	9.97822	9.99222	9.79284	9.32096	9.77998	1.08131	1.43628	1.27413	1.31633	-1.3004	-0.166553	-1.31014	-1.50964	-0.567873	-0.596742	2.56729	0.650938	0.935163	0.849221	0.005047	-0.005047	0.008957	-0.190422	-0.662301	-0.203281	2183126	chr16	MIMAT0019053	2183126
hsa-miR-4517	0	0	-3.32193	-3.32193	-3.32193	-3.32193	-3.32193	-3.32193	-3.32193	-3.32193	-3.32193	-3.32193	-3.32193	-3.32193	-3.32193	-3.32193	-3.32193	-3.32193	-3.32193	-3.32193	-3.32193	-3.32193	-3.32193	-3.32193	0	0	0	0	0	0	0	0	0	0	0	0	0	0	0	0	0	0	0	0	28969917	chr16	MIMAT0019054	28969917
hsa-miR-4518	0	0	-3.32193	-3.32193	-3.32193	-3.32193	-3.32193	-3.32193	-3.32193	-3.32193	-3.32193	-3.32193	-3.32193	-3.32193	-3.32193	-3.32193	-3.32193	-3.32193	-3.32193	-3.32193	-3.32193	-3.32193	-3.32193	-3.32193	0	0	0	0	0	0	0	0	0	0	0	0	0	0	0	0	0	0	0	0	30515297	chr16	MIMAT0019055	30515297
hsa-miR-4519	0	0	-3.32193	-3.32193	-3.32193	-3.32193	-3.32193	-3.32193	-3.32193	-3.32193	-3.32193	-3.32193	-3.32193	-3.32193	-3.32193	-3.32193	-3.32193	-3.32193	-3.32193	-3.32193	-3.32193	-3.32193	-3.32193	-3.32193	0	0	0	0	0	0	0	0	0	0	0	0	0	0	0	0	0	0	0	0	30886609	chr16	MIMAT0019056	30886609
hsa-miR-451a	8	8	3.99206	3.92441	7.32072	4.39579	3.58833	8.88541	4.71118	3.53022	4.75926	1.16684	-3.32193	1.16709	8.53997	4.11329	3.72937	6.52937	5.77906	3.73553	6.16444	1.29293	-3.32193	-3.32193	3.39631	0.471375	-0.336084	4.961	0.786768	-0.394189	0.834852	-2.75757	-7.24634	-2.75732	4.61556	0.188881	-0.195044	2.60496	1.85465	-0.188881	2.24003	-2.63148	-7.24634	-7.24634	27188424	chr17	MIMAT0001631	27188424
hsa-miR-451b	0	0	-3.32193	-3.32193	-3.32193	-3.32193	-3.32193	-3.32193	-3.32193	-3.32193	-3.32193	-3.32193	-3.32193	-3.32193	-3.32193	-3.32193	-3.32193	-3.32193	-3.32193	-3.32193	-3.32193	-3.32193	-3.32193	-3.32193	0	0	0	0	0	0	0	0	0	0	0	0	0	0	0	0	0	0	0	0	27188398	chr17	MIMAT0019840	27188398
hsa-miR-452-3p	0	0	-3.32193	-3.32193	-3.32193	-3.32193	-3.32193	-3.32193	-3.32193	-3.32193	-3.32193	-3.32193	-3.32193	-3.32193	-3.32193	-3.32193	-3.32193	-3.32193	-3.32193	-3.32193	-3.32193	-3.32193	-3.32193	-3.32193	0	0	0	0	0	0	0	0	0	0	0	0	0	0	0	0	0	0	0	0	151128178	chrX	MIMAT0001636	151128178
hsa-miR-452-5p	0	0	-3.32193	-3.32193	-3.32193	-3.32193	-3.32193	-3.32193	-3.32193	-3.32193	-3.32193	-3.32193	-3.32193	-3.32193	-3.32193	-3.32193	-3.32193	-3.32193	-3.32193	-3.32193	-3.32193	-3.32193	-3.32193	-3.32193	0	0	0	0	0	0	0	0	0	0	0	0	0	0	0	0	0	0	0	0	151128134	chrX	MIMAT0001635	151128134
hsa-miR-4520a-3p	0	0	-3.32193	-3.32193	-3.32193	-3.32193	-3.32193	-3.32193	-3.32193	-3.32193	-3.32193	-3.32193	-3.32193	-3.32193	-3.32193	-3.32193	-3.32193	-3.32193	-3.32193	-3.32193	-3.32193	-3.32193	-3.32193	-3.32193	0	0	0	0	0	0	0	0	0	0	0	0	0	0	0	0	0	0	0	0	6558821	chr17	MIMAT0019057	6558821
hsa-miR-4520a-5p	0	0	-3.32193	-3.32193	-3.32193	-3.32193	-3.32193	-3.32193	-3.32193	-3.32193	-3.32193	-3.32193	-3.32193	-3.32193	-3.32193	-3.32193	-3.32193	-3.32193	-3.32193	-3.32193	-3.32193	-3.32193	-3.32193	-3.32193	0	0	0	0	0	0	0	0	0	0	0	0	0	0	0	0	0	0	0	0	6558771	chr17	MIMAT0019235	6558771
hsa-miR-4520b-3p	0	0	-3.32193	-3.32193	-3.32193	-3.32193	-3.32193	-3.32193	-3.32193	-3.32193	-3.32193	-3.32193	-3.32193	-3.32193	-3.32193	-3.32193	-3.32193	-3.32193	-3.32193	-3.32193	-3.32193	-3.32193	-3.32193	-3.32193	0	0	0	0	0	0	0	0	0	0	0	0	0	0	0	0	0	0	0	0	6558807	chr17	MIMAT0020300	6558807
hsa-miR-4521	0	0	-3.32193	-3.32193	-3.32193	-3.32193	-3.32193	-3.32193	-3.32193	-3.32193	-3.32193	-3.32193	-3.32193	-3.32193	-3.32193	-3.32193	-3.32193	-3.32193	-3.32193	-3.32193	-3.32193	-3.32193	-3.32193	-3.32193	0	0	0	0	0	0	0	0	0	0	0	0	0	0	0	0	0	0	0	0	8090273	chr17	MIMAT0019058	8090273
hsa-miR-4522	0	0	-3.32193	-3.32193	-3.32193	-3.32193	-3.32193	-3.32193	-3.32193	-3.32193	-3.32193	-3.32193	-3.32193	-3.32193	-3.32193	-3.32193	-3.32193	-3.32193	-3.32193	-3.32193	-3.32193	-3.32193	-3.32193	-3.32193	0	0	0	0	0	0	0	0	0	0	0	0	0	0	0	0	0	0	0	0	25621010	chr17	MIMAT0019060	25621010
hsa-miR-4523	0	0	-3.32193	-3.32193	-3.32193	-3.32193	-3.32193	-3.32193	-3.32193	-3.32193	-3.32193	-3.32193	-3.32193	-3.32193	-3.32193	-3.32193	-3.32193	-3.32193	-3.32193	-3.32193	-3.32193	-3.32193	-3.32193	-3.32193	0	0	0	0	0	0	0	0	0	0	0	0	0	0	0	0	0	0	0	0	27717695	chr17	MIMAT0019061	27717695
hsa-miR-4524a-3p	0	0	-3.32193	-3.32193	-3.32193	-3.32193	-3.32193	-3.32193	-3.32193	-3.32193	-3.32193	-3.32193	-3.32193	-3.32193	-3.32193	-3.32193	-3.32193	-3.32193	-3.32193	-3.32193	-3.32193	-3.32193	-3.32193	-3.32193	0	0	0	0	0	0	0	0	0	0	0	0	0	0	0	0	0	0	0	0	67095767	chr17	MIMAT0019063	67095767
hsa-miR-4524a-5p	0	0	-3.32193	-3.32193	-3.32193	-3.32193	-3.32193	-3.32193	-3.32193	-3.32193	-3.32193	-3.32193	-3.32193	-3.32193	-3.32193	-3.32193	-3.32193	-3.32193	-3.32193	-3.32193	-3.32193	-3.32193	-3.32193	-3.32193	0	0	0	0	0	0	0	0	0	0	0	0	0	0	0	0	0	0	0	0	67095731	chr17	MIMAT0019062	67095731
hsa-miR-4524b-3p	0	0	-3.32193	-3.32193	-3.32193	-3.32193	-3.32193	-3.32193	-3.32193	-3.32193	-3.32193	-3.32193	-3.32193	-3.32193	-3.32193	-3.32193	-3.32193	-3.32193	-3.32193	-3.32193	-3.32193	-3.32193	-3.32193	-3.32193	0	0	0	0	0	0	0	0	0	0	0	0	0	0	0	0	0	0	0	0	67095752	chr17	MIMAT0022256	67095752
hsa-miR-4524b-5p	0	0	-3.32193	-3.32193	-3.32193	-3.32193	-3.32193	-3.32193	-3.32193	-3.32193	-3.32193	-3.32193	-3.32193	-3.32193	-3.32193	-3.32193	-3.32193	-3.32193	-3.32193	-3.32193	-3.32193	-3.32193	-3.32193	-3.32193	0	0	0	0	0	0	0	0	0	0	0	0	0	0	0	0	0	0	0	0	67095716	chr17	MIMAT0022255	67095716
hsa-miR-4525	0	0	-3.32193	-3.32193	-3.32193	-3.32193	-3.32193	-3.32193	-3.32193	-3.32193	-3.32193	-3.32193	-3.32193	-3.32193	-3.32193	-3.32193	-3.32193	-3.32193	-3.32193	-3.32193	-3.32193	-3.32193	-3.32193	-3.32193	0	0	0	0	0	0	0	0	0	0	0	0	0	0	0	0	0	0	0	0	80626135	chr17	MIMAT0019064	80626135
hsa-miR-4526	0	0	-3.32193	-3.32193	-3.32193	-3.32193	-3.32193	-3.32193	-3.32193	-3.32193	-3.32193	-3.32193	-3.32193	-3.32193	-3.32193	-3.32193	-3.32193	-3.32193	-3.32193	-3.32193	-3.32193	-3.32193	-3.32193	-3.32193	0	0	0	0	0	0	0	0	0	0	0	0	0	0	0	0	0	0	0	0	13611177	chr18	MIMAT0019065	13611177
hsa-miR-4527	0	0	-3.32193	-3.32193	-3.32193	-3.32193	-3.32193	-3.32193	-3.32193	-3.32193	-3.32193	-3.32193	-3.32193	-3.32193	-3.32193	-3.32193	-3.32193	-3.32193	-3.32193	-3.32193	-3.32193	-3.32193	-3.32193	-3.32193	0	0	0	0	0	0	0	0	0	0	0	0	0	0	0	0	0	0	0	0	44906879	chr18	MIMAT0019066	44906879
hsa-miR-4528	0	0	-3.32193	-3.32193	-3.32193	-3.32193	-3.32193	-3.32193	-3.32193	-3.32193	-3.32193	-3.32193	-3.32193	-3.32193	-3.32193	-3.32193	-3.32193	-3.32193	-3.32193	-3.32193	-3.32193	-3.32193	-3.32193	-3.32193	0	0	0	0	0	0	0	0	0	0	0	0	0	0	0	0	0	0	0	0	50763527	chr18	MIMAT0019067	50763527
hsa-miR-4529-3p	0	0	-3.32193	-3.32193	-3.32193	-3.32193	-3.32193	-3.32193	-3.32193	-3.32193	-3.32193	-3.32193	-3.32193	-3.32193	-3.32193	-3.32193	-3.32193	-3.32193	-3.32193	-3.32193	-3.32193	-3.32193	-3.32193	-3.32193	0	0	0	0	0	0	0	0	0	0	0	0	0	0	0	0	0	0	0	0	53146509	chr18	MIMAT0019068	53146509
hsa-miR-4529-5p	0	0	-3.32193	-3.32193	-3.32193	-3.32193	-3.32193	-3.32193	-3.32193	-3.32193	-3.32193	-3.32193	-3.32193	-3.32193	-3.32193	-3.32193	-3.32193	-3.32193	-3.32193	-3.32193	-3.32193	-3.32193	-3.32193	-3.32193	0	0	0	0	0	0	0	0	0	0	0	0	0	0	0	0	0	0	0	0	53146462	chr18	MIMAT0019236	53146462
hsa-miR-4530	10	10	6.50469	7.02418	7.27916	8.58411	8.84581	8.36391	6.15714	6.06993	5.86976	5.55708	6.41417	6.59522	8.25228	7.27547	8.64974	7.76726	6.54202	6.65775	7.05373	6.16223	6.40352	6.99463	0.452964	1.75791	2.01962	1.53771	-0.669048	-0.756263	-0.956435	-1.26911	-0.412027	-0.230975	1.42609	0.449278	1.82355	0.941064	-0.284173	-0.16844	0.227537	-0.663961	-0.422669	0.16844	39900312	chr19	MIMAT0019069	39900312
hsa-miR-4531	0	0	-3.32193	-3.32193	-3.32193	-3.32193	-3.32193	-3.32193	-3.32193	-3.32193	-3.32193	-3.32193	-3.32193	-3.32193	-3.32193	-3.32193	-3.32193	-3.32193	-3.32193	-3.32193	-3.32193	-3.32193	-3.32193	-3.32193	0	0	0	0	0	0	0	0	0	0	0	0	0	0	0	0	0	0	0	0	45156999	chr19	MIMAT0019070	45156999
hsa-miR-4532	4	6	-3.32193	1.45805	2.88492	3.82444	3.98589	3.54188	-3.32193	-3.32193	-3.32193	-3.32193	-3.32193	-3.32193	4.44048	2.42441	3.48592	3.15559	1.22627	1.12394	1.68984	-3.32193	-3.32193	1.06944	1.70981	2.64933	2.81078	2.36678	-4.49703	-4.49703	-4.49703	-4.49703	-4.49703	-4.49703	3.26538	1.24931	2.31082	1.98048	0.051162	-0.051162	0.51473	-4.49703	-4.49703	-0.105665	56470462	chr20	MIMAT0019071	56470462
hsa-miR-4533	0	0	-3.32193	-3.32193	-3.32193	-3.32193	-3.32193	-3.32193	-3.32193	-3.32193	-3.32193	-3.32193	-3.32193	-3.32193	-3.32193	-3.32193	-3.32193	-3.32193	-3.32193	-3.32193	-3.32193	-3.32193	-3.32193	-3.32193	0	0	0	0	0	0	0	0	0	0	0	0	0	0	0	0	0	0	0	0	59053187	chr20	MIMAT0019072	59053187
hsa-miR-4534	0	0	-3.32193	-3.32193	-3.32193	2.98769	2.6241	3.02818	-3.32193	-3.32193	-3.32193	-3.32193	-3.32193	-3.32193	2.39054	-3.32193	-3.32193	-3.32193	-3.32193	-3.32193	-3.32193	-3.32193	-3.32193	-3.32193	0	6.30962	5.94602	6.35011	0	0	0	0	0	0	5.71247	0	0	0	0	0	0	0	0	0	38384839	chr22	MIMAT0019073	38384839
hsa-miR-4535	0	0	-3.32193	-3.32193	-3.32193	-3.32193	-3.32193	-3.32193	-3.32193	-3.32193	-3.32193	-3.32193	-3.32193	-3.32193	-3.32193	-3.32193	-3.32193	-3.32193	-3.32193	-3.32193	-3.32193	-3.32193	-3.32193	-3.32193	0	0	0	0	0	0	0	0	0	0	0	0	0	0	0	0	0	0	0	0	49176147	chr22	MIMAT0019075	49176147
hsa-miR-4536-3p	0	0	-3.32193	-3.32193	-3.32193	-3.32193	-3.32193	-3.32193	-3.32193	-3.32193	-3.32193	-3.32193	-3.32193	-3.32193	-3.32193	-3.32193	-3.32193	-3.32193	-3.32193	-3.32193	-3.32193	-3.32193	-3.32193	-3.32193	0	0	0	0	0	0	0	0	0	0	0	0	0	0	0	0	0	0	0	0	55477996	chrX	MIMAT0020959	55477996
hsa-miR-4536-5p	0	0	-3.32193	-3.32193	-3.32193	-3.32193	-3.32193	-3.32193	-3.32193	-3.32193	-3.32193	-3.32193	-3.32193	-3.32193	-3.32193	-3.32193	-3.32193	-3.32193	-3.32193	-3.32193	-3.32193	-3.32193	-3.32193	-3.32193	0	0	0	0	0	0	0	0	0	0	0	0	0	0	0	0	0	0	0	0	55477930	chrX	MIMAT0019078	55477930
hsa-miR-4537	0	0	-3.32193	-3.32193	-3.32193	-3.32193	-3.32193	-3.32193	-3.32193	-3.32193	-3.32193	-3.32193	-3.32193	-3.32193	-3.32193	-3.32193	-3.32193	-3.32193	-3.32193	-3.32193	-3.32193	-3.32193	-3.32193	-3.32193	0	0	0	0	0	0	0	0	0	0	0	0	0	0	0	0	0	0	0	0	106325674	chr14	MIMAT0019080	106325674
hsa-miR-4538	0	0	-3.32193	-3.32193	-3.32193	-3.32193	-3.32193	-3.32193	-3.32193	-3.32193	-3.32193	-3.32193	-3.32193	-3.32193	-3.32193	-3.32193	-3.32193	-3.32193	-3.32193	-3.32193	-3.32193	-3.32193	-3.32193	-3.32193	0	0	0	0	0	0	0	0	0	0	0	0	0	0	0	0	0	0	0	0	0	0	MIMAT0019081	0
hsa-miR-4539	0	0	-3.32193	-3.32193	-3.32193	-3.32193	-3.32193	-3.32193	-3.32193	-3.32193	-3.32193	-3.32193	-3.32193	-3.32193	-3.32193	-3.32193	-3.32193	-3.32193	-3.32193	-3.32193	-3.32193	-3.32193	-3.32193	-3.32193	0	0	0	0	0	0	0	0	0	0	0	0	0	0	0	0	0	0	0	0	106323741	chr14	MIMAT0019082	106323741
hsa-miR-454-3p	10	10	2.6312	2.80152	3.69433	3.57297	4.20806	4.64569	2.76708	2.11265	1.78024	2.17551	2.49532	2.29636	4.70105	3.05255	3.8083	4.67945	2.31818	2.05389	2.51949	2.71668	2.50551	2.88635	0.952454	0.831094	1.46618	1.90381	0.0251984	-0.62923	-0.961641	-0.566365	-0.246563	-0.445522	1.95917	0.310671	1.06642	1.93757	-0.423702	-0.68799	-0.222391	-0.0251984	-0.236372	0.144469	57215204	chr17	MIMAT0003885	57215204
hsa-miR-454-5p	0	0	-3.32193	-3.32193	-3.32193	-3.32193	-3.32193	-3.32193	-3.32193	-3.32193	-3.32193	-3.32193	-3.32193	-3.32193	-3.32193	-3.32193	-3.32193	-3.32193	-3.32193	-3.32193	-3.32193	-3.32193	-3.32193	-3.32193	0	0	0	0	0	0	0	0	0	0	0	0	0	0	0	0	0	0	0	0	57215163	chr17	MIMAT0003884	57215163
hsa-miR-4540	0	0	-3.32193	-3.32193	-3.32193	-3.32193	-3.32193	-3.32193	-3.32193	-3.32193	-3.32193	-3.32193	-3.32193	-3.32193	-3.32193	-3.32193	-3.32193	-3.32193	-3.32193	-3.32193	-3.32193	-3.32193	-3.32193	-3.32193	0	0	0	0	0	0	0	0	0	0	0	0	0	0	0	0	0	0	0	0	36864305	chr9	MIMAT0019083	36864305
hsa-miR-455-3p	0	0	-3.32193	-3.32193	-3.32193	-3.32193	-3.32193	-3.32193	-3.32193	-3.32193	-3.32193	-3.32193	-3.32193	-3.32193	-3.32193	-3.32193	-3.32193	-3.32193	-3.32193	-3.32193	-3.32193	-3.32193	-3.32193	-3.32193	0	0	0	0	0	0	0	0	0	0	0	0	0	0	0	0	0	0	0	0	116971772	chr9	MIMAT0004784	116971772
hsa-miR-455-5p	0	0	-3.32193	-3.32193	-3.32193	-3.32193	-3.32193	-3.32193	-3.32193	-3.32193	-3.32193	-3.32193	-3.32193	-3.32193	-3.32193	-3.32193	-3.32193	-3.32193	-3.32193	-3.32193	-3.32193	-3.32193	-3.32193	-3.32193	0	0	0	0	0	0	0	0	0	0	0	0	0	0	0	0	0	0	0	0	116011554	chr9	MIMAT0003150	116011554
hsa-miR-4632-3p	0	0	-3.32193	-3.32193	-3.32193	-3.32193	-3.32193	-3.32193	-3.32193	-3.32193	-3.32193	-3.32193	-3.32193	-3.32193	-3.32193	-3.32193	-3.32193	-3.32193	-3.32193	-3.32193	-3.32193	-3.32193	-3.32193	-3.32193	0	0	0	0	0	0	0	0	0	0	0	0	0	0	0	0	0	0	0	0	12251815	chr1	MIMAT0019688	12251815
hsa-miR-4632-5p	2	0	0.969582	-1.12541	-3.32193	2.18855	1.68753	2.4152	1.04932	1.10102	-3.32193	-3.32193	-3.32193	0.889847	2.58419	1.94925	2.4645	1.416	1.0711	-3.32193	-3.32193	-3.32193	-3.32193	-3.32193	-4.29151	1.21896	0.717949	1.44562	0.0797349	0.131436	-4.29151	-4.29151	-4.29151	-0.0797349	1.61461	0.979673	1.49492	0.446414	0.101521	-4.29151	-4.29151	-4.29151	-4.29151	-4.29151	12251781	chr1	MIMAT0022977	12251781
hsa-miR-4633-3p	0	0	-3.32193	-3.32193	-3.32193	-3.32193	-3.32193	-3.32193	-3.32193	-3.32193	-3.32193	-3.32193	-3.32193	-3.32193	-3.32193	-3.32193	-3.32193	-3.32193	-3.32193	-3.32193	-3.32193	-3.32193	-3.32193	-3.32193	0	0	0	0	0	0	0	0	0	0	0	0	0	0	0	0	0	0	0	0	128433436	chr5	MIMAT0019690	128433436
hsa-miR-4633-5p	0	0	-3.32193	-3.32193	-3.32193	-3.32193	-3.32193	-3.32193	-3.32193	-3.32193	-3.32193	-3.32193	-3.32193	-3.32193	-3.32193	-3.32193	-3.32193	-3.32193	-3.32193	-3.32193	-3.32193	-3.32193	-3.32193	-3.32193	0	0	0	0	0	0	0	0	0	0	0	0	0	0	0	0	0	0	0	0	128433401	chr5	MIMAT0019689	128433401
hsa-miR-4634	7	10	1.02329	3.09496	3.26125	4.34239	4.23826	3.58812	-3.32193	0.989931	-3.32193	-3.32193	1.05664	0.948003	4.43567	3.32538	4.13355	3.41283	3.23046	2.40829	2.95945	1.18028	2.44961	2.79479	0.384125	1.46527	1.36114	0.710994	-6.19905	-1.88719	-6.19905	-6.19905	-1.82048	-1.92912	1.55855	0.448259	1.25643	0.535708	0.353338	-0.468835	0.0823304	-1.69685	-0.427514	-0.0823304	174178755	chr5	MIMAT0019691	174178755
hsa-miR-4635	0	0	-3.32193	-3.32193	-3.32193	-3.32193	-3.32193	-3.32193	-3.32193	-3.32193	-3.32193	-3.32193	-3.32193	-3.32193	-3.32193	-3.32193	-3.32193	-3.32193	-3.32193	-3.32193	-3.32193	-3.32193	-3.32193	-3.32193	0	0	0	0	0	0	0	0	0	0	0	0	0	0	0	0	0	0	0	0	1063081	chr5	MIMAT0019692	1063081
hsa-miR-4636	0	0	-3.32193	-3.32193	-3.32193	-3.32193	-3.32193	-3.32193	-3.32193	-3.32193	-3.32193	-3.32193	-3.32193	-3.32193	-3.32193	-3.32193	-3.32193	-3.32193	-3.32193	-3.32193	-3.32193	-3.32193	-3.32193	-3.32193	0	0	0	0	0	0	0	0	0	0	0	0	0	0	0	0	0	0	0	0	9053958	chr5	MIMAT0019693	9053958
hsa-miR-4637	0	0	-3.32193	-3.32193	-3.32193	-3.32193	-3.32193	-3.32193	-3.32193	-3.32193	-3.32193	-3.32193	-3.32193	-3.32193	-3.32193	-3.32193	-3.32193	-3.32193	-3.32193	-3.32193	-3.32193	-3.32193	-3.32193	-3.32193	0	0	0	0	0	0	0	0	0	0	0	0	0	0	0	0	0	0	0	0	14826118	chr5	MIMAT0019694	14826118
hsa-miR-4638-3p	0	0	-3.32193	-3.32193	-3.32193	-3.32193	-3.32193	-3.32193	-3.32193	-3.32193	-3.32193	-3.32193	-3.32193	-3.32193	-3.32193	-3.32193	-3.32193	-3.32193	-3.32193	-3.32193	-3.32193	-3.32193	-3.32193	-3.32193	0	0	0	0	0	0	0	0	0	0	0	0	0	0	0	0	0	0	0	0	180649622	chr5	MIMAT0019696	180649622
hsa-miR-4638-5p	0	0	-3.32193	-3.32193	-3.32193	-3.32193	-3.32193	-3.32193	-3.32193	-3.32193	-3.32193	-3.32193	-3.32193	-3.32193	-3.32193	-3.32193	-3.32193	-3.32193	-3.32193	-3.32193	-3.32193	-3.32193	-3.32193	-3.32193	0	0	0	0	0	0	0	0	0	0	0	0	0	0	0	0	0	0	0	0	180649587	chr5	MIMAT0019695	180649587
hsa-miR-4639-3p	0	0	-3.32193	-3.32193	-3.32193	-3.32193	-3.32193	-3.32193	-3.32193	-3.32193	-3.32193	-3.32193	-3.32193	-3.32193	-3.32193	-3.32193	-3.32193	-3.32193	-3.32193	-3.32193	-3.32193	-3.32193	-3.32193	-3.32193	0	0	0	0	0	0	0	0	0	0	0	0	0	0	0	0	0	0	0	0	16141839	chr6	MIMAT0019698	16141839
hsa-miR-4639-5p	0	0	-3.32193	-3.32193	-3.32193	-3.32193	-3.32193	-3.32193	-3.32193	-3.32193	-3.32193	-3.32193	-3.32193	-3.32193	-3.32193	-3.32193	-3.32193	-3.32193	-3.32193	-3.32193	-3.32193	-3.32193	-3.32193	-3.32193	0	0	0	0	0	0	0	0	0	0	0	0	0	0	0	0	0	0	0	0	16141791	chr6	MIMAT0019697	16141791
hsa-miR-4640-3p	0	0	-3.32193	-3.32193	-3.32193	-3.32193	-3.32193	-3.32193	-3.32193	-3.32193	-3.32193	-3.32193	-3.32193	-3.32193	-3.32193	-3.32193	-3.32193	-3.32193	-3.32193	-3.32193	-3.32193	-3.32193	-3.32193	-3.32193	0	0	0	0	0	0	0	0	0	0	0	0	0	0	0	0	0	0	0	0	30858735	chr6	MIMAT0019700	30858735
hsa-miR-4640-5p	0	0	-3.32193	-3.32193	-3.32193	-3.32193	-3.32193	-3.32193	-3.32193	-3.32193	-3.32193	-3.32193	-3.32193	-3.32193	-3.32193	-3.32193	-3.32193	-3.32193	-3.32193	-3.32193	-3.32193	-3.32193	-3.32193	-3.32193	0	0	0	0	0	0	0	0	0	0	0	0	0	0	0	0	0	0	0	0	30858679	chr6	MIMAT0019699	30858679
hsa-miR-4641	0	0	-3.32193	-3.32193	-3.32193	-3.32193	-3.32193	-3.32193	-3.32193	-3.32193	-3.32193	-3.32193	-3.32193	-3.32193	-3.32193	-3.32193	-3.32193	-3.32193	-3.32193	-3.32193	-3.32193	-3.32193	-3.32193	-3.32193	0	0	0	0	0	0	0	0	0	0	0	0	0	0	0	0	0	0	0	0	41566510	chr6	MIMAT0019701	41566510
hsa-miR-4642	0	0	-3.32193	-3.32193	-3.32193	-3.32193	-3.32193	-3.32193	-3.32193	-3.32193	-3.32193	-3.32193	-3.32193	-3.32193	-3.32193	-3.32193	-3.32193	-3.32193	-3.32193	-3.32193	-3.32193	-3.32193	-3.32193	-3.32193	0	0	0	0	0	0	0	0	0	0	0	0	0	0	0	0	0	0	0	0	44403396	chr6	MIMAT0019702	44403396
hsa-miR-4643	0	0	-3.32193	-3.32193	-3.32193	-3.32193	-3.32193	-3.32193	-3.32193	-3.32193	-3.32193	-3.32193	-3.32193	-3.32193	-3.32193	-3.32193	-3.32193	-3.32193	-3.32193	-3.32193	-3.32193	-3.32193	-3.32193	-3.32193	0	0	0	0	0	0	0	0	0	0	0	0	0	0	0	0	0	0	0	0	92231430	chr6	MIMAT0019703	92231430
hsa-miR-4644	0	0	-3.32193	-3.32193	-3.32193	-3.32193	-3.32193	-3.32193	-3.32193	-3.32193	-3.32193	-3.32193	-3.32193	-3.32193	-3.32193	-3.32193	-3.32193	-3.32193	-3.32193	-3.32193	-3.32193	-3.32193	-3.32193	-3.32193	0	0	0	0	0	0	0	0	0	0	0	0	0	0	0	0	0	0	0	0	170639906	chr6	MIMAT0019704	170639906
hsa-miR-4645-3p	0	0	-3.32193	-3.32193	-3.32193	-3.32193	-3.32193	-3.32193	-3.32193	-3.32193	-3.32193	-3.32193	-3.32193	-3.32193	-3.32193	-3.32193	-3.32193	-3.32193	-3.32193	-3.32193	-3.32193	-3.32193	-3.32193	-3.32193	0	0	0	0	0	0	0	0	0	0	0	0	0	0	0	0	0	0	0	0	2854332	chr6	MIMAT0019706	2854332
hsa-miR-4645-5p	0	0	-3.32193	-3.32193	-3.32193	-3.32193	-3.32193	-3.32193	-3.32193	-3.32193	-3.32193	-3.32193	-3.32193	-3.32193	-3.32193	-3.32193	-3.32193	-3.32193	-3.32193	-3.32193	-3.32193	-3.32193	-3.32193	-3.32193	0	0	0	0	0	0	0	0	0	0	0	0	0	0	0	0	0	0	0	0	2854293	chr6	MIMAT0019705	2854293
hsa-miR-4646-3p	0	0	-3.32193	-3.32193	-3.32193	-3.32193	-3.32193	-3.32193	-3.32193	-3.32193	-3.32193	-3.32193	-3.32193	-3.32193	-3.32193	-3.32193	-3.32193	-3.32193	-3.32193	-3.32193	-3.32193	-3.32193	-3.32193	-3.32193	0	0	0	0	0	0	0	0	0	0	0	0	0	0	0	0	0	0	0	0	31668868	chr6	MIMAT0019708	31668868
hsa-miR-4646-5p	0	2	-3.32193	1.33241	-3.32193	2.81061	3.31484	2.9886	-3.32193	-3.32193	-3.32193	-3.32193	-3.32193	-3.32193	2.25653	1.72966	2.48368	2.76177	0.93515	-3.32193	-3.32193	-3.32193	1.98386	-3.32193	0	6.13254	6.63677	6.31053	0	0	0	0	0	0	5.57846	5.05159	5.80561	6.0837	4.25708	0	0	0	5.30579	0	31668827	chr6	MIMAT0019707	31668827
hsa-miR-4647	0	0	-3.32193	-3.32193	-3.32193	-3.32193	-3.32193	-3.32193	-3.32193	-3.32193	-3.32193	-3.32193	-3.32193	-3.32193	-3.32193	-3.32193	-3.32193	-3.32193	-3.32193	-3.32193	-3.32193	-3.32193	-3.32193	-3.32193	0	0	0	0	0	0	0	0	0	0	0	0	0	0	0	0	0	0	0	0	44221975	chr6	MIMAT0019709	44221975
hsa-miR-4648	0	0	-3.32193	-3.32193	-3.32193	-3.32193	-3.32193	-3.32193	-3.32193	-3.32193	-3.32193	-3.32193	-3.32193	-3.32193	-3.32193	-3.32193	-3.32193	-3.32193	-3.32193	-3.32193	-3.32193	-3.32193	-3.32193	-3.32193	0	0	0	0	0	0	0	0	0	0	0	0	0	0	0	0	0	0	0	0	2566713	chr7	MIMAT0019710	2566713
hsa-miR-4649-3p	0	0	-3.32193	-3.32193	-3.32193	-3.32193	-3.32193	1.25496	-3.32193	-3.32193	-3.32193	-3.32193	-3.32193	-3.32193	-3.32193	-3.32193	2.47709	-3.32193	-3.32193	-3.32193	-3.32193	-3.32193	-3.32193	-3.32193	0	0	0	4.57689	0	0	0	0	0	0	0	0	5.79902	0	0	0	0	0	0	0	44150498	chr7	MIMAT0019712	44150498
hsa-miR-4649-5p	0	0	-3.32193	-3.32193	-3.32193	-3.32193	-3.32193	-3.32193	-3.32193	-3.32193	-3.32193	-3.32193	-3.32193	-3.32193	-3.32193	-3.32193	-3.32193	-3.32193	-3.32193	-3.32193	-3.32193	-3.32193	-3.32193	-3.32193	0	0	0	0	0	0	0	0	0	0	0	0	0	0	0	0	0	0	0	0	44150460	chr7	MIMAT0019711	44150460
hsa-miR-4650-3p	0	0	-3.32193	-3.32193	-3.32193	-3.32193	-3.32193	-3.32193	-3.32193	-3.32193	-3.32193	-3.32193	-3.32193	-3.32193	-3.32193	-3.32193	-3.32193	-3.32193	-3.32193	-3.32193	-3.32193	-3.32193	-3.32193	-3.32193	0	0	0	0	0	0	0	0	0	0	0	0	0	0	0	0	0	0	0	0	72162923	chr7	MIMAT0019714	72162923
hsa-miR-4650-5p	0	0	-3.32193	-3.32193	-3.32193	-3.32193	-3.32193	-3.32193	-3.32193	-3.32193	-3.32193	-3.32193	-3.32193	-3.32193	-3.32193	-3.32193	-3.32193	-3.32193	-3.32193	-3.32193	-3.32193	-3.32193	-3.32193	-3.32193	0	0	0	0	0	0	0	0	0	0	0	0	0	0	0	0	0	0	0	0	72162890	chr7	MIMAT0019713	72162890
hsa-miR-4651	0	0	-3.32193	-3.32193	2.16601	2.71231	3.22991	-3.32193	-3.32193	-3.32193	-3.32193	-3.32193	-3.32193	-3.32193	2.80032	0.989066	2.80813	-3.32193	-3.32193	-3.32193	-3.32193	-3.32193	-3.32193	-3.32193	5.48793	6.03424	6.55184	0	0	0	0	0	0	0	6.12225	4.31099	6.13006	0	0	0	0	0	0	0	75544532	chr7	MIMAT0019715	75544532
hsa-miR-4652-3p	0	0	-3.32193	-3.32193	-3.32193	-3.32193	-3.32193	-3.32193	-3.32193	-3.32193	-3.32193	-3.32193	-3.32193	-3.32193	-3.32193	-3.32193	-3.32193	-3.32193	-3.32193	-3.32193	-3.32193	-3.32193	-3.32193	-3.32193	0	0	0	0	0	0	0	0	0	0	0	0	0	0	0	0	0	0	0	0	93346296	chr7	MIMAT0019717	93346296
hsa-miR-4652-5p	0	0	-3.32193	-3.32193	-3.32193	-3.32193	-3.32193	-3.32193	-3.32193	-3.32193	-3.32193	-3.32193	-3.32193	-3.32193	-3.32193	-3.32193	-3.32193	-3.32193	-3.32193	-3.32193	-3.32193	-3.32193	-3.32193	-3.32193	0	0	0	0	0	0	0	0	0	0	0	0	0	0	0	0	0	0	0	0	93346252	chr7	MIMAT0019716	93346252
hsa-miR-4653-3p	6	5	1.94054	1.66464	2.63138	3.06142	3.21266	3.22121	1.96066	-3.32193	-3.32193	-3.32193	1.92042	0.957803	3.00415	2.14862	2.75013	3.05349	-3.32193	1.18066	0.925703	1.00693	-3.32193	2.33578	0.690833	1.12087	1.27212	1.28067	0.0201204	-5.26247	-5.26247	-5.26247	-0.0201204	-0.98274	1.06361	0.208075	0.809589	1.11295	-5.26247	-0.75988	-1.01484	-0.933613	-5.26247	0.395235	100802813	chr7	MIMAT0019719	100802813
hsa-miR-4653-5p	0	0	-3.32193	-3.32193	-3.32193	-3.32193	-3.32193	-3.32193	-3.32193	-3.32193	-3.32193	-3.32193	-3.32193	-3.32193	-3.32193	-3.32193	-3.32193	-3.32193	-3.32193	-3.32193	-3.32193	-3.32193	-3.32193	-3.32193	0	0	0	0	0	0	0	0	0	0	0	0	0	0	0	0	0	0	0	0	100802770	chr7	MIMAT0019718	100802770
hsa-miR-4654	0	0	-3.32193	-3.32193	-3.32193	-3.32193	-3.32193	-3.32193	-3.32193	-3.32193	-3.32193	-3.32193	-3.32193	-3.32193	-3.32193	-3.32193	-3.32193	-3.32193	-3.32193	-3.32193	-3.32193	-3.32193	-3.32193	-3.32193	0	0	0	0	0	0	0	0	0	0	0	0	0	0	0	0	0	0	0	0	162126914	chr1	MIMAT0019720	162126914
hsa-miR-4655-3p	0	0	-3.32193	-3.32193	-3.32193	2.46848	-3.32193	-3.32193	-3.32193	-3.32193	-3.32193	-3.32193	-3.32193	-3.32193	2.78475	0.701602	-3.32193	-3.32193	-3.32193	-3.32193	-3.32193	-3.32193	-3.32193	-3.32193	0	5.79041	0	0	0	0	0	0	0	0	6.10668	4.02353	0	0	0	0	0	0	0	0	1883880	chr7	MIMAT0019722	1883880
hsa-miR-4655-5p	0	0	-3.32193	-3.32193	-3.32193	1.3	-3.32193	-3.32193	-3.32193	-3.32193	-3.32193	-3.32193	-3.32193	-3.32193	-3.32193	0.760059	2.38235	1.22065	-3.32193	-3.32193	-3.32193	-3.32193	-3.32193	-3.32193	0	4.62193	0	0	0	0	0	0	0	0	0	4.08199	5.70427	4.54257	0	0	0	0	0	0	1883846	chr7	MIMAT0019721	1883846
hsa-miR-4656	0	0	-3.32193	-3.32193	-3.32193	1.14834	1.38646	-3.32193	-3.32193	-3.32193	-3.32193	-3.32193	-3.32193	-3.32193	-3.32193	-3.32193	-3.32193	-3.32193	-3.32193	-3.32193	-3.32193	-3.32193	-3.32193	-3.32193	0	4.47027	4.70839	0	0	0	0	0	0	0	0	0	0	0	0	0	0	0	0	0	4828227	chr7	MIMAT0019723	4828227
hsa-miR-4657	0	0	-3.32193	-3.32193	-3.32193	-3.32193	-3.32193	-3.32193	-3.32193	-3.32193	-3.32193	-3.32193	-3.32193	-3.32193	-3.32193	-3.32193	-3.32193	-3.32193	-3.32193	-3.32193	-3.32193	-3.32193	-3.32193	-3.32193	0	0	0	0	0	0	0	0	0	0	0	0	0	0	0	0	0	0	0	0	44921369	chr7	MIMAT0019724	44921369
hsa-miR-4658	0	0	-3.32193	-3.32193	-3.32193	-3.32193	-3.32193	-3.32193	-3.32193	-3.32193	-3.32193	-3.32193	-3.32193	-3.32193	-3.32193	-3.32193	-3.32193	-3.32193	-3.32193	-3.32193	-3.32193	-3.32193	-3.32193	-3.32193	0	0	0	0	0	0	0	0	0	0	0	0	0	0	0	0	0	0	0	0	99754286	chr7	MIMAT0019725	99754286
hsa-miR-4659a-3p	0	0	-3.32193	-3.32193	-3.32193	-3.32193	-3.32193	-3.32193	-3.32193	-3.32193	-3.32193	-3.32193	-3.32193	-3.32193	-3.32193	-3.32193	-3.32193	-3.32193	-3.32193	-3.32193	-3.32193	-3.32193	-3.32193	-3.32193	0	0	0	0	0	0	0	0	0	0	0	0	0	0	0	0	0	0	0	0	6602739	chr8	MIMAT0019727	6602739
hsa-miR-4659a-5p	0	0	-3.32193	-3.32193	-3.32193	-3.32193	-3.32193	-3.32193	-3.32193	-3.32193	-3.32193	-3.32193	-3.32193	-3.32193	-3.32193	-3.32193	-3.32193	-3.32193	-3.32193	-3.32193	-3.32193	-3.32193	-3.32193	-3.32193	0	0	0	0	0	0	0	0	0	0	0	0	0	0	0	0	0	0	0	0	6602702	chr8	MIMAT0019726	6602702
hsa-miR-4659b-3p	0	0	-3.32193	-3.32193	-3.32193	-3.32193	-3.32193	-3.32193	-3.32193	-3.32193	-3.32193	-3.32193	-3.32193	-3.32193	-3.32193	-3.32193	-3.32193	-3.32193	-3.32193	-3.32193	-3.32193	-3.32193	-3.32193	-3.32193	0	0	0	0	0	0	0	0	0	0	0	0	0	0	0	0	0	0	0	0	6602754	chr8	MIMAT0019734	6602754
hsa-miR-4659b-5p	0	0	-3.32193	-3.32193	-3.32193	-3.32193	-3.32193	-3.32193	-3.32193	-3.32193	-3.32193	-3.32193	-3.32193	-3.32193	-3.32193	-3.32193	-3.32193	-3.32193	-3.32193	-3.32193	-3.32193	-3.32193	-3.32193	-3.32193	0	0	0	0	0	0	0	0	0	0	0	0	0	0	0	0	0	0	0	0	6602716	chr8	MIMAT0019733	6602716
hsa-miR-466	0	0	-3.32193	-3.32193	-3.32193	-3.32193	-3.32193	-3.32193	-3.32193	-3.32193	-3.32193	-3.32193	-3.32193	-3.32193	-3.32193	-3.32193	-3.32193	-3.32193	-3.32193	-3.32193	-3.32193	-3.32193	-3.32193	-3.32193	0	0	0	0	0	0	0	0	0	0	0	0	0	0	0	0	0	0	0	0	31203269	chr3	MIMAT0015002	31203269
hsa-miR-4660	0	0	-3.32193	-3.32193	-3.32193	-3.32193	-3.32193	-3.32193	-3.32193	-3.32193	-3.32193	-3.32193	-3.32193	-3.32193	-3.32193	-3.32193	-3.32193	-3.32193	-3.32193	-3.32193	-3.32193	-3.32193	-3.32193	-3.32193	0	0	0	0	0	0	0	0	0	0	0	0	0	0	0	0	0	0	0	0	8905971	chr8	MIMAT0019728	8905971
hsa-miR-4661-3p	0	0	-3.32193	-3.32193	-3.32193	-3.32193	-3.32193	-3.32193	-3.32193	-3.32193	-3.32193	-3.32193	-3.32193	-3.32193	-3.32193	-3.32193	-3.32193	-3.32193	-3.32193	-3.32193	-3.32193	-3.32193	-3.32193	-3.32193	0	0	0	0	0	0	0	0	0	0	0	0	0	0	0	0	0	0	0	0	92217766	chr8	MIMAT0019730	92217766
hsa-miR-4661-5p	0	0	-3.32193	-3.32193	-3.32193	-3.32193	-3.32193	-3.32193	-3.32193	-3.32193	-3.32193	-3.32193	-3.32193	-3.32193	-3.32193	-3.32193	-3.32193	-3.32193	-3.32193	-3.32193	-3.32193	-3.32193	-3.32193	-3.32193	0	0	0	0	0	0	0	0	0	0	0	0	0	0	0	0	0	0	0	0	92217729	chr8	MIMAT0019729	92217729
hsa-miR-4662a-3p	0	0	-3.32193	-3.32193	-3.32193	-3.32193	-3.32193	-3.32193	-3.32193	-3.32193	-3.32193	-3.32193	-3.32193	-3.32193	-3.32193	-3.32193	-3.32193	-3.32193	-3.32193	-3.32193	-3.32193	-3.32193	-3.32193	-3.32193	0	0	0	0	0	0	0	0	0	0	0	0	0	0	0	0	0	0	0	0	125834271	chr8	MIMAT0019732	125834271
hsa-miR-4662a-5p	0	0	-3.32193	-3.32193	-3.32193	-3.32193	-3.32193	-3.32193	-3.32193	-3.32193	-3.32193	-3.32193	-3.32193	-3.32193	-3.32193	-3.32193	-3.32193	-3.32193	-3.32193	-3.32193	-3.32193	-3.32193	-3.32193	-3.32193	0	0	0	0	0	0	0	0	0	0	0	0	0	0	0	0	0	0	0	0	125834236	chr8	MIMAT0019731	125834236
hsa-miR-4662b	0	0	-3.32193	-3.32193	-3.32193	-3.32193	-3.32193	-3.32193	-3.32193	-3.32193	-3.32193	-3.32193	-3.32193	-3.32193	-3.32193	-3.32193	-3.32193	-3.32193	-3.32193	-3.32193	-3.32193	-3.32193	-3.32193	-3.32193	0	0	0	0	0	0	0	0	0	0	0	0	0	0	0	0	0	0	0	0	125834290	chr8	MIMAT0019736	125834290
hsa-miR-4663	0	0	-3.32193	-3.32193	-3.32193	-3.32193	-3.32193	-3.32193	-3.32193	-3.32193	-3.32193	-3.32193	-3.32193	-3.32193	-3.32193	-3.32193	-3.32193	-3.32193	-3.32193	-3.32193	-3.32193	-3.32193	-3.32193	-3.32193	0	0	0	0	0	0	0	0	0	0	0	0	0	0	0	0	0	0	0	0	124228060	chr8	MIMAT0019735	124228060
hsa-miR-4664-3p	0	0	-3.32193	-3.32193	-3.32193	-3.32193	-3.32193	-3.32193	-3.32193	-3.32193	-3.32193	-3.32193	-3.32193	-3.32193	-3.32193	-3.32193	-3.32193	-3.32193	-3.32193	-3.32193	-3.32193	-3.32193	-3.32193	-3.32193	0	0	0	0	0	0	0	0	0	0	0	0	0	0	0	0	0	0	0	0	144815317	chr8	MIMAT0019738	144815317
hsa-miR-4664-5p	0	0	-3.32193	-3.32193	-3.32193	-3.32193	-3.32193	-3.32193	-3.32193	-3.32193	-3.32193	-3.32193	-3.32193	-3.32193	-3.32193	-3.32193	-3.32193	-3.32193	-3.32193	-3.32193	-3.32193	-3.32193	-3.32193	-3.32193	0	0	0	0	0	0	0	0	0	0	0	0	0	0	0	0	0	0	0	0	144815283	chr8	MIMAT0019737	144815283
hsa-miR-4665-3p	10	10	5.40178	5.63907	5.95168	6.20306	6.02861	5.86607	4.16914	5.51282	4.14296	3.54095	5.29073	5.0875	7.32585	6.03466	5.82597	5.49868	4.32857	5.776	5.43803	4.7994	5.50213	6.04562	0.444203	0.695581	0.521132	0.358596	-1.33834	0.0053485	-1.36452	-1.96652	-0.216745	-0.419975	1.81838	0.527184	0.318499	-0.008794	-1.1789	0.268529	-0.0694485	-0.708073	-0.0053485	0.538147	6007886	chr9	MIMAT0019740	6007886
hsa-miR-4665-5p	0	0	-3.32193	-3.32193	-3.32193	-3.32193	-3.32193	-3.32193	-3.32193	-3.32193	-3.32193	-3.32193	-3.32193	-3.32193	-3.32193	-3.32193	-3.32193	-3.32193	-3.32193	-3.32193	-3.32193	-3.32193	-3.32193	-3.32193	0	0	0	0	0	0	0	0	0	0	0	0	0	0	0	0	0	0	0	0	6007846	chr9	MIMAT0019739	6007846
hsa-miR-4666a-3p	0	0	-3.32193	-3.32193	-3.32193	-3.32193	-3.32193	-3.32193	-3.32193	-3.32193	-3.32193	-3.32193	-3.32193	-3.32193	-3.32193	-3.32193	-3.32193	-3.32193	-3.32193	-3.32193	-3.32193	-3.32193	-3.32193	-3.32193	0	0	0	0	0	0	0	0	0	0	0	0	0	0	0	0	0	0	0	0	228649826	chr1	MIMAT0019742	228649826
hsa-miR-4666a-5p	0	0	-3.32193	-3.32193	-3.32193	-3.32193	-3.32193	-3.32193	-3.32193	-3.32193	-3.32193	-3.32193	-3.32193	-3.32193	-3.32193	-3.32193	-3.32193	-3.32193	-3.32193	-3.32193	-3.32193	-3.32193	-3.32193	-3.32193	0	0	0	0	0	0	0	0	0	0	0	0	0	0	0	0	0	0	0	0	228649787	chr1	MIMAT0019741	228649787
hsa-miR-4666b	0	0	-3.32193	-3.32193	-3.32193	-3.32193	-3.32193	-3.32193	-3.32193	-3.32193	-3.32193	-3.32193	-3.32193	-3.32193	-3.32193	-3.32193	-3.32193	-3.32193	-3.32193	-3.32193	-3.32193	-3.32193	-3.32193	-3.32193	0	0	0	0	0	0	0	0	0	0	0	0	0	0	0	0	0	0	0	0	29592409	chrX	MIMAT0022485	29592409
hsa-miR-4667-3p	0	0	-3.32193	-3.32193	-3.32193	-3.32193	-3.32193	-3.32193	-3.32193	-3.32193	-3.32193	-3.32193	-3.32193	-3.32193	-3.32193	-3.32193	-3.32193	-3.32193	-3.32193	-3.32193	-3.32193	-3.32193	-3.32193	-3.32193	0	0	0	0	0	0	0	0	0	0	0	0	0	0	0	0	0	0	0	0	35608143	chr9	MIMAT0019744	35608143
hsa-miR-4667-5p	0	0	-3.32193	-3.32193	-3.32193	1.51773	2.12188	1.67003	-3.32193	-3.32193	-3.32193	-3.32193	-3.32193	-3.32193	-3.32193	-3.32193	-3.32193	-3.32193	-3.32193	-3.32193	-3.32193	-3.32193	-3.32193	-3.32193	0	4.83966	5.44381	4.99196	0	0	0	0	0	0	0	0	0	0	0	0	0	0	0	0	35608100	chr9	MIMAT0019743	35608100
hsa-miR-4668-3p	0	0	-3.32193	-3.32193	-3.32193	-3.32193	-3.32193	-3.32193	-3.32193	-3.32193	-3.32193	-3.32193	-3.32193	-3.32193	-3.32193	-3.32193	-3.32193	-3.32193	-3.32193	-3.32193	-3.32193	-3.32193	-3.32193	-3.32193	0	0	0	0	0	0	0	0	0	0	0	0	0	0	0	0	0	0	0	0	114694433	chr9	MIMAT0019746	114694433
hsa-miR-4668-5p	0	0	-3.32193	-3.32193	-3.32193	-3.32193	-3.32193	-3.32193	-3.32193	-3.32193	-3.32193	-3.32193	-3.32193	-3.32193	-3.32193	-3.32193	-3.32193	-3.32193	-3.32193	-3.32193	-3.32193	-3.32193	-3.32193	-3.32193	0	0	0	0	0	0	0	0	0	0	0	0	0	0	0	0	0	0	0	0	114694383	chr9	MIMAT0019745	114694383
hsa-miR-4669	10	10	2.14081	2.76903	2.71559	4.24454	4.55545	4.18959	0.960704	2.1163	0.939926	2.15492	0.983809	2.12671	4.27464	3.3705	3.99554	3.7255	2.87819	2.65987	2.6483	2.57846	2.55086	2.62381	0.0615075	1.59046	1.90136	1.53551	-1.69338	-0.53779	-1.71416	-0.499168	-1.67028	-0.527379	1.62055	0.716416	1.34146	1.07142	0.224103	0.00578515	-0.00578515	-0.0756292	-0.103221	-0.0302789	137271303	chr9	MIMAT0019749	137271303
hsa-miR-4670-3p	0	0	-3.32193	-3.32193	-3.32193	-3.32193	-3.32193	-3.32193	-3.32193	-3.32193	-3.32193	-3.32193	-3.32193	-3.32193	-3.32193	-3.32193	-3.32193	-3.32193	-3.32193	-3.32193	-3.32193	-3.32193	-3.32193	-3.32193	0	0	0	0	0	0	0	0	0	0	0	0	0	0	0	0	0	0	0	0	95290333	chr9	MIMAT0019751	95290333
hsa-miR-4670-5p	0	0	-3.32193	-3.32193	-3.32193	-3.32193	-3.32193	-3.32193	-3.32193	-3.32193	-3.32193	-3.32193	-3.32193	-3.32193	-3.32193	-3.32193	-3.32193	-3.32193	-3.32193	-3.32193	-3.32193	-3.32193	-3.32193	-3.32193	0	0	0	0	0	0	0	0	0	0	0	0	0	0	0	0	0	0	0	0	95290294	chr9	MIMAT0019750	95290294
hsa-miR-4671-3p	0	0	-3.32193	-3.32193	-3.32193	-3.32193	-3.32193	-3.32193	-3.32193	-3.32193	-3.32193	-3.32193	-3.32193	-3.32193	-3.32193	-3.32193	-3.32193	-3.32193	-3.32193	-3.32193	-3.32193	-3.32193	-3.32193	-3.32193	0	0	0	0	0	0	0	0	0	0	0	0	0	0	0	0	0	0	0	0	234442262	chr1	MIMAT0019753	234442262
hsa-miR-4671-5p	0	0	-3.32193	-3.32193	-3.32193	-3.32193	-3.32193	-3.32193	-3.32193	-3.32193	-3.32193	-3.32193	-3.32193	-3.32193	-3.32193	-3.32193	-3.32193	-3.32193	-3.32193	-3.32193	-3.32193	-3.32193	-3.32193	-3.32193	0	0	0	0	0	0	0	0	0	0	0	0	0	0	0	0	0	0	0	0	234442228	chr1	MIMAT0019752	234442228
hsa-miR-4672	0	1	-3.32193	-3.32193	2.533	3.45665	3.78429	3.49178	-3.32193	-3.32193	-3.32193	-3.32193	-3.32193	-3.32193	3.20264	3.57087	3.88551	3.62447	-3.32193	-3.32193	-3.32193	-3.32193	-3.32193	-3.32193	5.85493	6.77858	7.10622	6.8137	0	0	0	0	0	0	6.52456	6.89279	7.20744	6.9464	0	0	0	0	0	0	130631764	chr9	MIMAT0019754	130631764
hsa-miR-4673	0	0	-3.32193	-3.32193	-3.32193	-3.32193	-3.32193	-3.32193	-3.32193	-3.32193	-3.32193	-3.32193	-3.32193	-3.32193	-3.32193	-3.32193	-3.32193	-3.32193	-3.32193	-3.32193	-3.32193	-3.32193	-3.32193	-3.32193	0	0	0	0	0	0	0	0	0	0	0	0	0	0	0	0	0	0	0	0	139414042	chr9	MIMAT0019755	139414042
hsa-miR-4674	0	0	-3.32193	-3.32193	-3.32193	-3.32193	-3.32193	-3.32193	-3.32193	-3.32193	-3.32193	-3.32193	-3.32193	-3.32193	-3.32193	-3.32193	-3.32193	-3.32193	-3.32193	-3.32193	-3.32193	-3.32193	-3.32193	-3.32193	0	0	0	0	0	0	0	0	0	0	0	0	0	0	0	0	0	0	0	0	139440702	chr9	MIMAT0019756	139440702
hsa-miR-4675	0	0	-3.32193	-3.32193	-3.32193	-3.32193	-3.32193	-3.32193	-3.32193	-3.32193	-3.32193	-3.32193	-3.32193	-3.32193	-3.32193	-3.32193	-3.32193	-3.32193	-3.32193	-3.32193	-3.32193	-3.32193	-3.32193	-3.32193	0	0	0	0	0	0	0	0	0	0	0	0	0	0	0	0	0	0	0	0	20840951	chr10	MIMAT0019757	20840951
hsa-miR-4676-3p	0	0	-3.32193	-3.32193	-3.32193	-3.32193	-3.32193	-3.32193	-3.32193	-3.32193	-3.32193	-3.32193	-3.32193	-3.32193	-3.32193	-3.32193	-3.32193	-3.32193	-3.32193	-3.32193	-3.32193	-3.32193	-3.32193	-3.32193	0	0	0	0	0	0	0	0	0	0	0	0	0	0	0	0	0	0	0	0	74480837	chr10	MIMAT0019759	74480837
hsa-miR-4676-5p	0	0	-3.32193	-3.32193	-3.32193	-3.32193	-3.32193	-3.32193	-3.32193	-3.32193	-3.32193	-3.32193	-3.32193	-3.32193	-3.32193	-3.32193	-3.32193	-3.32193	-3.32193	-3.32193	-3.32193	-3.32193	-3.32193	-3.32193	0	0	0	0	0	0	0	0	0	0	0	0	0	0	0	0	0	0	0	0	74480801	chr10	MIMAT0019758	74480801
hsa-miR-4677-3p	0	0	-3.32193	-3.32193	-3.32193	-3.32193	-3.32193	-3.32193	-3.32193	-3.32193	-3.32193	-3.32193	-3.32193	-3.32193	-3.32193	-3.32193	-3.32193	-3.32193	-3.32193	-3.32193	-3.32193	-3.32193	-3.32193	-3.32193	0	0	0	0	0	0	0	0	0	0	0	0	0	0	0	0	0	0	0	0	243509531	chr1	MIMAT0019761	243509531
hsa-miR-4677-5p	0	0	-3.32193	-3.32193	-3.32193	-3.32193	-3.32193	-3.32193	-3.32193	-3.32193	-3.32193	-3.32193	-3.32193	-3.32193	-3.32193	-3.32193	-3.32193	-3.32193	-3.32193	-3.32193	-3.32193	-3.32193	-3.32193	-3.32193	0	0	0	0	0	0	0	0	0	0	0	0	0	0	0	0	0	0	0	0	243509496	chr1	MIMAT0019760	243509496
hsa-miR-4678	0	0	-3.32193	-3.32193	-3.32193	-3.32193	-3.32193	-3.32193	-3.32193	-3.32193	-3.32193	-3.32193	-3.32193	-3.32193	-3.32193	-3.32193	-3.32193	-3.32193	-3.32193	-3.32193	-3.32193	-3.32193	-3.32193	-3.32193	0	0	0	0	0	0	0	0	0	0	0	0	0	0	0	0	0	0	0	0	89263650	chr10	MIMAT0019762	89263650
hsa-miR-4679	0	0	-3.32193	-3.32193	-3.32193	-3.32193	-3.32193	-3.32193	-3.32193	-3.32193	-3.32193	-3.32193	-3.32193	-3.32193	-3.32193	-3.32193	-3.32193	-3.32193	-3.32193	-3.32193	-3.32193	-3.32193	-3.32193	-3.32193	0	0	0	0	0	0	0	0	0	0	0	0	0	0	0	0	0	0	0	0	90823103	chr10	MIMAT0019763	90823103
hsa-miR-4680-3p	0	0	-3.32193	-3.32193	-3.32193	-3.32193	-3.32193	-3.32193	-3.32193	-3.32193	-3.32193	-3.32193	-3.32193	-3.32193	-3.32193	-3.32193	-3.32193	-3.32193	-3.32193	-3.32193	-3.32193	-3.32193	-3.32193	-3.32193	0	0	0	0	0	0	0	0	0	0	0	0	0	0	0	0	0	0	0	0	112657890	chr10	MIMAT0019765	112657890
hsa-miR-4680-5p	0	0	-3.32193	-3.32193	-3.32193	-3.32193	-3.32193	-3.32193	-3.32193	-3.32193	-3.32193	-3.32193	-3.32193	-3.32193	-3.32193	-3.32193	-3.32193	-3.32193	-3.32193	-3.32193	-3.32193	-3.32193	-3.32193	-3.32193	0	0	0	0	0	0	0	0	0	0	0	0	0	0	0	0	0	0	0	0	112657857	chr10	MIMAT0019764	112657857
hsa-miR-4681	0	0	-3.32193	-3.32193	-3.32193	-3.32193	-3.32193	-3.32193	-3.32193	-3.32193	-3.32193	-3.32193	-3.32193	-3.32193	-3.32193	-3.32193	-3.32193	-3.32193	-3.32193	-3.32193	-3.32193	-3.32193	-3.32193	-3.32193	0	0	0	0	0	0	0	0	0	0	0	0	0	0	0	0	0	0	0	0	121137492	chr10	MIMAT0019766	121137492
hsa-miR-4682	0	0	-3.32193	-3.32193	-3.32193	-3.32193	-3.32193	-3.32193	-3.32193	-3.32193	-3.32193	-3.32193	-3.32193	-3.32193	-3.32193	-3.32193	-3.32193	-3.32193	-3.32193	-3.32193	-3.32193	-3.32193	-3.32193	-3.32193	0	0	0	0	0	0	0	0	0	0	0	0	0	0	0	0	0	0	0	0	121718043	chr10	MIMAT0019767	121718043
hsa-miR-4683	0	0	-3.32193	-3.32193	-3.32193	-3.32193	-3.32193	-3.32193	-3.32193	-3.32193	-3.32193	-3.32193	-3.32193	-3.32193	-3.32193	-3.32193	-3.32193	-3.32193	-3.32193	-3.32193	-3.32193	-3.32193	-3.32193	-3.32193	0	0	0	0	0	0	0	0	0	0	0	0	0	0	0	0	0	0	0	0	35930171	chr10	MIMAT0019768	35930171
hsa-miR-4684-3p	0	0	-3.32193	-3.32193	-3.32193	-3.32193	-3.32193	-3.32193	-3.32193	-3.32193	-3.32193	-3.32193	-3.32193	-3.32193	-3.32193	-3.32193	-3.32193	-3.32193	-3.32193	-3.32193	-3.32193	-3.32193	-3.32193	-3.32193	0	0	0	0	0	0	0	0	0	0	0	0	0	0	0	0	0	0	0	0	23046068	chr1	MIMAT0019770	23046068
hsa-miR-4684-5p	0	0	-3.32193	-3.32193	-3.32193	-3.32193	-3.32193	-3.32193	-3.32193	-3.32193	-3.32193	-3.32193	-3.32193	-3.32193	-3.32193	-3.32193	-3.32193	-3.32193	-3.32193	-3.32193	-3.32193	-3.32193	-3.32193	-3.32193	0	0	0	0	0	0	0	0	0	0	0	0	0	0	0	0	0	0	0	0	23046027	chr1	MIMAT0019769	23046027
hsa-miR-4685-3p	0	0	-3.32193	-3.32193	-3.32193	-3.32193	-3.32193	-3.32193	-3.32193	-3.32193	-3.32193	-3.32193	-3.32193	-3.32193	-3.32193	-3.32193	-3.32193	-3.32193	-3.32193	-3.32193	-3.32193	-3.32193	-3.32193	-3.32193	0	0	0	0	0	0	0	0	0	0	0	0	0	0	0	0	0	0	0	0	100191117	chr10	MIMAT0019772	100191117
hsa-miR-4685-5p	0	0	-3.32193	-3.32193	-3.32193	-3.32193	-3.32193	-3.32193	-3.32193	-3.32193	-3.32193	-3.32193	-3.32193	-3.32193	-3.32193	-3.32193	-3.32193	-3.32193	-3.32193	-3.32193	-3.32193	-3.32193	-3.32193	-3.32193	0	0	0	0	0	0	0	0	0	0	0	0	0	0	0	0	0	0	0	0	100191077	chr10	MIMAT0019771	100191077
hsa-miR-4686	0	0	-3.32193	-3.32193	-3.32193	-3.32193	-3.32193	-3.32193	-3.32193	-3.32193	-3.32193	-3.32193	-3.32193	-3.32193	-3.32193	-3.32193	-3.32193	-3.32193	-3.32193	-3.32193	-3.32193	-3.32193	-3.32193	-3.32193	0	0	0	0	0	0	0	0	0	0	0	0	0	0	0	0	0	0	0	0	2194310	chr11	MIMAT0019773	2194310
hsa-miR-4687-3p	10	10	6.0279	7.30346	6.73322	7.83636	8.25336	7.45041	5.44909	6.21709	5.30731	5.00364	5.83156	5.83871	8.52671	7.67028	8.38071	7.39134	6.80172	6.8864	7.30756	6.53222	6.98605	7.29935	-0.203011	0.900129	1.31713	0.514184	-1.48714	-0.719138	-1.62892	-1.93258	-1.10467	-1.09752	1.59048	0.734051	1.44449	0.455114	-0.134504	-0.049823	0.371336	-0.404007	0.049823	0.363121	3877352	chr11	MIMAT0019775	3877352
hsa-miR-4687-5p	0	0	-3.32193	-3.32193	-3.32193	-3.32193	-3.32193	-3.32193	-3.32193	-3.32193	-3.32193	-3.32193	-3.32193	-3.32193	-3.32193	-3.32193	-3.32193	-3.32193	-3.32193	-3.32193	-3.32193	-3.32193	-3.32193	-3.32193	0	0	0	0	0	0	0	0	0	0	0	0	0	0	0	0	0	0	0	0	3877312	chr11	MIMAT0019774	3877312
hsa-miR-4688	0	0	-3.32193	-3.32193	-3.32193	-3.32193	1.19881	-3.32193	-3.32193	-3.32193	-3.32193	-3.32193	-3.32193	-3.32193	-3.32193	-3.32193	-3.32193	-3.32193	-3.32193	-3.32193	-3.32193	-3.32193	-3.32193	-3.32193	0	0	4.52074	0	0	0	0	0	0	0	0	0	0	0	0	0	0	0	0	0	46398015	chr11	MIMAT0019777	46398015
hsa-miR-4689	9	10	2.88394	3.26049	3.33418	4.45528	4.3191	3.51999	1.51351	2.78947	1.62932	-3.32193	2.22391	2.9784	4.66782	3.48635	3.87719	3.3283	2.72978	3.13424	3.49384	2.82314	3.02774	3.19269	0.17071	1.29182	1.15564	0.356527	-1.64996	-0.373993	-1.53415	-6.48539	-0.939558	-0.185065	1.50435	0.322888	0.713723	0.164832	-0.433687	-0.0292253	0.330371	-0.340326	-0.135728	0.0292253	5922762	chr1	MIMAT0019778	5922762
hsa-miR-4690-3p	0	0	-3.32193	-3.32193	-3.32193	-3.32193	-3.32193	-3.32193	-3.32193	-3.32193	-3.32193	-3.32193	-3.32193	-3.32193	-3.32193	-3.32193	-3.32193	-3.32193	-3.32193	-3.32193	-3.32193	-3.32193	-3.32193	-3.32193	0	0	0	0	0	0	0	0	0	0	0	0	0	0	0	0	0	0	0	0	65403827	chr11	MIMAT0019780	65403827
hsa-miR-4690-5p	0	0	-3.32193	-3.32193	-3.32193	1.3339	2.54295	-3.32193	-3.32193	-3.32193	-3.32193	-3.32193	-3.32193	-3.32193	-3.32193	-3.32193	-3.32193	-3.32193	-3.32193	-3.32193	-3.32193	-3.32193	-3.32193	-3.32193	0	4.65583	5.86488	0	0	0	0	0	0	0	0	0	0	0	0	0	0	0	0	0	65403789	chr11	MIMAT0019779	65403789
hsa-miR-4691-3p	0	0	-3.32193	-3.32193	-3.32193	-3.32193	-3.32193	-3.32193	-3.32193	-3.32193	-3.32193	-3.32193	-3.32193	-3.32193	-3.32193	-3.32193	-3.32193	-3.32193	-3.32193	-3.32193	-3.32193	-3.32193	-3.32193	-3.32193	0	0	0	0	0	0	0	0	0	0	0	0	0	0	0	0	0	0	0	0	67801424	chr11	MIMAT0019782	67801424
hsa-miR-4691-5p	0	0	-3.32193	-3.32193	-3.32193	-3.32193	-3.32193	-3.32193	-3.32193	-3.32193	-3.32193	-3.32193	-3.32193	-3.32193	-3.32193	-3.32193	-3.32193	-3.32193	-3.32193	-3.32193	-3.32193	-3.32193	-3.32193	-3.32193	0	0	0	0	0	0	0	0	0	0	0	0	0	0	0	0	0	0	0	0	67801387	chr11	MIMAT0019781	67801387
hsa-miR-4692	0	0	-3.32193	-3.32193	-3.32193	-3.32193	-3.32193	-3.32193	-3.32193	-3.32193	-3.32193	-3.32193	-3.32193	-3.32193	-3.32193	-3.32193	-3.32193	-3.32193	-3.32193	-3.32193	-3.32193	-3.32193	-3.32193	-3.32193	0	0	0	0	0	0	0	0	0	0	0	0	0	0	0	0	0	0	0	0	72494616	chr11	MIMAT0019783	72494616
hsa-miR-4693-3p	0	0	-3.32193	-3.32193	-3.32193	-3.32193	-3.32193	-3.32193	-3.32193	-3.32193	-3.32193	-3.32193	-3.32193	-3.32193	-3.32193	-3.32193	-3.32193	-3.32193	-3.32193	-3.32193	-3.32193	-3.32193	-3.32193	-3.32193	0	0	0	0	0	0	0	0	0	0	0	0	0	0	0	0	0	0	0	0	103720683	chr11	MIMAT0019785	103720683
hsa-miR-4693-5p	0	0	-3.32193	-3.32193	-3.32193	-3.32193	-3.32193	-3.32193	-3.32193	-3.32193	-3.32193	-3.32193	-3.32193	-3.32193	-3.32193	-3.32193	-3.32193	-3.32193	-3.32193	-3.32193	-3.32193	-3.32193	-3.32193	-3.32193	0	0	0	0	0	0	0	0	0	0	0	0	0	0	0	0	0	0	0	0	103720649	chr11	MIMAT0019784	103720649
hsa-miR-4694-3p	0	0	-3.32193	-3.32193	-3.32193	-3.32193	-3.32193	-3.32193	-3.32193	-3.32193	-3.32193	-3.32193	-3.32193	-3.32193	-3.32193	-3.32193	-3.32193	-3.32193	-3.32193	-3.32193	-3.32193	-3.32193	-3.32193	-3.32193	0	0	0	0	0	0	0	0	0	0	0	0	0	0	0	0	0	0	0	0	19781620	chr11	MIMAT0019787	19781620
hsa-miR-4694-5p	0	0	-3.32193	-3.32193	-3.32193	-3.32193	-3.32193	-3.32193	-3.32193	-3.32193	-3.32193	-3.32193	-3.32193	-3.32193	-3.32193	-3.32193	-3.32193	-3.32193	-3.32193	-3.32193	-3.32193	-3.32193	-3.32193	-3.32193	0	0	0	0	0	0	0	0	0	0	0	0	0	0	0	0	0	0	0	0	19781580	chr11	MIMAT0019786	19781580
hsa-miR-4695-3p	0	0	-3.32193	-3.32193	-3.32193	-3.32193	-3.32193	-3.32193	-3.32193	-3.32193	-3.32193	-3.32193	-3.32193	-3.32193	-3.32193	-3.32193	-3.32193	-3.32193	-3.32193	-3.32193	-3.32193	-3.32193	-3.32193	-3.32193	0	0	0	0	0	0	0	0	0	0	0	0	0	0	0	0	0	0	0	0	19209767	chr1	MIMAT0019789	19209767
hsa-miR-4695-5p	0	0	-3.32193	-3.32193	-3.32193	2.57221	3.21451	2.85126	-3.32193	-3.32193	-3.32193	-3.32193	-3.32193	-3.32193	2.64908	1.96705	2.45029	2.40967	-3.32193	-3.32193	-3.32193	-3.32193	-3.32193	-3.32193	0	5.89413	6.53644	6.17318	0	0	0	0	0	0	5.97101	5.28897	5.77222	5.7316	0	0	0	0	0	0	19209721	chr1	MIMAT0019788	19209721
hsa-miR-4696	0	0	-3.32193	-3.32193	-3.32193	-3.32193	-3.32193	-3.32193	-3.32193	-3.32193	-3.32193	-3.32193	-3.32193	-3.32193	-3.32193	-3.32193	-3.32193	-3.32193	-3.32193	-3.32193	-3.32193	-3.32193	-3.32193	-3.32193	0	0	0	0	0	0	0	0	0	0	0	0	0	0	0	0	0	0	0	0	74431343	chr11	MIMAT0019790	74431343
hsa-miR-4697-3p	0	0	-3.32193	-3.32193	-3.32193	-3.32193	-3.32193	-3.32193	-3.32193	-3.32193	-3.32193	-3.32193	-3.32193	-3.32193	-3.32193	-3.32193	-3.32193	-3.32193	-3.32193	-3.32193	-3.32193	-3.32193	-3.32193	-3.32193	0	0	0	0	0	0	0	0	0	0	0	0	0	0	0	0	0	0	0	0	133768474	chr11	MIMAT0019792	133768474
hsa-miR-4697-5p	1	2	-3.32193	-3.32193	-3.32193	-3.32193	-3.32193	-3.32193	-3.32193	-3.32193	-3.32193	1.1663	-3.32193	-3.32193	1.96344	2.0119	1.53817	-3.32193	1.41436	-3.32193	-3.32193	-3.32193	-3.32193	-3.32193	0	0	0	0	0	0	0	4.48823	0	0	5.28537	5.33383	4.8601	0	4.73629	0	0	0	0	0	133768429	chr11	MIMAT0019791	133768429
hsa-miR-4698	0	0	-3.32193	-3.32193	-3.32193	-3.32193	-3.32193	-3.32193	-3.32193	-3.32193	-3.32193	-3.32193	-3.32193	-3.32193	-3.32193	-3.32193	-3.32193	-3.32193	-3.32193	-3.32193	-3.32193	-3.32193	-3.32193	-3.32193	0	0	0	0	0	0	0	0	0	0	0	0	0	0	0	0	0	0	0	0	47581651	chr12	MIMAT0019793	47581651
hsa-miR-4699-3p	0	0	-3.32193	-3.32193	-3.32193	-3.32193	-3.32193	-3.32193	-3.32193	-3.32193	-3.32193	-3.32193	-3.32193	-3.32193	-3.32193	-3.32193	-3.32193	-3.32193	-3.32193	-3.32193	-3.32193	-3.32193	-3.32193	-3.32193	0	0	0	0	0	0	0	0	0	0	0	0	0	0	0	0	0	0	0	0	81552218	chr12	MIMAT0019795	81552218
hsa-miR-4699-5p	0	0	-3.32193	-3.32193	-3.32193	-3.32193	-3.32193	-3.32193	-3.32193	-3.32193	-3.32193	-3.32193	-3.32193	-3.32193	-3.32193	-3.32193	-3.32193	-3.32193	-3.32193	-3.32193	-3.32193	-3.32193	-3.32193	-3.32193	0	0	0	0	0	0	0	0	0	0	0	0	0	0	0	0	0	0	0	0	81552181	chr12	MIMAT0019794	81552181
hsa-miR-4700-3p	0	0	-3.32193	-3.32193	-3.32193	-3.32193	-3.32193	-3.32193	-3.32193	-3.32193	-3.32193	-3.32193	-3.32193	-3.32193	-3.32193	-3.32193	-3.32193	-3.32193	-3.32193	-3.32193	-3.32193	-3.32193	-3.32193	-3.32193	0	0	0	0	0	0	0	0	0	0	0	0	0	0	0	0	0	0	0	0	121161049	chr12	MIMAT0019797	121161049
hsa-miR-4700-5p	0	0	-3.32193	-3.32193	-3.32193	-3.32193	-3.32193	-3.32193	-3.32193	-3.32193	-3.32193	-3.32193	-3.32193	-3.32193	-3.32193	-3.32193	-3.32193	-3.32193	-3.32193	-3.32193	-3.32193	-3.32193	-3.32193	-3.32193	0	0	0	0	0	0	0	0	0	0	0	0	0	0	0	0	0	0	0	0	121161011	chr12	MIMAT0019796	121161011
hsa-miR-4701-3p	0	0	-3.32193	-3.32193	-3.32193	1.28029	2.4968	-3.32193	-3.32193	-3.32193	-3.32193	-3.32193	-3.32193	-3.32193	1.58648	-3.32193	-3.32193	1.17555	-3.32193	-3.32193	-3.32193	-3.32193	-3.32193	-3.32193	0	4.60222	5.81873	0	0	0	0	0	0	0	4.9084	0	0	4.49748	0	0	0	0	0	0	49165815	chr12	MIMAT0019799	49165815
hsa-miR-4701-5p	0	0	-3.32193	-3.32193	-3.32193	-3.32193	-3.32193	-3.32193	-3.32193	-3.32193	-3.32193	-3.32193	-3.32193	-3.32193	-3.32193	-3.32193	-3.32193	-3.32193	-3.32193	-3.32193	-3.32193	-3.32193	-3.32193	-3.32193	0	0	0	0	0	0	0	0	0	0	0	0	0	0	0	0	0	0	0	0	49165781	chr12	MIMAT0019798	49165781
hsa-miR-4703-3p	0	0	-3.32193	-3.32193	-3.32193	-3.32193	-3.32193	-3.32193	-3.32193	-3.32193	-3.32193	-3.32193	-3.32193	-3.32193	-3.32193	-3.32193	-3.32193	-3.32193	-3.32193	-3.32193	-3.32193	-3.32193	-3.32193	-3.32193	0	0	0	0	0	0	0	0	0	0	0	0	0	0	0	0	0	0	0	0	52126777	chr13	MIMAT0019802	52126777
hsa-miR-4703-5p	0	0	-3.32193	-3.32193	-3.32193	-3.32193	-3.32193	-3.32193	-3.32193	-3.32193	-3.32193	-3.32193	-3.32193	-3.32193	-3.32193	-3.32193	-3.32193	-3.32193	-3.32193	-3.32193	-3.32193	-3.32193	-3.32193	-3.32193	0	0	0	0	0	0	0	0	0	0	0	0	0	0	0	0	0	0	0	0	52126736	chr13	MIMAT0019801	52126736
hsa-miR-4704-3p	0	0	-3.32193	-3.32193	-3.32193	-3.32193	-3.32193	-3.32193	-3.32193	-3.32193	-3.32193	-3.32193	-3.32193	-3.32193	-3.32193	-3.32193	-3.32193	-3.32193	-3.32193	-3.32193	-3.32193	-3.32193	-3.32193	-3.32193	0	0	0	0	0	0	0	0	0	0	0	0	0	0	0	0	0	0	0	0	66792430	chr13	MIMAT0019804	66792430
hsa-miR-4704-5p	0	0	-3.32193	-3.32193	-3.32193	-3.32193	-3.32193	-3.32193	-3.32193	-3.32193	-3.32193	-3.32193	-3.32193	-3.32193	-3.32193	-3.32193	-3.32193	-3.32193	-3.32193	-3.32193	-3.32193	-3.32193	-3.32193	-3.32193	0	0	0	0	0	0	0	0	0	0	0	0	0	0	0	0	0	0	0	0	66792396	chr13	MIMAT0019803	66792396
hsa-miR-4705	0	0	-3.32193	-3.32193	-3.32193	-3.32193	-3.32193	-3.32193	-3.32193	-3.32193	-3.32193	-3.32193	-3.32193	-3.32193	-3.32193	-3.32193	-3.32193	-3.32193	-3.32193	-3.32193	-3.32193	-3.32193	-3.32193	-3.32193	0	0	0	0	0	0	0	0	0	0	0	0	0	0	0	0	0	0	0	0	102698314	chr13	MIMAT0019805	102698314
hsa-miR-4706	0	0	-3.32193	-3.32193	-3.32193	-3.32193	-3.32193	-3.32193	-3.32193	-3.32193	-3.32193	-3.32193	-3.32193	-3.32193	-3.32193	-3.32193	-3.32193	-3.32193	-3.32193	-3.32193	-3.32193	-3.32193	-3.32193	-3.32193	0	0	0	0	0	0	0	0	0	0	0	0	0	0	0	0	0	0	0	0	65511427	chr14	MIMAT0019806	65511427
hsa-miR-4707-3p	0	0	-3.32193	-3.32193	-3.32193	-3.32193	-3.32193	-3.32193	-3.32193	-3.32193	-3.32193	-3.32193	-3.32193	-3.32193	-3.32193	-3.32193	-3.32193	-3.32193	-3.32193	-3.32193	-3.32193	-3.32193	-3.32193	-3.32193	0	0	0	0	0	0	0	0	0	0	0	0	0	0	0	0	0	0	0	0	23426231	chr14	MIMAT0019808	23426231
hsa-miR-4707-5p	0	0	-3.32193	-3.32193	-3.32193	-3.32193	1.57367	-3.32193	-3.32193	-3.32193	-3.32193	-3.32193	-3.32193	-3.32193	1.91998	-3.32193	-3.32193	1.39973	-3.32193	-3.32193	-3.32193	-3.32193	-3.32193	0.906136	0	0	4.8956	0	0	0	0	0	0	0	5.2419	0	0	4.72166	0	0	0	0	0	4.22806	23426190	chr14	MIMAT0019807	23426190
hsa-miR-4708-3p	0	0	-3.32193	-3.32193	-3.32193	-3.32193	-3.32193	-3.32193	-3.32193	-3.32193	-3.32193	-3.32193	-3.32193	-3.32193	-3.32193	-3.32193	-3.32193	-3.32193	-3.32193	-3.32193	-3.32193	-3.32193	-3.32193	-3.32193	0	0	0	0	0	0	0	0	0	0	0	0	0	0	0	0	0	0	0	0	65801895	chr14	MIMAT0019810	65801895
hsa-miR-4708-5p	0	0	-3.32193	-3.32193	-3.32193	-3.32193	-3.32193	-3.32193	-3.32193	-3.32193	-3.32193	-3.32193	-3.32193	-3.32193	-3.32193	-3.32193	-3.32193	-3.32193	-3.32193	-3.32193	-3.32193	-3.32193	-3.32193	-3.32193	0	0	0	0	0	0	0	0	0	0	0	0	0	0	0	0	0	0	0	0	65801863	chr14	MIMAT0019809	65801863
hsa-miR-4709-3p	0	0	-3.32193	-3.32193	-3.32193	-3.32193	-3.32193	-3.32193	-3.32193	-3.32193	-3.32193	-3.32193	-3.32193	-3.32193	-3.32193	-3.32193	-3.32193	-3.32193	-3.32193	-3.32193	-3.32193	-3.32193	-3.32193	-3.32193	0	0	0	0	0	0	0	0	0	0	0	0	0	0	0	0	0	0	0	0	74946905	chr14	MIMAT0019812	74946905
hsa-miR-4709-5p	0	0	-3.32193	-3.32193	-3.32193	-3.32193	-3.32193	-3.32193	-3.32193	-3.32193	-3.32193	-3.32193	-3.32193	-3.32193	-3.32193	-3.32193	-3.32193	-3.32193	-3.32193	-3.32193	-3.32193	-3.32193	-3.32193	-3.32193	0	0	0	0	0	0	0	0	0	0	0	0	0	0	0	0	0	0	0	0	74946865	chr14	MIMAT0019811	74946865
hsa-miR-4710	0	0	-3.32193	-3.32193	-3.32193	-3.32193	-3.32193	-3.32193	-3.32193	-3.32193	-3.32193	-3.32193	-3.32193	-3.32193	-3.32193	-3.32193	-3.32193	-3.32193	-3.32193	-3.32193	-3.32193	-3.32193	-3.32193	-3.32193	0	0	0	0	0	0	0	0	0	0	0	0	0	0	0	0	0	0	0	0	105144057	chr14	MIMAT0019815	105144057
hsa-miR-4711-3p	0	0	-3.32193	-3.32193	-3.32193	-3.32193	-3.32193	-3.32193	-3.32193	-3.32193	-3.32193	-3.32193	-3.32193	-3.32193	-3.32193	-3.32193	-3.32193	-3.32193	-3.32193	-3.32193	-3.32193	-3.32193	-3.32193	-3.32193	0	0	0	0	0	0	0	0	0	0	0	0	0	0	0	0	0	0	0	0	60198960	chr1	MIMAT0019817	60198960
hsa-miR-4711-5p	0	0	-3.32193	-3.32193	-3.32193	-3.32193	-3.32193	-3.32193	-3.32193	-3.32193	-3.32193	-3.32193	-3.32193	-3.32193	-3.32193	-3.32193	-3.32193	-3.32193	-3.32193	-3.32193	-3.32193	-3.32193	-3.32193	-3.32193	0	0	0	0	0	0	0	0	0	0	0	0	0	0	0	0	0	0	0	0	60198926	chr1	MIMAT0019816	60198926
hsa-miR-4712-3p	0	0	-3.32193	-3.32193	-3.32193	-3.32193	-3.32193	-3.32193	-3.32193	-3.32193	-3.32193	-3.32193	-3.32193	-3.32193	-3.32193	-3.32193	-3.32193	-3.32193	-3.32193	-3.32193	-3.32193	-3.32193	-3.32193	-3.32193	0	0	0	0	0	0	0	0	0	0	0	0	0	0	0	0	0	0	0	0	50652585	chr15	MIMAT0019819	50652585
hsa-miR-4712-5p	0	0	-3.32193	-3.32193	-3.32193	-3.32193	-3.32193	-3.32193	-3.32193	-3.32193	-3.32193	-3.32193	-3.32193	-3.32193	-3.32193	-3.32193	-3.32193	-3.32193	-3.32193	-3.32193	-3.32193	-3.32193	-3.32193	-3.32193	0	0	0	0	0	0	0	0	0	0	0	0	0	0	0	0	0	0	0	0	50652539	chr15	MIMAT0019818	50652539
hsa-miR-4713-3p	10	10	3.83419	3.78738	4.25814	4.80503	4.98433	4.88678	3.72114	3.79268	3.17692	3.60887	3.71951	3.8757	4.63501	3.87852	4.42706	4.78851	3.39033	3.74459	3.51422	3.7448	3.34162	3.82996	0.446825	0.993714	1.17301	1.07546	-0.0901778	-0.0186403	-0.634399	-0.202451	-0.09181	0.0643809	0.823686	0.0672009	0.615737	0.977188	-0.420987	-0.0667279	-0.297099	-0.0665181	-0.469703	0.0186404	51534437	chr15	MIMAT0019821	51534437
hsa-miR-4713-5p	0	0	-3.32193	-3.32193	-3.32193	-3.32193	-3.32193	-3.32193	-3.32193	-3.32193	-3.32193	-3.32193	-3.32193	-3.32193	-3.32193	-3.32193	-3.32193	-3.32193	-3.32193	-3.32193	-3.32193	-3.32193	-3.32193	-3.32193	0	0	0	0	0	0	0	0	0	0	0	0	0	0	0	0	0	0	0	0	51534405	chr15	MIMAT0019820	51534405
hsa-miR-4714-3p	0	0	-3.32193	-3.32193	-3.32193	-3.32193	-3.32193	-3.32193	-3.32193	-3.32193	-3.32193	-3.32193	-3.32193	-3.32193	-3.32193	-3.32193	-3.32193	-3.32193	-3.32193	-3.32193	-3.32193	-3.32193	-3.32193	-3.32193	0	0	0	0	0	0	0	0	0	0	0	0	0	0	0	0	0	0	0	0	99327708	chr15	MIMAT0019823	99327708
hsa-miR-4714-5p	0	0	-3.32193	-3.32193	-3.32193	-3.32193	-3.32193	-3.32193	-3.32193	-3.32193	-3.32193	-3.32193	-3.32193	-3.32193	-3.32193	-3.32193	-3.32193	-3.32193	-3.32193	-3.32193	-3.32193	-3.32193	-3.32193	-3.32193	0	0	0	0	0	0	0	0	0	0	0	0	0	0	0	0	0	0	0	0	99327670	chr15	MIMAT0019822	99327670
hsa-miR-4715-3p	0	0	-3.32193	-3.32193	-3.32193	-3.32193	-3.32193	-3.32193	-3.32193	-3.32193	-3.32193	-3.32193	-3.32193	-3.32193	-3.32193	-3.32193	-3.32193	-3.32193	-3.32193	-3.32193	-3.32193	-3.32193	-3.32193	-3.32193	0	0	0	0	0	0	0	0	0	0	0	0	0	0	0	0	0	0	0	0	26093961	chr15	MIMAT0019825	26093961
hsa-miR-4715-5p	0	0	-3.32193	-3.32193	-3.32193	-3.32193	-3.32193	-3.32193	-3.32193	-3.32193	-3.32193	-3.32193	-3.32193	-3.32193	-3.32193	-3.32193	-3.32193	-3.32193	-3.32193	-3.32193	-3.32193	-3.32193	-3.32193	-3.32193	0	0	0	0	0	0	0	0	0	0	0	0	0	0	0	0	0	0	0	0	26093924	chr15	MIMAT0019824	26093924
hsa-miR-4716-3p	3	2	1.12415	-0.562036	2.57027	3.1137	3.51898	3.26019	-3.32193	-3.32193	-3.32193	-3.32193	1.13306	1.11525	3.03859	2.19786	2.89686	3.16115	-3.32193	-3.32193	-3.32193	-3.32193	-3.32193	2.23304	1.44611	1.98955	2.39483	2.13604	-4.44608	-4.44608	-4.44608	-4.44608	0.0089053	-0.0089053	1.91443	1.0737	1.77271	2.037	-4.44608	-4.44608	-4.44608	-4.44608	-4.44608	1.10889	49461341	chr15	MIMAT0019827	49461341
hsa-miR-4716-5p	0	0	-3.32193	-3.32193	-3.32193	-3.32193	-3.32193	-3.32193	-3.32193	-3.32193	-3.32193	-3.32193	-3.32193	-3.32193	-3.32193	-3.32193	-3.32193	-3.32193	-3.32193	-3.32193	-3.32193	-3.32193	-3.32193	-3.32193	0	0	0	0	0	0	0	0	0	0	0	0	0	0	0	0	0	0	0	0	49461299	chr15	MIMAT0019826	49461299
hsa-miR-4717-3p	0	0	-3.32193	-3.32193	-3.32193	-3.32193	-3.32193	-3.32193	-3.32193	-3.32193	-3.32193	-3.32193	-3.32193	-3.32193	-3.32193	-3.32193	-3.32193	-3.32193	-3.32193	-3.32193	-3.32193	-3.32193	-3.32193	-3.32193	0	0	0	0	0	0	0	0	0	0	0	0	0	0	0	0	0	0	0	0	2324670	chr16	MIMAT0019830	2324670
hsa-miR-4717-5p	0	0	-3.32193	-3.32193	-3.32193	-3.32193	-3.32193	-3.32193	-3.32193	-3.32193	-3.32193	-3.32193	-3.32193	-3.32193	-3.32193	-3.32193	-3.32193	-3.32193	-3.32193	-3.32193	-3.32193	-3.32193	-3.32193	-3.32193	0	0	0	0	0	0	0	0	0	0	0	0	0	0	0	0	0	0	0	0	2324638	chr16	MIMAT0019829	2324638
hsa-miR-4718	0	0	-3.32193	-3.32193	-3.32193	-3.32193	-3.32193	-3.32193	-3.32193	-3.32193	-3.32193	-3.32193	-3.32193	-3.32193	-3.32193	-3.32193	-3.32193	-3.32193	-3.32193	-3.32193	-3.32193	-3.32193	-3.32193	-3.32193	0	0	0	0	0	0	0	0	0	0	0	0	0	0	0	0	0	0	0	0	12814183	chr16	MIMAT0019831	12814183
hsa-miR-4719	0	0	-3.32193	-3.32193	-3.32193	-3.32193	-3.32193	-3.32193	-3.32193	-3.32193	-3.32193	-3.32193	-3.32193	-3.32193	-3.32193	-3.32193	-3.32193	-3.32193	-3.32193	-3.32193	-3.32193	-3.32193	-3.32193	-3.32193	0	0	0	0	0	0	0	0	0	0	0	0	0	0	0	0	0	0	0	0	76902887	chr16	MIMAT0019832	76902887
hsa-miR-4720-3p	0	0	-3.32193	-3.32193	-3.32193	-3.32193	-3.32193	-3.32193	-3.32193	-3.32193	-3.32193	-3.32193	-3.32193	-3.32193	-3.32193	-3.32193	-3.32193	-3.32193	-3.32193	-3.32193	-3.32193	-3.32193	-3.32193	-3.32193	0	0	0	0	0	0	0	0	0	0	0	0	0	0	0	0	0	0	0	0	81418670	chr16	MIMAT0019834	81418670
[truncated: 755 more rows]

## Sheet: normalized log2 data
Normalized log2 miRNAs data before and after batch correction showing regulated miRNAs with the standard selection criteria
[truncated: 2,008 more rows]

[truncated: 3 more sheets: normalized log2 data bc, expressed 1LU, all regulated]
