# Supplementary material for: New miRNA Signature Heralds Human NK Cell Subsets at Different Maturation Steps: Involvement of miR-146a-5p in the Regulation of KIR Expression
Source: Front Immunol. 2018 Oct 15;9:2360. doi: 10.3389/fimmu.2018.02360 (PMC6196268; doi:10.3389/fimmu.2018.02360)
Supplement: Supplementary file 3 [file Data_Sheet_3.ZIP › Supplementary File 3/Supplementary File 3 Common and specific KEGG Pathways.xlsx]

## Sheet: Common KEGG Pathways
Common and specific KEGG Pathways
COMMON KEGG PATHWAYS	Enrichment AdjP-VALUE DIM	Enrichment AdjP-VALUE BRIGHT
Metabolic pathways	1.61e-236	3.32e-286
Pathways in cancer	9.09e-93	6.55e-105
Endocytosis	1.19e-61	2.16e-63
MAPK signaling pathway	1.5e-57	1.48e-70
Cytokine-cytokine receptor interaction	1.56e-57	1.86e-73
Focal adhesion	3.1e-53	2e-61
Calcium signaling pathway	4.45e-51	4.47e-50
Regulation of actin cytoskeleton	8.44e-50	3.15e-56
Wnt signaling pathway	6.79e-48	2.46e-51
Protein processing in endoplasmic reticulum	3.06e-45	1.33e-48
Neuroactive ligand-receptor interaction	6.56e-45	6.7e-54
Axon guidance	1.5e-44	2.18e-45
Cell adhesion molecules (CAMs)	2.64e-41	6.57e-40
Chemokine signaling pathway	2.91e-38	1.22e-51
Ubiquitin mediated proteolysis	6.96e-38	3.74e-39
Jak-STAT signaling pathway	8.78e-37	1.52e-43
Lysosome	1.1e-36	4.77e-37
Insulin signaling pathway	3.08e-35	9.65e-42
Neurotrophin signaling pathway	1.29e-33	1.03e-37
Toxoplasmosis	4.85e-33	5.11e-34
Osteoclast differentiation	9.16e-33	1.29e-36
Hepatitis C	1.32e-32	1.01e-34
RNA transport	3.71e-32	1.91e-39
Tight junction	6.96e-32	1.17e-36
T cell receptor signaling pathway	2.36e-30	2.82e-32
Cell cycle	3.92e-30	8.71e-40
Purine metabolism	3.67e-29	8.47e-41
Natural killer cell mediated cytotoxicity	5.55e-29	3.6e-34
Apoptosis	5.06e-28	1.7e-29
Fc gamma R-mediated phagocytosis	9.18e-28	1.12e-28
Leukocyte transendothelial migration	3e-27	2.76e-32
Huntington's disease	1.24e-26	8.15e-36
ErbB signaling pathway	1.65e-26	1.04e-27
Melanogenesis	1.84e-26	2.93e-31
Phagosome	3.29e-26	3.38e-34
Amoebiasis	6.58e-26	1.06e-28
Hematopoietic cell lineage	1.78e-25	5.46e-25
TGF-beta signaling pathway	2.36e-25	1.36e-26
Chagas disease (American trypanosomiasis)	3.5e-25	4.73e-34
Spliceosome	6.9e-25	2.93e-32
Oocyte meiosis	9.71e-25	3.02e-28
Small cell lung cancer	2.45e-24	5.78e-27
Adherens junction	3.82e-24	3.19e-24
Vascular smooth muscle contraction	4.54e-24	4.26e-26
Rheumatoid arthritis	5.4e-24	1.42e-27
Prostate cancer	2.98e-23	2.38e-25
Phosphatidylinositol signaling system	4.73e-23	2.29e-24
mRNA surveillance pathway	2.85e-22	1.23e-24
Arrhythmogenic right ventricular cardiomyopathy (ARVC)	1.6e-21	6.03e-20
Pyrimidine metabolism	3.21e-21	3.3e-26
Alzheimer's disease	4.79e-21	6.27e-28
Leishmaniasis	9.24e-21	1.27e-20
Adipocytokine signaling pathway	1.21e-20	2.5e-24
Epithelial cell signaling in Helicobacter pylori infection	1.21e-20	2.42e-22
ECM-receptor interaction	1.36e-20	2.27e-25
B cell receptor signaling pathway	1.47e-20	1.03e-21
Toll-like receptor signaling pathway	3.04e-20	1.83e-22
Dilated cardiomyopathy	3.67e-20	5.07e-23
Renal cell carcinoma	5.34e-20	2.1e-21
Bacterial invasion of epithelial cells	5.34e-20	2.1e-21
GnRH signaling pathway	6.67e-20	4.9e-19
Hypertrophic cardiomyopathy (HCM)	7.22e-20	7.88e-22
Chronic myeloid leukemia	8.27e-20	1.63e-22
Peroxisome	1.43e-19	9.78e-25
Shigellosis	1.95e-19	1.17e-21
Protein digestion and absorption	3.82e-19	1.47e-17
Retinol metabolism	4.2e-19	2.2e-16
Pancreatic cancer	1.1e-18	4.28e-23
Long-term potentiation	1.1e-18	1.62e-18
Colorectal cancer	2.47e-18	4.3e-20
Gastric acid secretion	9.45e-18	6.03e-20
Glycerophospholipid metabolism	1.09e-17	3.19e-17
Salivary secretion	8.69e-17	4.19e-17
Inositol phosphate metabolism	2.03e-16	3.21e-18
Acute myeloid leukemia	2.03e-16	1.28e-16
Viral myocarditis	2.64e-16	1.62e-18
Fc epsilon RI signaling pathway	2.68e-16	6.91e-17
Antigen processing and presentation	2.81e-16	1.16e-20
Gap junction	3.42e-16	1.92e-18
Progesterone-mediated oocyte maturation	8.88e-16	1.29e-21
Basal cell carcinoma	1.18e-15	6.91e-16
Glioma	1.24e-15	4.41e-18
RNA degradation	1.44e-15	7.13e-19
Pancreatic secretion	1.95e-15	8.2e-14
Vibrio cholerae infection	2.83e-15	4.24e-17
PPAR signaling pathway	3.25e-15	1.62e-18
Amyotrophic lateral sclerosis (ALS)	6.77e-15	1.33e-18
Hedgehog signaling pathway	1.01e-14	2.97e-16
RIG-I-like receptor signaling pathway	1.57e-14	2.13e-16
Bile secretion	1.57e-14	2.13e-16
Endometrial cancer	1.63e-14	8.65e-15
p53 signaling pathway	1.64e-14	2.42e-22
VEGF signaling pathway	2.74e-14	7e-16
Long-term depression	3.48e-14	4.71e-16
Notch signaling pathway	5.4e-14	1.74e-14
Non-small cell lung cancer	5.63e-14	1.61e-15
Starch and sucrose metabolism	5.63e-14	1.21e-10
Other types of O-glycan biosynthesis	1.31e-13	6.23e-16
Melanoma	1.52e-13	1.36e-17
Drug metabolism - cytochrome P450	2.83e-13	7.02e-15
Drug metabolism - other enzymes	3.12e-13	2.06e-13
NOD-like receptor signaling pathway	4.2e-13	1.35e-18
Amino sugar and nucleotide sugar metabolism	5.32e-13	2.48e-13
Glycolysis / Gluconeogenesis	1.83e-12	1.47e-19
Fatty acid metabolism	1.88e-12	1.61e-11
N-Glycan biosynthesis	4.01e-12	2.4e-12
Ribosome biogenesis in eukaryotes	4.52e-12	2.74e-13
Complement and coagulation cascades	6.08e-12	6.83e-17
Lysine degradation	1.7e-11	3.62e-15
Vasopressin-regulated water reabsorption	1.7e-11	2.27e-13
Type I diabetes mellitus	4.03e-11	3.15e-10
mTOR signaling pathway	5.74e-11	2.06e-13
Type II diabetes mellitus	1.29e-10	5.44e-12
Intestinal immune network for IgA production	1.29e-10	8.75e-11
Graft-versus-host disease	2.26e-10	8.47e-11
Steroid hormone biosynthesis	2.34e-10	2.16e-12
Cytosolic DNA-sensing pathway	2.34e-10	2.35e-09
ABC transporters	2.74e-10	2.27e-13
Glycerolipid metabolism	2.89e-10	1.06e-12
Allograft rejection	3.73e-10	2.31e-09
Metabolism of xenobiotics by cytochrome P450	4.73e-10	3.23e-14
Staphylococcus aureus infection	5.11e-10	3.25e-13
Arginine and proline metabolism	1.11e-09	1.04e-11
Prion diseases	2.15e-09	1.2e-08
Valine, leucine and isoleucine degradation	3.44e-09	2.27e-13
Nucleotide excision repair	3.44e-09	2.06e-09
Parkinson's disease	4.11e-09	5.09e-14
Oxidative phosphorylation	4.52e-09	6.89e-14
Autoimmune thyroid disease	5.21e-09	4.22e-08
Malaria	1.12e-08	1.08e-10
Fructose and mannose metabolism	1.6e-08	5.29e-09
SNARE interactions in vesicular transport	1.6e-08	8.6e-08
Cardiac muscle contraction	3.42e-08	3e-13
Primary immunodeficiency	3.73e-08	1.2e-08
Dorso-ventral axis formation	4.18e-08	1.53e-07
Arachidonic acid metabolism	6.73e-08	2.61e-10
Pyruvate metabolism	8.71e-08	4.86e-07
Sphingolipid metabolism	8.71e-08	4.09e-06
Pathogenic Escherichia coli infection	9.45e-08	2.35e-09
Galactose metabolism	1.08e-07	1.1e-08
Mucin type O-Glycan biosynthesis	1.68e-07	7.9e-10
Citrate cycle (TCA cycle)	1.68e-07	3.4e-08
Asthma	1.68e-07	7.13e-07
Tryptophan metabolism	1.69e-07	3.68e-11
Bladder cancer	1.69e-07	3.68e-11
Aldosterone-regulated sodium reabsorption	1.69e-07	7.06e-10
Cysteine and methionine metabolism	2.08e-07	2.1e-10
Circadian rhythm - mammal	2.68e-07	8.86e-07
Tyrosine metabolism	3.69e-07	2.16e-08
Thyroid cancer	3.99e-07	7.94e-08
Propanoate metabolism	4.66e-07	1.36e-10
Glutathione metabolism	1.14e-06	1.78e-11
Carbohydrate digestion and absorption	2.17e-06	0.0015
Fat digestion and absorption	3.27e-06	2.91e-06
Glycosaminoglycan degradation	4.39e-06	1.23e-05
Porphyrin and chlorophyll metabolism	4.54e-06	5.35e-13
Glycosaminoglycan biosynthesis - heparan sulfate	5.23e-06	2.65e-08
Ascorbate and aldarate metabolism	5.23e-06	2.65e-08
Glycosphingolipid biosynthesis - lacto and neolacto series	5.23e-06	2.65e-08
Glycine, serine and threonine metabolism	5.34e-06	1.36e-10
Pentose and glucuronate interconversions	5.34e-06	1.4e-07
RNA polymerase	5.65e-06	7.94e-08
Glycosylphosphatidylinositol(GPI)-anchor biosynthesis	1.23e-05	2.29e-06
Homologous recombination	1.29e-05	1.84e-07
DNA replication	1.71e-05	1.02e-06
Biosynthesis of unsaturated fatty acids	2.28e-05	2.13e-06
Systemic lupus erythematosus	2.43e-05	1.32e-06
Butanoate metabolism	2.64e-05	3.4e-08
Vitamin digestion and absorption	2.87e-05	8.88e-05
Collecting duct acid secretion	2.93e-05	4.28e-07
Pentose phosphate pathway	2.93e-05	4.28e-07
Alanine, aspartate and glutamate metabolism	4.73e-05	2.12e-05
Basal transcription factors	5.61e-05	4.52e-06
Histidine metabolism	5.82e-05	7.94e-08
Nitrogen metabolism	6.71e-05	1.23e-05
Proximal tubule bicarbonate reclamation	6.71e-05	0.002
Pantothenate and CoA biosynthesis	7.17e-05	0.0002
Proteasome	7.6e-05	1.73e-06
Regulation of autophagy	7.7e-05	0.0003
Ether lipid metabolism	0.0001	7.06e-05
Glycosaminoglycan biosynthesis - chondroitin sulfate	0.0002	2.82e-05
Glycosaminoglycan biosynthesis - keratan sulfate	0.0002	0.0004
Glycosphingolipid biosynthesis - ganglio series	0.0002	0.0004
One carbon pool by folate	0.0003	2.97e-05
Nicotinate and nicotinamide metabolism	0.0003	0.0073
Glycosphingolipid biosynthesis - globo series	0.0005	0.001
Phototransduction	0.0005	0.0014
Protein export	0.0007	3.68e-07
Base excision repair	0.001	8.39e-05
Non-homologous end-joining	0.0012	0.0024
African trypanosomiasis	0.0013	2.18e-06
Maturity onset diabetes of the young	0.0013	0.0004
beta-Alanine metabolism	0.0017	8.86e-07
Terpenoid backbone biosynthesis	0.0044	0.0091
Mismatch repair	0.006	0.002

## Sheet: KEGG Pathways CD56dim
Common and specific KEGG Pathways
KEGG PATHWAYS (CD56dim specific)	Enrichment AdjP-VALUE DULL
Folate biosynthesis	0.0075
Linoleic acid metabolism	0.0079

## Sheet:  KEGG Pathways CD56bright
Common and specific KEGG Pathways
KEGG PATHWAYS (CD56bright specific)	Enrichment AdjP-VALUE BRIGHT
Selenocompound metabolism	7.13e-05
Renin-angiotensin system	0.0018
Primary bile acid biosynthesis	0.004
Steroid biosynthesis	0.0045
Glyoxylate and dicarboxylate metabolism	0.0097
